# Supplementary material for: Phosphate availability and ectomycorrhizal symbiosis with Pinus sylvestris have independent effects on the Paxillus involutus transcriptome
Source: Mycorrhiza. 2020 Nov 16;31(1):69–83. doi: 10.1007/s00572-020-01001-6 (PMC7782400; doi:10.1007/s00572-020-01001-6)
Supplement: Supplementary file 2 — (XLSX 906 kb) [file 572_2020_1001_MOESM2_ESM.xlsx]

## Sheet: S5
Table S5: list of 3167 unique P. involutus genes showing statistically significant differential expression in one or more experimental condition. Reference: Paxillus involutus ATCC 200175 genome (v1.0)
Gene Model Name	Protein Id	Log2 Fold-Changes				EC	KOG
		NS Low Pi Vs NS High Pi	S Low Pi Vs S High Pi	S Low Pi Vs NS Low Pi	S High Pi Vs NS High Pi
gw1.13.79.1	29729	5.33873	Not Significant	Not Significant	4.04397
estExt_Genewise1Plus.C_520001	118751	4.29579	Not Significant	Not Significant	3.11054
e_gw1.13.129.1	76461	4.36862	Not Significant	Not Significant	3.03324
e_gw1.13.300.1	76365	4.43276	Not Significant	Not Significant	3.07656
e_gw1.3.713.1	68526	3.18364	1.20687	Not Significant	1.96515
estExt_Genewise1Plus.C_220296	116460	3.11318	1.12866	Not Significant	1.98127		Aquaporin (major intrinsic protein family)
estExt_Genewise1Plus.C_120071	113810	2.86965	1.04778	Not Significant	2.1907
estExt_Genewise1Plus.C_2_t30319	107100	3.0686	1.10927	Not Significant	2.15867		Multicopper oxidases
gm1.10529_g	15958	2.88695	1.77559	Not Significant	2.04092	2-acetyl-1-alkylglycerophosphocholine esterase.	WD40 repeat-containing protein
fgenesh1_kg.21_#_38_#_isotig12514	169787	2.61669	1.20074	Not Significant	1.84629
gm1.845_g	6274	2.90128	1.47382	Not Significant	1.8616		bHLHZip transcription factor BIGMAX
gm1.12912_g	18341	3.47227	2.18332	Not Significant	2.01849		WD40 repeat-containing protein
e_gw1.2179.2.1	94274	3.64853	2.22653	Not Significant	2.20497		Reductases with broad range of substrate specificities
gm1.11356_g	16785	3.77592	2.05758	Not Significant	2.35167
fgenesh1_kg.31_#_64_#_isotig05063	170607	3.30863	1.46483	Not Significant	1.93337
gm1.4937_g	10366	3.53535	1.57234	Not Significant	1.94588
gm1.9184_g	14613	3.50174	1.73358	Not Significant	2.07192		Amino acid transporters
estExt_Genemark1.C_1400003	102246	4.07456	1.63439	Not Significant	2.24893		Tyrosine kinase specific for activated (GTP-bound) p21cdc42Hs
fgenesh1_kg.11_#_169_#_isotig07891	168605	4.02141	1.53548	Not Significant	1.65967
gm1.3087_g	8516	3.97023	2.08233	Not Significant	1.15047
gw1.5.550.1	44270	4.04923	2.02851	Not Significant	1.28487
e_gw1.12.157.1	76025	3.74889	1.85505	Not Significant	1.03146
gw1.24.75.1	32335	4.03327	1.77677	Not Significant	1.31061
gm1.7549_g	12978	3.59033	2.5169	Not Significant	1.44538	NADPH:quinone reductase.	Predicted NAD-dependent oxidoreductase
e_gw1.4.525.1	69019	3.76703	2.42995	Not Significant	1.49421		Acyl-CoA synthetase
fgenesh1_kg.4_#_169_#_isotig08675	166727	3.82901	2.43532	Not Significant	1.40233	Transaminases (aminotransferases).	Aromatic amino acid aminotransferase and related proteins
estExt_Genewise1Plus.C_1_t50162	106012	3.36073	2.23189	Not Significant	1.39006
fgenesh1_kg.6_#_222_#_isotig11960	167254	3.63804	2.23202	Not Significant	1.12957
estExt_Genemark1.C_3000001	102562	3.18928	2.57965	Not Significant	1.16695		WASP-interacting protein VRP1/WIP, contains WH2 domain
gm1.15213_g	20642	3.11092	2.43491	Not Significant	1.09769
estExt_Genewise1.C_9_t10017	130525	2.47428	2.33536	Not Significant	1.03997
gw1.59.63.1	47099	2.71926	2.19426	Not Significant	1.18758	2-acetyl-1-alkylglycerophosphocholine esterase.	Cdc4 and related F-box and WD-40 proteins
gm1.10564_g	15993	2.83924	1.62969	Not Significant	1.06118
estExt_Genemark1.C_210037	100116	2.74628	1.50657	Not Significant	1.09229
gm1.1263_g	6692	2.78366	1.56501	Not Significant	1.05322		Peroxidase/oxygenase
e_gw1.5.834.1	70407	2.5466	1.66212	Not Significant	1.19609
fgenesh1_kg.230_#_10_#_isotig04894	172768	2.50088	1.73764	Not Significant	1.04846
fgenesh1_kg.2_#_463_#_isotig08534	165929	3.52141	1.6969	Not Significant	1.63192	Laccase.	Multicopper oxidases
estExt_Genemark1.C_9080003	103280	3.22572	1.88139	Not Significant	1.44964
gw1.479.3.1	45136	3.27386	1.87241	Not Significant	1.52264	2-acetyl-1-alkylglycerophosphocholine esterase.	Notchless-like WD40 repeat-containing protein
e_gw1.1.596.1	63986	3.43653	1.78671	Not Significant	1.03737
estExt_Genewise1Plus.C_1_t30303	105288	3.08291	1.39475	Not Significant	1.14782
gm1.15847_g	21276	3.10228	1.46633	Not Significant	1.48002
gm1.16456_g	21885	3.02175	1.71174	Not Significant	1.16716		Amino acid transporters
gw1.18.204.1	44421	3.05635	1.69525	Not Significant	1.23139		Transcription initiation factor TFIID, subunit TAF5 (also component of histone acetyltransferase SAGA)
estExt_Genemark1.C_120047	99023	6.48761	3.21073	Not Significant	5.0963
estExt_Genemark1.C_23820001	104117	6.27336	3.956	Not Significant	4.92883
fgenesh1_pg.2_#_74	152508	5.67397	4.77651	1.24157	2.13904		Fibrillins and related proteins containing Ca2+-binding EGF-like domains
gm1.2546_g	7975	5.79052	3.83346	Not Significant	2.61645
gw1.865.2.1	51717	4.04627	3.78466	1.36693	1.62854
fgenesh1_kg.16_#_80_#_AAT91249.1	169342	3.37421	3.09159	1.7249	2.00753
gm1.9317_g	14746	3.14909	2.43329	1.17648	1.89228
gm1.9318_g	14747	3.48978	2.75685	1.25128	1.98422
fgenesh1_kg.30_#_70_#_isotig12373	170509	4.21764	3.66875	Not Significant	1.32138
gw1.10.939.1	56670	3.9131	3.73599	Not Significant	1.13559
e_gw1.4.392.1	68958	4.18634	3.12339	Not Significant	1.34165
e_gw1.50.57.1	83940	3.8231	3.03418	Not Significant	1.43222	Aryl-alcohol dehydrogenase (NADP+).	Voltage-gated shaker-like K+ channel, subunit beta/KCNAB
fgenesh1_kg.7_#_135_#_isotig03250	167454	3.71501	2.9278	Not Significant	1.32446
e_gw1.2575.1.1	94790	4.77244	2.09824	Not Significant	2.51157
fgenesh1_kg.70_#_1_#_isotig09560	172003	4.4419	2.1843	Not Significant	2.33996		Tyrosine kinase specific for activated (GTP-bound) p21cdc42Hs
estExt_Genemark1.C_120114	99064	4.6555	2.56086	Not Significant	1.58018
estExt_Genewise1Plus.C_120264	113918	4.44926	2.35623	Not Significant	1.90353
e_gw1.12.489.1	76199	4.99194	2.56329	Not Significant	2.04115
fgenesh1_kg.3_#_185_#_isotig10983	166155	4.51195	3.07786	Not Significant	1.98504
fgenesh1_pm.4_#_17	161081	6.73907	8.12866	Not Significant	-2.10529
estExt_Genewise1.C_6370002	140119	7.20253	5.12776	-1.20955	Not Significant
fgenesh1_kg.73_#_21_#_isotig12684	172048	6.79923	6.5121	-2.02605	-1.73892
estExt_Genewise1.C_14990003	141142	3.68566	5.19266	Not Significant	Not Significant		Inorganic phosphate transporter/PT4
estExt_fgenesh1_pm.C_1_t10187	173679	4.58513	4.73095	Not Significant	Not Significant	Glycerophosphodiester phosphodiesterase.	Glycerophosphoryl diester phosphodiesterase
gm1.16698_g	22127	4.42822	4.82335	Not Significant	Not Significant
gw1.4.781.1	52023	3.78377	4.55517	Not Significant	Not Significant		Ankyrin
estExt_Genewise1Plus.C_120206	113899	4.16286	4.38104	Not Significant	Not Significant	3-oxoacyl-[acyl-carrier protein] reductase.	Mitochondrial/plastidial beta-ketoacyl-ACP reductase
gm1.12624_g	18053	4.11094	4.37304	Not Significant	Not Significant
fgenesh1_kg.30_#_56_#_isotig10864	170495	3.79338	5.10257	Not Significant	-1.2971	In phosphorous-containing anhydrides.	Diadenosine and diphosphoinositol polyphosphate phosphohydrolase
estExt_fgenesh1_pm.C_180005	176637	5.23876	5.84594	Not Significant	-1.03584		Purple acid phosphatase
gm1.13401_g	18830	4.38831	6.04098	Not Significant	-1.01201		Inorganic phosphate transporter/PT2
gw1.161.4.1	44933	5.92943	5.23946	Not Significant	Not Significant		WD40 repeat-containing protein
gw1.40.144.1	46495	5.19689	4.70032	Not Significant	Not Significant
e_gw1.40.159.1	82664	5.05008	4.51993	Not Significant	Not Significant		Tyrosine kinase specific for activated (GTP-bound) p21cdc42Hs
fgenesh1_kg.22_#_22_#_isotig08265	169850	5.10614	4.35821	Not Significant	Not Significant	L-arabinose isomerase.	Inorganic phosphate transporter/PT1
estExt_Genewise1.C_1_t10377	123140	4.90678	5.05573	Not Significant	Not Significant
fgenesh1_kg.12_#_2_#_isotig03539	168656	5.35101	5.20821	Not Significant	Not Significant
e_gw1.1.2337.1	63563	5.9322	3.31204	Not Significant	Not Significant
gm1.12855_g	18284	4.57108	4.2249	Not Significant	Not Significant
gm1.14990_g	20419	4.7369	3.98753	Not Significant	Not Significant		Ankyrin
gw1.1103.6.1	62133	5.22785	3.56568	Not Significant	Not Significant		Notchless-like WD40 repeat-containing protein
estExt_Genemark1.C_6160001	103014	5.04184	3.70869	Not Significant	Not Significant
fgenesh1_kg.102_#_11_#_isotig00903	172288	4.93854	3.85095	Not Significant	Not Significant		Ubiquitin/40S ribosomal protein S27a fusion
estExt_fgenesh1_pm.C_3_t10307	174648	3.15465	3.46092	Not Significant	Not Significant
gw1.28.179.1	49529	2.89747	3.58243	Not Significant	Not Significant		Tyrosine kinase specific for activated (GTP-bound) p21cdc42Hs
fgenesh1_kg.139_#_7_#_isotig09692	172480	3.3494	4.00586	Not Significant	Not Significant		Tyrosine kinase, EPH (ephrin) receptor family
gw1.73.42.1	43857	3.38784	3.95236	Not Significant	Not Significant		Ankyrin
fgenesh1_kg.3_#_497_#_isotig06184	166467	3.24129	3.71856	Not Significant	Not Significant	Glycerophosphodiester phosphodiesterase.	Glycerophosphoryl diester phosphodiesterase
gw1.73.43.1	43882	3.38667	3.64066	Not Significant	Not Significant		Ankyrin
e_gw1.641.3.1	90728	1.73785	4.08167	Not Significant	Not Significant
gm1.9378_g	14807	2.8285	3.20988	Not Significant	Not Significant
estExt_Genewise1.C_1_t40315	124362	2.77491	3.03291	Not Significant	Not Significant	Sphingomyelin phosphodiesterase.	Acid sphingomyelinase and PHM5 phosphate metabolism protein
fgenesh1_kg.9_#_199_#_isotig11370	168058	2.78814	2.99462	Not Significant	Not Significant
gw1.5.778.1	53179	2.79808	2.99837	Not Significant	Not Significant	Lanosterol synthase.	U4/U6 small nuclear ribonucleoprotein Prp4 (contains WD40 repeats)
fgenesh1_kg.42_#_40_#_isotig03193	171231	2.6373	2.91686	Not Significant	Not Significant	Acting on paired donors, with incorporation or reduction of	Cytochrome P450 CYP2 subfamily
gm1.16439_g	21868	2.65234	3.00943	Not Significant	Not Significant
e_gw1.102.33.1	86715	2.5997	3.57433	Not Significant	Not Significant
e_gw1.61.36.1	84744	2.66448	3.48929	Not Significant	Not Significant		Uncharacterized conserved protein
estExt_Genemark1.C_340072	100904	2.38374	3.19774	Not Significant	Not Significant
fgenesh1_kg.12_#_41_#_isotig11114	168695	2.59623	3.40111	Not Significant	Not Significant		Glutathione S-transferase
fgenesh1_pg.44_#_14	156994	2.50576	3.2802	Not Significant	Not Significant
estExt_Genewise1Plus.C_1020011	119686	3.077	4.1896	Not Significant	-1.05602		Ubiquitin and ubiquitin-like proteins
estExt_Genemark1.C_11820001	103501	2.50146	3.95714	Not Significant	-1.51304
gm1.14792_g	20221	2.05664	3.38699	Not Significant	-1.70205
fgenesh1_kg.11_#_69_#_isotig06985	168505	2.22898	3.29475	1.38819	Not Significant
gw1.6.872.1	51773	3.34348	4.38049	1.4095	Not Significant		Ankyrin
e_gw1.877.1.1	91603	4.54197	3.73969	Not Significant	Not Significant	2-acetyl-1-alkylglycerophosphocholine esterase.	WD40 repeat-containing protein
fgenesh1_kg.1_#_265_#_isotig11263	165097	4.47674	3.57955	Not Significant	Not Significant
fgenesh1_kg.13_#_27_#_isotig03641	168796	4.3145	3.31353	Not Significant	Not Significant
e_gw1.2158.2.1	94240	4.14824	3.51634	Not Significant	Not Significant		Mitochondrial/plastidial beta-ketoacyl-ACP reductase
fgenesh1_kg.86_#_10_#_isotig00903	172172	3.99815	3.36266	Not Significant	Not Significant		Ubiquitin/40S ribosomal protein S27a fusion
estExt_fgenesh1_pm.C_3_t10249	174597	3.88824	3.78306	Not Significant	Not Significant		Inositol polyphosphate multikinase, component of the ARGR transcription regulatory complex
fgenesh1_pm.1_#_76	159505	3.80811	3.69578	Not Significant	Not Significant	Laccase.	Multicopper oxidases
fgenesh1_kg.1_#_253_#_isotig09075	165085	3.68922	3.67139	Not Significant	Not Significant		Inorganic phosphate transporterPT3
fgenesh1_kg.8_#_113_#_isotig08507	167656	3.77609	3.53153	Not Significant	Not Significant
estExt_Genemark1.C_240081	100394	3.93766	3.22591	Not Significant	Not Significant		Permease of the major facilitator superfamily
fgenesh1_kg.13_#_63_#_isotig10931	168832	3.85925	3.19652	Not Significant	Not Significant
gm1.14405_g	19834	3.86511	3.19778	Not Significant	Not Significant
gw1.29.20.1	29092	3.71798	3.24748	Not Significant	Not Significant	2-acetyl-1-alkylglycerophosphocholine esterase.	WD40 repeat-containing protein
estExt_Genemark1.C_2290002	102437	3.53467	3.33753	Not Significant	Not Significant		MEKK and related serine/threonine protein kinases
gm1.12644_g	18073	3.60056	3.31689	Not Significant	Not Significant
fgenesh1_kg.63_#_24_#_isotig08164	171875	3.05295	2.27415	Not Significant	Not Significant
e_gw1.8.350.1	72409	3.27207	2.28671	Not Significant	Not Significant
fgenesh1_kg.4_#_78_#_isotig09987	166636	3.189	2.34325	Not Significant	Not Significant
fgenesh1_pg.12_#_2	155204	3.24569	2.57405	Not Significant	Not Significant
gw1.2553.1.1	31373	3.06196	2.524	Not Significant	Not Significant
e_gw1.46.75.1	83342	2.9878	2.49612	Not Significant	Not Significant	2-acetyl-1-alkylglycerophosphocholine esterase.	Notchless-like WD40 repeat-containing protein
estExt_fgenesh1_pg.C_14030002	182837	2.99559	2.46292	Not Significant	Not Significant
estExt_Genemark1.C_2540006	102491	3.16681	2.92475	Not Significant	Not Significant
estExt_Genewise1.C_3_t40294	127356	3.0922	2.92078	Not Significant	Not Significant		Uncharacterized conserved protein
e_gw1.1306.1.1	92764	3.15397	3.09249	Not Significant	Not Significant
fgenesh1_kg.95_#_4_#_isotig12332	172257	3.20829	3.16715	Not Significant	Not Significant
e_gw1.65.35.1	85053	3.3082	3.19915	Not Significant	Not Significant	Aldehyde-lyases.
gm1.9450_g	14879	3.39754	3.07067	Not Significant	Not Significant
e_gw1.207.6.1	88146	4.26678	2.40348	Not Significant	Not Significant
fgenesh1_kg.15_#_45_#_isotig13010	169151	3.52087	2.95434	Not Significant	Not Significant
fgenesh1_kg.49_#_6_#_isotig10800	171520	3.55324	2.93916	Not Significant	Not Significant
gm1.7522_g	12951	3.43261	2.73923	Not Significant	Not Significant		Inorganic phosphate transporter/PT7
e_gw1.37.191.1	82278	3.38205	2.84307	Not Significant	Not Significant
estExt_fgenesh1_pg.C_20045	178338	3.36466	2.84959	Not Significant	Not Significant
gw1.341.4.1	49571	3.88032	2.42874	Not Significant	Not Significant		Cdc4 and related F-box and WD-40 proteins
e_gw1.335.7.1	89064	3.54716	2.56954	Not Significant	Not Significant		Multidrug/pheromone exporter, ABC superfamily
estExt_Genewise1.C_2_t10320	125102	3.59551	2.78275	Not Significant	Not Significant		Fe2+/Zn2+ regulated transporter
gm1.8885_g	14314	3.69294	2.6651	Not Significant	Not Significant
fgenesh1_kg.15_#_49_#_isotig11561	169155	3.43834	3.34666	-1.76574	-1.67406
fgenesh1_kg.18_#_51_#_isotig00946	169474	3.56166	2.81232	-1.76392	-1.01458
fgenesh1_kg.6_#_11_#_isotig10639	167043	2.58409	2.16828	-1.62448	-1.20867
fgenesh1_kg.17_#_37_#_isotig11726	169384	2.74395	3.03701	-1.21507	-1.50813
fgenesh1_kg.33_#_26_#_isotig00590	170725	2.5317	2.76228	-1.2979	-1.52848
gm1.7752_g	13181	3.79336	3.20745	-1.14354	Not Significant		Permease of the major facilitator superfamily
fgenesh1_kg.354_#_2_#_isotig00947	173046	3.8456	2.59367	-2.01811	Not Significant
e_gw1.24.67.1	79875	3.90019	2.29959	-1.33093	Not Significant
fgenesh1_kg.56_#_30_#_isotig13128	171758	3.8447	2.74718	-1.32077	Not Significant
gw1.636.3.1	34680	3.58522	1.97806	-2.67584	-1.06868
fgenesh1_kg.8_#_3_#_isotig11940	167546	4.22899	1.37094	-2.24937	Not Significant
fgenesh1_kg.6_#_221_#_isotig12098	167253	3.24326	1.50902	-1.55236	Not Significant
gm1.12033_g	17462	3.57326	1.87582	-2.11323	Not Significant		Tyrosine kinase specific for activated (GTP-bound) p21cdc42Hs
gm1.7753_g	13182	3.88731	1.92842	-1.8069	Not Significant		Permease of the major facilitator superfamily
fgenesh1_kg.346_#_2_#_isotig00946	173020	5.29593	4.87084	-1.69628	-1.27118
fgenesh1_kg.18_#_56_#_isotig00947	169479	5.72803	3.67217	-1.99501	Not Significant
gm1.16158_g	21587	5.80478	3.63328	-2.49725	Not Significant
estExt_fgenesh1_pg.C_520027	181808	5.62672	1.70002	-2.24002	1.68668
estExt_Genemark1.C_520045	101607	5.3359	1.62439	-2.25498	1.45653
e_gw1.28.186.1	80849	5.76682	2.3593	-2.8237	Not Significant
fgenesh1_kg.14_#_114_#_isotig11133	169059	4.76335	2.28492	-1.80684	Not Significant
e_gw1.266.1.1	88612	Not Significant	1.08362	Not Significant	Not Significant		Predicted transporter (major facilitator superfamily)
estExt_Genemark1.C_120051	99026	Not Significant	1.08379	Not Significant	Not Significant		Animal-type fatty acid synthase and related proteins
estExt_Genewise1.C_420057	137078	Not Significant	1.08236	Not Significant	Not Significant	Flavonoid 3'-monooxygenase.	Cytochrome P450 CYP2 subfamily
estExt_fgenesh1_pm.C_50116	175081	Not Significant	1.08164	Not Significant	Not Significant
estExt_Genemark1.C_120052	99027	Not Significant	1.08191	Not Significant	Not Significant		Non-ribosomal peptide synthetase/alpha-aminoadipate reductase and related enzymes
gm1.15196_g	20625	Not Significant	1.08199	Not Significant	Not Significant
estExt_Genemark1.C_2_t20151	96083	Not Significant	1.09261	Not Significant	Not Significant	Laccase.	Multicopper oxidases
estExt_Genewise1.C_11900001	140859	Not Significant	1.08792	Not Significant	Not Significant		Serine/threonine protein kinase RAF
gm1.6364_g	11793	Not Significant	1.08749	Not Significant	Not Significant
fgenesh1_kg.9_#_254_#_isotig08908	168113	Not Significant	1.08597	Not Significant	Not Significant		Uncharacterized conserved protein
estExt_fgenesh1_pm.C_40003	174879	Not Significant	1.08648	Not Significant	Not Significant		Structural maintenance of chromosome protein 2 (chromosome condensation complex Condensin, subunit E)
fgenesh1_kg.42_#_48_#_isotig02988	171239	Not Significant	1.08696	Not Significant	Not Significant
estExt_fgenesh1_pm.C_80140	175534	Not Significant	1.06732	Not Significant	Not Significant		Mismatch repair ATPase MSH5 (MutS family)
estExt_fgenesh1_pg.C_240012	181137	Not Significant	1.06863	Not Significant	Not Significant		Serine/threonine protein kinase
estExt_Genemark1.C_2_t10005	95643	Not Significant	1.07003	Not Significant	Not Significant		Fasciclin and related adhesion glycoproteins
fgenesh1_kg.6_#_96_#_isotig10280	167128	Not Significant	1.06943	Not Significant	Not Significant	Homocysteine S-methyltransferase.	Homocysteine S-methyltransferase
e_gw1.8.230.1	72848	Not Significant	1.07889	Not Significant	Not Significant
estExt_Genemark1.C_7110004	103118	Not Significant	1.07852	Not Significant	Not Significant		Myosin class II heavy chain
fgenesh1_kg.11_#_88_#_isotig02944	168524	Not Significant	1.07677	Not Significant	Not Significant
fgenesh1_kg.4_#_67_#_isotig09655	166625	Not Significant	1.07678	Not Significant	Not Significant	Ornithine carbamoyltransferase.	Ornithine carbamoyltransferase OTC/ARG3
e_gw1.40.88.1	82676	Not Significant	1.07542	Not Significant	Not Significant
estExt_Genemark1.C_16540001	103786	Not Significant	1.07613	Not Significant	Not Significant		Animal-type fatty acid synthase and related proteins
gm1.4075_g	9504	Not Significant	1.07604	Not Significant	Not Significant	In phosphorous-containing anhydrides.	ATP-dependent DNA helicase
e_gw1.735.4.1	91095	Not Significant	1.10288	Not Significant	Not Significant
e_gw1.1555.1.1	93282	Not Significant	1.10518	Not Significant	Not Significant		Predicted 3'-5' exonuclease
fgenesh1_kg.81_#_1_#_isotig06035	172095	Not Significant	1.10408	Not Significant	Not Significant
gm1.14453_g	19882	Not Significant	1.09733	Not Significant	Not Significant		GTP-binding protein
estExt_Genemark1.C_950001	102087	Not Significant	1.10137	Not Significant	Not Significant
estExt_Genemark1.C_60168	97321	Not Significant	1.10039	Not Significant	Not Significant		Cytochrome P450 CYP4/CYP19/CYP26 subfamilies
gm1.16214_g	21643	Not Significant	1.10035	Not Significant	Not Significant
estExt_Genemark1.C_23160001	104079	Not Significant	1.1105	Not Significant	Not Significant
estExt_Genemark1.C_5020003	102872	Not Significant	1.10771	Not Significant	Not Significant
estExt_Genemark1.C_6660004	103068	Not Significant	1.11756	Not Significant	Not Significant		Beta-glucosidase, lactase phlorizinhydrolase, and related proteins
e_gw1.768.6.1	91239	Not Significant	1.11657	Not Significant	Not Significant		Myosin class II heavy chain
e_gw1.31.112.1	81387	Not Significant	1.11613	Not Significant	Not Significant
gw1.1496.8.1	60969	Not Significant	1.11628	Not Significant	Not Significant
gm1.15065_g	20494	Not Significant	1.11511	Not Significant	Not Significant
estExt_Genewise1.C_590028	137917	Not Significant	1.11456	Not Significant	Not Significant
fgenesh1_kg.246_#_3_#_isotig01493	172803	Not Significant	1.11469	Not Significant	Not Significant		Protein tyrosine kinase
fgenesh1_pm.63_#_19	164144	Not Significant	1.11383	Not Significant	Not Significant	Nucleotidyltransferases.	Eukaryotic-type DNA primase, catalytic (small) subunit
e_gw1.338.1.1	89092	Not Significant	1.11313	Not Significant	Not Significant		Permease of the major facilitator superfamily
gm1.10622_g	16051	Not Significant	1.11267	Not Significant	Not Significant		Oxoprolinase
gm1.15864_g	21293	Not Significant	1.11984	Not Significant	Not Significant		Cytoskeleton-associated protein and related proteins
fgenesh1_kg.2_#_94_#_isotig04622	165560	Not Significant	1.12172	Not Significant	Not Significant		Forkhead/HNF-3-related transcription factor
estExt_Genemark1.C_6430001	103041	Not Significant	1.12134	Not Significant	Not Significant
fgenesh1_kg.2_#_250_#_isotig01485	165716	Not Significant	1.12121	Not Significant	Not Significant	Prolyl oligopeptidase.	Predicted serine protease
gm1.9389_g	14818	Not Significant	1.13198	Not Significant	Not Significant
estExt_Genemark1.C_170072	99767	Not Significant	1.12577	Not Significant	Not Significant
estExt_fgenesh1_pg.C_2480001	182233	Not Significant	1.12803	Not Significant	Not Significant
gm1.12604_g	18033	Not Significant	1.1274	Not Significant	Not Significant
gm1.13304_g	18733	Not Significant	1.00001	Not Significant	Not Significant		Origin recognition complex, subunit 2
e_gw1.1699.2.1	93545	Not Significant	1.00251	Not Significant	Not Significant
gm1.16810_g	22239	Not Significant	1.00342	Not Significant	Not Significant
gm1.5774_g	11203	Not Significant	1.0036	Not Significant	Not Significant	3-oxoacyl-[acyl-carrier protein] reductase.	Mitochondrial/plastidial beta-ketoacyl-ACP reductase
estExt_fgenesh1_pm.C_90305	175905	Not Significant	1.00475	Not Significant	Not Significant		Chromatin assembly factor-I
e_gw1.1990.6.1	93980	Not Significant	1.00647	Not Significant	Not Significant
estExt_Genemark1.C_8070003	103205	Not Significant	1.00571	Not Significant	Not Significant		Phosphoinositide-specific phospholipase C
e_gw1.1190.5.1	92502	Not Significant	1.00851	Not Significant	Not Significant	2-acetyl-1-alkylglycerophosphocholine esterase.	WD40 repeat-containing protein
gm1.14977_g	20406	Not Significant	1.00843	Not Significant	Not Significant		Cytochrome P450 CYP2 subfamily
e_gw1.859.7.1	91548	Not Significant	1.00743	Not Significant	Not Significant	Dimethylaniline monooxygenase (N-oxide forming).	Flavin-containing monooxygenase
fgenesh1_kg.207_#_5_#_isotig03289	172698	Not Significant	1.0071	Not Significant	Not Significant	2-acetyl-1-alkylglycerophosphocholine esterase.	WD40 repeat-containing protein
fgenesh1_kg.417_#_1_#_isotig04248	173172	Not Significant	1.00973	Not Significant	Not Significant
fgenesh1_pg.6_#_209	153935	Not Significant	1.01039	Not Significant	Not Significant
fgenesh1_pg.879_#_1	158654	Not Significant	1.0101	Not Significant	Not Significant	NAD(+) ADP-ribosyltransferase.	Ankyrin
estExt_Genewise1.C_4040005	139547	Not Significant	1.01334	Not Significant	Not Significant
e_gw1.1715.4.1	93587	Not Significant	1.01212	Not Significant	Not Significant
estExt_Genemark1.C_1400004	102247	Not Significant	1.01109	Not Significant	Not Significant		Tyrosine kinase specific for activated (GTP-bound) p21cdc42Hs
gm1.14448_g	19877	Not Significant	1.0154	Not Significant	Not Significant
estExt_Genewise1.C_9_t20490	131313	Not Significant	1.01511	Not Significant	Not Significant
fgenesh1_kg.7_#_9_#_isotig02302	167328	Not Significant	1.01511	Not Significant	Not Significant		Cytochrome P450 CYP2 subfamily
estExt_fgenesh1_pg.C_140147	180673	Not Significant	1.01781	Not Significant	Not Significant
fgenesh1_kg.12_#_21_#_isotig07051	168675	Not Significant	1.01892	Not Significant	Not Significant
gm1.16759_g	22188	Not Significant	1.01849	Not Significant	Not Significant	Unspecific monooxygenase.	Cytochrome P450 CYP2 subfamily
fgenesh1_kg.10_#_56_#_isotig03216	168186	Not Significant	1.05032	Not Significant	Not Significant
estExt_Genewise1.C_260042	135617	Not Significant	1.05127	Not Significant	Not Significant		RNA-directed RNA polymerase QDE-1 required for posttranscriptional gene silencing and RNA interference
fgenesh1_kg.1_#_270_#_isotig09587	165102	Not Significant	1.05096	Not Significant	Not Significant		Serine/threonine protein kinase
fgenesh1_kg.1_#_410_#_isotig06526	165242	Not Significant	1.0509	Not Significant	Not Significant
e_gw1.35.105.1	81915	Not Significant	1.05389	Not Significant	Not Significant
gm1.9610_g	15039	Not Significant	1.05431	Not Significant	Not Significant		Tyrosine kinase, EPH (ephrin) receptor family
estExt_Genewise1Plus.C_9_t10449	112080	Not Significant	1.05554	Not Significant	Not Significant		Centromere-associated protein NUF2
gm1.5775_g	11204	Not Significant	1.0549	Not Significant	Not Significant	3-oxoacyl-[acyl-carrier protein] reductase.	Mitochondrial/plastidial beta-ketoacyl-ACP reductase
fgenesh1_pm.8_#_161	161887	Not Significant	1.06262	Not Significant	Not Significant	Acylaminoacyl-peptidase.	Dipeptidyl aminopeptidase
estExt_Genewise1Plus.C_11190003	121761	Not Significant	1.06331	Not Significant	Not Significant	Valine--tRNA ligase.	Glutathione S-transferase
gm1.6670_g	12099	Not Significant	1.06319	Not Significant	Not Significant	Unspecific monooxygenase.	Cytochrome P450 CYP2 subfamily
e_gw1.49.62.1	83732	Not Significant	1.05948	Not Significant	Not Significant		TEF-1 and related transcription factor, TEAD family
fgenesh1_kg.11_#_131_#_isotig07917	168567	Not Significant	1.06028	Not Significant	Not Significant		Splicing coactivator SRm160/300, subunit SRm300
gm1.16686_g	22115	Not Significant	1.05667	Not Significant	Not Significant
gm1.16764_g	22193	Not Significant	1.05796	Not Significant	Not Significant
gm1.9999_g	15428	Not Significant	1.05758	Not Significant	Not Significant		HMG-box transcription factor
gw1.451.6.1	59588	Not Significant	1.02934	Not Significant	Not Significant	Beta-glucosidase.	Beta-glucosidase, lactase phlorizinhydrolase, and related proteins
e_gw1.1.834.1	65306	Not Significant	1.02696	Not Significant	Not Significant
estExt_Genemark1.C_260033	100478	Not Significant	1.02757	Not Significant	Not Significant
gm1.12483_g	17912	Not Significant	1.02263	Not Significant	Not Significant
estExt_Genewise1Plus.C_1_t10199	104343	Not Significant	1.02599	Not Significant	Not Significant		Multidrug/pheromone exporter, ABC superfamily
gm1.8800_g	14229	Not Significant	1.02526	Not Significant	Not Significant
e_gw1.360.8.1	89262	Not Significant	1.02488	Not Significant	Not Significant
estExt_Genewise1.C_6870004	140202	Not Significant	1.0248	Not Significant	Not Significant
e_gw1.279.4.1	88722	Not Significant	1.0337	Not Significant	Not Significant
fgenesh1_pg.7_#_2	153970	Not Significant	1.03902	Not Significant	Not Significant		Splicing coactivator SRm160/300, subunit SRm300
estExt_fgenesh1_pg.C_130056	180451	Not Significant	1.03816	Not Significant	Not Significant
estExt_Genemark1.C_320002	100803	Not Significant	1.03816	Not Significant	Not Significant
gw1.19.161.1	43750	Not Significant	1.04324	Not Significant	Not Significant		Ankyrin
estExt_Genemark1.C_350010	100917	Not Significant	1.04267	Not Significant	Not Significant
fgenesh1_kg.52_#_43_#_isotig07827	171676	Not Significant	1.04295	Not Significant	Not Significant	Plus-end-directed kinesin ATPase.	Kinesin-like protein
gm1.16913_g	22342	Not Significant	1.04796	Not Significant	Not Significant
gm1.9205_g	14634	Not Significant	1.04817	Not Significant	Not Significant	Unspecific monooxygenase.	Cytochrome P450 CYP2 subfamily
e_gw1.11.378.1	75590	Not Significant	1.04645	Not Significant	Not Significant	4-nitrophenylphosphatase.	p-Nitrophenyl phosphatase
estExt_fgenesh1_pg.C_130057	180452	Not Significant	1.04479	Not Significant	Not Significant
gm1.15153_g	20582	Not Significant	1.14051	Not Significant	Not Significant
e_gw1.87.43.1	86249	Not Significant	1.14257	Not Significant	Not Significant
estExt_Genemark1.C_8480001	103232	Not Significant	1.14418	Not Significant	Not Significant		Fatty acid desaturase
estExt_Genemark1.C_16900001	103797	Not Significant	1.14847	Not Significant	Not Significant
gm1.10566_g	15995	Not Significant	1.14971	Not Significant	Not Significant
estExt_fgenesh1_pm.C_670002	177403	Not Significant	1.14701	Not Significant	Not Significant
e_gw1.49.81.1	83820	Not Significant	1.14611	Not Significant	Not Significant	2-acetyl-1-alkylglycerophosphocholine esterase.	WD40 repeat-containing protein
estExt_fgenesh1_pm.C_3_t10169	174528	Not Significant	1.14538	Not Significant	Not Significant
e_gw1.43.69.1	83075	Not Significant	1.15734	Not Significant	Not Significant
estExt_Genewise1Plus.C_490012	118576	Not Significant	1.15845	Not Significant	Not Significant
fgenesh1_kg.8_#_70_#_isotig03523	167613	Not Significant	1.15201	Not Significant	Not Significant	Serine-type carboxypeptidases.	Serine carboxypeptidases (lysosomal cathepsin A)
gm1.12194_g	17623	Not Significant	1.15483	Not Significant	Not Significant
estExt_Genemark1.C_240017	100357	Not Significant	1.16284	Not Significant	Not Significant
gw1.88.40.1	46844	Not Significant	1.16222	Not Significant	Not Significant		G protein beta subunit-like protein
estExt_Genewise1Plus.C_2_t30301	107093	Not Significant	1.16823	Not Significant	Not Significant	Oxidoreductases.	Multicopper oxidases
e_gw1.18.75.1	78334	Not Significant	1.16581	Not Significant	Not Significant	Acting on paired donors, with incorporation or reduction of	Cytochrome P450 CYP2 subfamily
estExt_Genemark1.C_15800001	103737	Not Significant	1.16634	Not Significant	Not Significant
fgenesh1_kg.1_#_139_#_isotig07755	164971	Not Significant	1.16659	Not Significant	Not Significant	Adenosinetriphosphatase.	DNA replication licensing factor, MCM3 component
e_gw1.288.2.1	88783	Not Significant	1.20798	Not Significant	Not Significant
fgenesh1_kg.3_#_13_#_isotig02364	165983	Not Significant	1.20848	Not Significant	Not Significant
estExt_Genemark1.C_1110004	102172	Not Significant	1.20616	Not Significant	Not Significant		von Willebrand factor and related coagulation proteins
fgenesh1_pm.38_#_22	163875	Not Significant	1.20673	Not Significant	Not Significant	Ribose 5-phosphate epimerase.	Ribose 5-phosphate isomerase
estExt_Genewise1Plus.C_9_t20364	112407	Not Significant	1.21958	Not Significant	Not Significant		Kinesin-like protein
estExt_fgenesh1_pm.C_300004	176954	Not Significant	1.2232	Not Significant	Not Significant	Alcohol dehydrogenase (NADP+).	Alcohol dehydrogenase, class V
e_gw1.4.653.1	69526	Not Significant	1.22123	Not Significant	Not Significant		Predicted transporter (major facilitator superfamily)
estExt_Genewise1Plus.C_3510001	120485	Not Significant	1.22169	Not Significant	Not Significant	Unspecific monooxygenase.	Cytochrome P450 CYP2 subfamily
estExt_Genewise1.C_430010	137117	Not Significant	1.21154	Not Significant	Not Significant
e_gw1.1523.1.1	93216	Not Significant	1.21511	Not Significant	Not Significant		Cytochrome P450 CYP2 subfamily
gm1.5728_g	11157	Not Significant	1.21486	Not Significant	Not Significant		beta-1,6-N-acetylglucosaminyltransferase, contains WSC domain
estExt_Genemark1.C_2_t10095	95711	Not Significant	1.21565	Not Significant	Not Significant
gw1.16.11.1	23788	Not Significant	1.21623	Not Significant	Not Significant
gm1.4983_g	10412	Not Significant	1.17116	Not Significant	Not Significant
fgenesh1_kg.7_#_109_#_isotig04800	167428	Not Significant	1.17349	Not Significant	Not Significant		Amino acid transporters
gm1.15017_g	20446	Not Significant	1.17335	Not Significant	Not Significant
fgenesh1_kg.24_#_13_#_isotig09917	169966	Not Significant	1.17818	Not Significant	Not Significant
gm1.15275_g	20704	Not Significant	1.17858	Not Significant	Not Significant
e_gw1.50.53.1	83887	Not Significant	1.17537	Not Significant	Not Significant	Mannosyl-oligosaccharide 1,2-alpha-mannosidase.	Mannosyl-oligosaccharide alpha-1,2-mannosidase and related glycosyl hydrolases
gm1.11424_g	16853	Not Significant	1.17656	Not Significant	Not Significant
fgenesh1_kg.206_#_1_#_isotig01453	172692	Not Significant	1.1826	Not Significant	Not Significant
fgenesh1_kg.42_#_5_#_isotig10259	171196	Not Significant	1.18116	Not Significant	Not Significant
e_gw1.15.226.1	77563	Not Significant	1.1866	Not Significant	Not Significant
gm1.15663_g	21092	Not Significant	1.18398	Not Significant	Not Significant
gw1.5.530.1	43496	Not Significant	1.18432	Not Significant	Not Significant		Ankyrin
e_gw1.172.4.1	87821	Not Significant	1.18553	Not Significant	Not Significant	2-acetyl-1-alkylglycerophosphocholine esterase.	Notchless-like WD40 repeat-containing protein
fgenesh1_kg.24_#_10_#_isotig00926	169963	Not Significant	1.18492	Not Significant	Not Significant		GTP-binding protein
gw1.3.1357.1	47528	Not Significant	1.18494	Not Significant	Not Significant
e_gw1.81.84.1	85912	Not Significant	1.19646	Not Significant	Not Significant
gm1.7276_g	12705	Not Significant	1.19812	Not Significant	Not Significant		Cyclin B and related kinase-activating proteins
fgenesh1_kg.19_#_9_#_isotig12891	169576	Not Significant	1.19101	Not Significant	Not Significant
estExt_Genewise1.C_10300002	140657	Not Significant	1.1889	Not Significant	Not Significant
e_gw1.8.474.1	72847	Not Significant	1.19025	Not Significant	Not Significant
fgenesh1_kg.14_#_8_#_isotig11385	168953	Not Significant	1.18966	Not Significant	Not Significant
fgenesh1_kg.18_#_65_#_isotig06060	169488	Not Significant	1.25002	Not Significant	Not Significant		Protein kinase PITSLRE and related kinases
e_gw1.11.562.1	75692	Not Significant	1.25195	Not Significant	Not Significant
fgenesh1_kg.40_#_38_#_isotig03934	171115	Not Significant	1.25243	Not Significant	Not Significant	Unspecific monooxygenase.	Cytochrome P450 CYP2 subfamily
estExt_Genemark1.C_2340003	102444	Not Significant	1.25725	Not Significant	Not Significant
estExt_Genemark1.C_520040	101603	Not Significant	1.25672	Not Significant	Not Significant
gm1.1753_g	7182	Not Significant	1.25689	Not Significant	Not Significant
estExt_Genemark1.C_170020	99721	Not Significant	1.25856	Not Significant	Not Significant		Dystonin, GAS (Growth-arrest-specific protein), and related proteins
fgenesh1_kg.14_#_10_#_isotig12629	168955	Not Significant	1.25775	Not Significant	Not Significant
gw1.359.13.1	48616	Not Significant	1.25774	Not Significant	Not Significant		Ankyrin
e_gw1.2108.2.1	94170	Not Significant	1.26006	Not Significant	Not Significant
estExt_Genewise1Plus.C_810006	119408	Not Significant	1.26261	Not Significant	Not Significant
fgenesh1_kg.10_#_292_#_isotig10035	168422	Not Significant	1.23156	Not Significant	Not Significant	D-arabinitol 2-dehydrogenase.	Reductases with broad range of substrate specificities
estExt_Genemark1.C_410013	101195	Not Significant	1.22864	Not Significant	Not Significant
fgenesh1_kg.6_#_10_#_isotig01113	167042	Not Significant	1.22808	Not Significant	Not Significant
fgenesh1_pm.9_#_322	162333	Not Significant	1.22813	Not Significant	Not Significant	Inositol-1,4,5-trisphosphate 5-phosphatase.	Phosphoinositide phosphatase SAC1
estExt_Genemark1.C_11170002	103455	Not Significant	1.22651	Not Significant	Not Significant
gm1.7779_g	13208	Not Significant	1.22527	Not Significant	Not Significant
fgenesh1_pm.5_#_97	161293	Not Significant	1.24435	Not Significant	Not Significant
estExt_Genewise1Plus.C_120433	114027	Not Significant	1.24636	Not Significant	Not Significant
fgenesh1_kg.10_#_114_#_isotig04280	168244	Not Significant	1.24536	Not Significant	Not Significant		beta-1,6-N-acetylglucosaminyltransferase, contains WSC domain
fgenesh1_pm.1060_#_1	164689	Not Significant	1.23755	Not Significant	Not Significant		Predicted transporter (major facilitator superfamily)
estExt_fgenesh1_pg.C_120016	180362	Not Significant	1.24131	Not Significant	Not Significant		Animal-type fatty acid synthase and related proteins
fgenesh1_kg.36_#_26_#_isotig08070	170945	Not Significant	1.24206	Not Significant	Not Significant		RNA polymerase II, large subunit
fgenesh1_kg.6_#_111_#_isotig06230	167143	Not Significant	1.2418	Not Significant	Not Significant
fgenesh1_pg.30_#_24	156504	Not Significant	1.31742	Not Significant	Not Significant	Choline dehydrogenase.	Glucose dehydrogenase/choline dehydrogenase/mandelonitrile lyase (GMC oxidoreductase family)
estExt_fgenesh1_pm.C_740004	177424	Not Significant	1.3033	Not Significant	Not Significant		Synaptic vesicle transporter SVOP and related transporters (major facilitator superfamily)
gm1.9089_g	14518	Not Significant	1.3021	Not Significant	Not Significant
fgenesh1_kg.14_#_20_#_isotig07244	168965	Not Significant	1.30948	Not Significant	Not Significant	Acid--D-amino-acid ligases (peptide synthases).	Serine/threonine protein kinase
gm1.1339_g	6768	Not Significant	1.30989	Not Significant	Not Significant
estExt_Genemark1.C_4400006	102778	Not Significant	1.30585	Not Significant	Not Significant
gm1.9907_g	15336	Not Significant	1.30664	Not Significant	Not Significant
estExt_Genewise1Plus.C_4_t10482	108956	Not Significant	1.28519	Not Significant	Not Significant		beta-1,6-N-acetylglucosaminyltransferase, contains WSC domain
estExt_fgenesh1_pm.C_100238	176111	Not Significant	1.28307	Not Significant	Not Significant	Isovaleryl-CoA dehydrogenase.	Isovaleryl-CoA dehydrogenase
gm1.16360_g	21789	Not Significant	1.2832	Not Significant	Not Significant
e_gw1.6.172.1	71436	Not Significant	1.28981	Not Significant	Not Significant	Chitin synthase.	Chitin synthase/hyaluronan synthase (glycosyltransferases)
estExt_Genemark1.C_2_t10445	95974	Not Significant	1.29251	Not Significant	Not Significant		Ubiquitin C-terminal hydrolase
gm1.15023_g	20452	Not Significant	1.29386	Not Significant	Not Significant
estExt_Genewise1Plus.C_2790003	120297	Not Significant	1.26549	Not Significant	Not Significant		Vacuolar sorting protein VPS1, dynamin, and related proteins
fgenesh1_kg.31_#_72_#_isotig09142	170615	Not Significant	1.26675	Not Significant	Not Significant	Acid phosphatase.	Multiple inositol polyphosphate phosphatase
gw1.40.138.1	45951	Not Significant	1.2665	Not Significant	Not Significant
fgenesh1_kg.15_#_134_#_isotig04315	169240	Not Significant	1.27226	Not Significant	Not Significant
gm1.14226_g	19655	Not Significant	1.27288	Not Significant	Not Significant		Fatty acyl-CoA elongase/Polyunsaturated fatty acid specific elongation enzyme
e_gw1.109.19.1	86916	Not Significant	1.27597	Not Significant	Not Significant		Hydroxyindole-O-methyltransferase and related SAM-dependent methyltransferases
gm1.12645_g	18074	Not Significant	1.27545	Not Significant	Not Significant		FOG: Low-complexity
fgenesh1_kg.13_#_34_#_isotig06468	168803	Not Significant	1.27876	Not Significant	Not Significant
estExt_Genewise1Plus.C_8_t10009	110880	Not Significant	1.27685	Not Significant	Not Significant
fgenesh1_kg.6_#_18_#_isotig11225	167050	Not Significant	1.27757	Not Significant	Not Significant
fgenesh1_kg.1_#_553_#_isotig09286	165385	Not Significant	1.44172	Not Significant	Not Significant		Proteins containing the FAD binding domain
fgenesh1_kg.49_#_3_#_isotig01871	171517	Not Significant	1.44338	Not Significant	Not Significant	Acid phosphatase.	Lysosomal & prostatic acid phosphatases
gm1.12029_g	17458	Not Significant	1.43586	Not Significant	Not Significant		Serine/threonine protein kinase RAF
fgenesh1_kg.13_#_101_#_isotig09908	168870	Not Significant	1.438	Not Significant	Not Significant
gm1.15976_g	21405	Not Significant	1.43707	Not Significant	Not Significant
e_gw1.14.22.1	77267	Not Significant	1.41794	Not Significant	Not Significant		Notchless-like WD40 repeat-containing protein
gm1.7756_g	13185	Not Significant	1.41843	Not Significant	Not Significant		Permease of the major facilitator superfamily
fgenesh1_kg.2_#_426_#_isotig10219	165892	Not Significant	1.4283	Not Significant	Not Significant		Predicted lipase
gw1.11.548.1	52830	Not Significant	1.42487	Not Significant	Not Significant
fgenesh1_pg.990_#_1	158718	Not Significant	1.34025	Not Significant	Not Significant
estExt_Genemark1.C_14160001	103648	Not Significant	1.34071	Not Significant	Not Significant		Non-ribosomal peptide synthetase/alpha-aminoadipate reductase and related enzymes
gw1.6.964.1	55420	Not Significant	1.34091	Not Significant	Not Significant		GTPase Rab11/YPT3, small G protein superfamily
gm1.13352_g	18781	Not Significant	1.35376	Not Significant	Not Significant		Transcription factor TCF20
estExt_Genewise1.C_1_t40411	124443	Not Significant	1.35606	Not Significant	Not Significant		Myosin class II heavy chain
gw1.359.7.1	39981	Not Significant	1.35594	Not Significant	Not Significant		Ankyrin
estExt_Genewise1Plus.C_11_t10066	113330	Not Significant	1.36702	Not Significant	Not Significant
estExt_Genemark1.C_1400010	102250	Not Significant	1.36312	Not Significant	Not Significant		Tyrosine kinase, EPH (ephrin) receptor family
estExt_Genemark1.C_70067	97552	Not Significant	1.36433	Not Significant	Not Significant
gm1.9380_g	14809	Not Significant	1.40182	Not Significant	Not Significant
e_gw1.614.5.1	90614	Not Significant	1.40366	Not Significant	Not Significant		m3G-cap-specific nuclear import receptor (Snurportin1)
estExt_Genewise1.C_240087	135459	Not Significant	1.403	Not Significant	Not Significant
estExt_Genemark1.C_21170001	103986	Not Significant	1.37415	Not Significant	Not Significant	Aldehyde dehydrogenase (NAD+).	Aldehyde dehydrogenase
estExt_Genemark1.C_950008	102090	Not Significant	1.3787	Not Significant	Not Significant
fgenesh1_kg.62_#_10_#_isotig00518	171845	Not Significant	1.37827	Not Significant	Not Significant	2-acetyl-1-alkylglycerophosphocholine esterase.	U4/U6 small nuclear ribonucleoprotein Prp4 (contains WD40 repeats)
estExt_Genemark1.C_13190001	103592	Not Significant	1.39075	Not Significant	Not Significant
e_gw1.49.59.1	83791	Not Significant	1.38435	Not Significant	Not Significant		Molecular chaperones HSP70/HSC70, HSP70 superfamily
gw1.359.20.1	51553	Not Significant	1.38665	Not Significant	Not Significant		FOG: Ankyrin repeat
gm1.12969_g	18398	Not Significant	1.4683	Not Significant	Not Significant
estExt_Genemark1.C_260030	100475	Not Significant	1.47436	Not Significant	Not Significant		Transcription factor, contains HOX domain
gm1.15631_g	21060	Not Significant	1.47896	Not Significant	Not Significant
gm1.11958_g	17387	Not Significant	1.48389	Not Significant	Not Significant
gm1.8543_g	13972	Not Significant	1.48387	Not Significant	Not Significant
estExt_fgenesh1_pm.C_360017	177098	Not Significant	1.49033	Not Significant	Not Significant		Soluble epoxide hydrolase
gm1.5362_g	10791	Not Significant	1.49512	Not Significant	Not Significant
fgenesh1_kg.43_#_15_#_isotig07377	171266	Not Significant	1.54736	Not Significant	Not Significant	Alpha-mannosidase.	Alpha-mannosidase
fgenesh1_kg.7_#_115_#_isotig05021	167434	Not Significant	1.55501	Not Significant	Not Significant	Polyamine oxidase.	Amine oxidase
gm1.11435_g	16864	Not Significant	1.56262	Not Significant	Not Significant
fgenesh1_pg.1582_#_1	159012	Not Significant	1.50948	Not Significant	Not Significant
e_gw1.102.21.1	86725	Not Significant	1.52718	Not Significant	Not Significant
e_gw1.4.888.1	69138	Not Significant	1.51668	Not Significant	Not Significant
estExt_Genewise1Plus.C_9_t10160	111837	Not Significant	1.52175	Not Significant	Not Significant	(R,R)-butanediol dehydrogenase.	Proteins containing the FAD binding domain
gm1.9488_g	14917	Not Significant	1.57966	Not Significant	Not Significant		Ankyrin
gw1.2003.6.1	60212	Not Significant	1.57954	Not Significant	Not Significant
e_gw1.681.8.1	90874	Not Significant	1.59444	Not Significant	Not Significant
e_gw1.8.671.1	72869	Not Significant	1.59471	Not Significant	Not Significant	Phosphotransferases with an alcohol group as acceptor.	Serine/threonine protein kinase
e_gw1.14.84.1	76958	Not Significant	1.60803	Not Significant	Not Significant	Transferring groups other than amino-acyl groups.
e_gw1.1060.2.1	92192	Not Significant	1.60293	Not Significant	Not Significant		Predicted transporter (major facilitator superfamily)
e_gw1.4.1102.1	69471	Not Significant	1.60143	Not Significant	Not Significant		Nucleolar GTPase/ATPase p130
gm1.9383_g	14812	Not Significant	1.60142	Not Significant	Not Significant
fgenesh1_pg.502_#_1	158360	Not Significant	1.65829	Not Significant	Not Significant
fgenesh1_kg.2_#_476_#_isotig08968	165942	Not Significant	1.64805	Not Significant	Not Significant	Laccase.	Multicopper oxidases
estExt_Genemark1.C_1610001	102296	Not Significant	1.64383	Not Significant	Not Significant		Halotolerance protein HAL3 (contains flavoprotein domain)
fgenesh1_kg.28_#_66_#_isotig02766	170351	Not Significant	1.6413	Not Significant	Not Significant
gm1.15533_g	20962	Not Significant	1.72114	Not Significant	Not Significant
estExt_Genemark1.C_1220008	102206	Not Significant	1.69534	Not Significant	Not Significant	Cysteine--tRNA ligase.	Cysteinyl-tRNA synthetase
gw1.443.8.1	60297	Not Significant	1.69678	Not Significant	Not Significant
estExt_Genewise1.C_9_t10200	130683	Not Significant	2.5419	Not Significant	Not Significant
gm1.14596_g	20025	Not Significant	2.7094	Not Significant	Not Significant		von Willebrand factor and related coagulation proteins
estExt_Genemark1.C_70221	97668	Not Significant	1.79552	Not Significant	Not Significant
fgenesh1_pg.121_#_2	157837	Not Significant	1.75639	Not Significant	Not Significant
gm1.10767_g	16196	Not Significant	1.75284	Not Significant	Not Significant		Alpha-mannosidase
estExt_fgenesh1_pm.C_100202	176083	Not Significant	1.84005	Not Significant	Not Significant		Flavin-containing monooxygenase
gm1.10696_g	16125	Not Significant	1.83499	Not Significant	Not Significant		Tyrosine kinase, EPH (ephrin) receptor family
e_gw1.945.2.1	91826	Not Significant	1.92768	Not Significant	Not Significant
gm1.13016_g	18445	Not Significant	1.88966	Not Significant	Not Significant
estExt_Genemark1.C_240005	100347	Not Significant	1.96522	Not Significant	Not Significant
gw1.89.36.1	47268	Not Significant	1.9697	Not Significant	Not Significant
estExt_Genemark1.C_22470001	104043	Not Significant	1.98301	Not Significant	Not Significant	DNA-directed RNA polymerase.	Predicted E3 ubiquitin ligase
estExt_Genemark1.C_950009	102091	Not Significant	1.97618	Not Significant	Not Significant		Predicted E3 ubiquitin ligase
gm1.12658_g	18087	Not Significant	2.04011	Not Significant	Not Significant		Uncharacterized conserved protein
gm1.15331_g	20760	Not Significant	2.01735	Not Significant	Not Significant	Alpha-mannosidase.	Alpha-mannosidase
gw1.356.13.1	60948	Not Significant	2.01939	Not Significant	Not Significant
fgenesh1_kg.503_#_1_#_isotig07377	173398	Not Significant	2.25049	Not Significant	Not Significant	Alpha-mannosidase.	Alpha-mannosidase
estExt_Genemark1.C_18080001	103856	Not Significant	2.13638	Not Significant	Not Significant
estExt_fgenesh1_pg.C_6220002	182512	Not Significant	2.10403	Not Significant	Not Significant
estExt_Genewise1Plus.C_430011	118183	Not Significant	2.10193	Not Significant	Not Significant
e_gw1.25.65.1	80111	Not Significant	2.07802	Not Significant	Not Significant	In phosphorous-containing anhydrides.	ATP-dependent DNA helicase
gw1.24.126.1	45714	Not Significant	2.08926	Not Significant	Not Significant		Notchless-like WD40 repeat-containing protein
e_gw1.654.4.1	90779	Not Significant	1.20116	Not Significant	-1.47244	Unspecific monooxygenase.	Cytochrome P450 CYP2 subfamily
gm1.11920_g	17349	Not Significant	1.19244	Not Significant	-1.46526
gm1.14468_g	19897	Not Significant	1.26439	Not Significant	-1.49303
gw1.229.3.1	43626	Not Significant	1.28673	Not Significant	-1.48141		Serine/threonine protein kinase RAF
gm1.12484_g	17913	Not Significant	1.18749	Not Significant	-1.57267
estExt_Genemark1.C_3340006	102630	Not Significant	1.1325	Not Significant	-1.63569
gm1.12741_g	18170	Not Significant	1.11439	Not Significant	-1.61923		Tyrosine kinase specific for activated (GTP-bound) p21cdc42Hs
e_gw1.61.6.1	84711	Not Significant	1.02012	Not Significant	-1.46283
fgenesh1_kg.16_#_84_#_isotig05861	169346	Not Significant	1.06136	Not Significant	-1.54674	Beta-Ala-His dipeptidase.	Metalloexopeptidases
e_gw1.1179.7.1	92474	Not Significant	1.03446	Not Significant	-1.89167
gw1.117.13.1	56766	Not Significant	1.05741	Not Significant	-1.80998		Predicted transporter (major facilitator superfamily)
estExt_fgenesh1_pg.C_150031	180691	Not Significant	1.31237	Not Significant	-1.68497
gm1.6518_g	11947	Not Significant	1.35387	Not Significant	-1.73276
fgenesh1_kg.18_#_107_#_isotig05789	169530	Not Significant	1.18487	Not Significant	-1.72919	Aspartic endopeptidases.	Aspartyl protease
fgenesh1_kg.24_#_14_#_isotig10600	169967	Not Significant	1.27919	Not Significant	-1.84277		Permease of the major facilitator superfamily
e_gw1.741.6.1	91147	Not Significant	1.63169	Not Significant	-1.35641
gm1.14282_g	19711	Not Significant	1.66266	Not Significant	-1.36176
estExt_Genemark1.C_450048	101323	Not Significant	1.50409	Not Significant	-1.29252	Alpha-galactosidase.	Alpha-D-galactosidase (melibiase)
gm1.16183_g	21612	Not Significant	1.46734	Not Significant	-1.17702
e_gw1.2014.3.1	94026	Not Significant	1.53208	Not Significant	-1.39336		Tyrosine kinase, EPH (ephrin) receptor family
estExt_fgenesh1_pm.C_120049	176296	Not Significant	1.44302	Not Significant	-1.48306
e_gw1.1179.4.1	92471	Not Significant	1.6336	Not Significant	-1.52412
e_gw1.356.5.1	89229	Not Significant	1.49244	Not Significant	-1.66701		Permease of the major facilitator superfamily
gm1.11683_g	17112	Not Significant	1.72972	Not Significant	-1.08907		Non-ribosomal peptide synthetase/alpha-aminoadipate reductase and related enzymes
gm1.1334_g	6763	Not Significant	1.77252	Not Significant	-1.03527
gm1.13595_g	19024	Not Significant	1.67056	Not Significant	-1.1697
estExt_Genemark1.C_870007	102043	Not Significant	1.66729	Not Significant	-1.11102	Cyclopropane-fatty-acyl-phospholipid synthase.
gm1.11232_g	16661	Not Significant	1.666	Not Significant	-1.12891
estExt_Genewise1Plus.C_22650004	122676	Not Significant	2.04108	Not Significant	-1.15717
fgenesh1_kg.77_#_5_#_isotig09726	172088	Not Significant	1.71717	Not Significant	-1.42654		Predicted oxidoreductase
gm1.15005_g	20434	Not Significant	1.77951	Not Significant	-1.43089
gw1.741.4.1	43160	Not Significant	1.86369	Not Significant	-1.34794		Permease of the major facilitator superfamily
fgenesh1_kg.14_#_153_#_isotig03290	169098	Not Significant	1.80322	Not Significant	-1.38103
gw1.641.4.1	62482	Not Significant	1.78474	Not Significant	-1.33541
e_gw1.1244.2.1	92610	Not Significant	1.54239	Not Significant	-1.01198		Predicted 3'-5' exonuclease
fgenesh1_pg.77_#_11	157560	Not Significant	1.45424	Not Significant	-1.02184
e_gw1.22.213.1	79732	Not Significant	1.46323	Not Significant	-1.06193	Unspecific monooxygenase.	Cytochrome P450 CYP2 subfamily
estExt_Genemark1.C_140010	99338	Not Significant	1.48201	Not Significant	-1.06433
estExt_Genemark1.C_1130015	102177	Not Significant	1.39848	Not Significant	-1.03227	Carboxylesterase.	Acetylcholinesterase/Butyrylcholinesterase
estExt_Genemark1.C_380085	101109	Not Significant	1.35109	Not Significant	-1.0142		RNA polymerase II, large subunit
gm1.15241_g	20670	Not Significant	1.39626	Not Significant	-1.09255		Phosphatidylserine decarboxylase
estExt_Genemark1.C_940010	102080	Not Significant	1.34717	Not Significant	-1.06028	Glucan 1,4-alpha-glucosidase.	Splicing coactivator SRm160/300, subunit SRm300
estExt_Genemark1.C_3_t20155	96627	Not Significant	1.3569	Not Significant	-1.10151
gm1.3145_g	8574	Not Significant	1.34443	Not Significant	-1.08532		Uncharacterized conserved protein
gm1.14224_g	19653	Not Significant	1.15537	Not Significant	-1.27924		Fatty acid desaturase
gm1.16673_g	22102	Not Significant	1.1393	Not Significant	-1.2308		Tyrosyl-DNA phosphodiesterase
estExt_Genemark1.C_24870001	104170	Not Significant	1.07635	Not Significant	-1.3202
fgenesh1_kg.41_#_22_#_isotig02117	171173	Not Significant	1.02348	Not Significant	-1.34856		Vacuolar sorting protein VPS1, dynamin, and related proteins
estExt_Genemark1.C_770009	101945	Not Significant	1.35955	Not Significant	-1.29821		Ca2+/H+ antiporter VCX1 and related proteins
estExt_Genewise1Plus.C_560080	118923	Not Significant	1.3003	Not Significant	-1.21561
gm1.11883_g	17312	Not Significant	1.25234	Not Significant	-1.2261
estExt_Genemark1.C_23990001	104127	Not Significant	1.17543	Not Significant	-1.0088
fgenesh1_kg.7_#_8_#_isotig11496	167327	Not Significant	1.11167	Not Significant	-1.01507		Fatty acyl-CoA elongase/Polyunsaturated fatty acid specific elongation enzyme
gm1.9451_g	14880	Not Significant	1.12839	Not Significant	-1.02609		Predicted transporter (major facilitator superfamily)
estExt_Genemark1.C_420048	101239	Not Significant	1.23793	Not Significant	-1.07628		Transcription initiation factor TFIID, subunit TAF5 (also component of histone acetyltransferase SAGA)
gm1.14025_g	19454	Not Significant	1.17658	Not Significant	-1.14472
gm1.12181_g	17610	Not Significant	1.4276	Not Significant	-2.17441
gm1.7035_g	12464	Not Significant	1.67326	Not Significant	-1.83022	Oxoglutarate dehydrogenase (lipoamide).	Predicted 2-oxoglutarate dehydrogenase, E1 subunit
gw1.2113.2.1	54277	Not Significant	1.71916	Not Significant	-1.93006		Cytochrome P450 CYP2 subfamily
e_gw1.42.2.1	82964	Not Significant	1.77542	Not Significant	-1.98652
e_gw1.989.5.1	91934	Not Significant	1.7692	Not Significant	-2.01362
estExt_Genemark1.C_1090006	102165	Not Significant	2.21899	Not Significant	-1.64701		GTP-binding protein
gm1.3956_g	9385	Not Significant	2.24472	Not Significant	-1.63146
gm1.3639_g	9068	Not Significant	2.10446	Not Significant	-1.97719
gm1.9391_g	14820	Not Significant	2.12109	Not Significant	-2.04611
e_gw1.204.2.1	88133	Not Significant	1.77401	Not Significant	-1.61535
gm1.10401_g	15830	Not Significant	1.84754	Not Significant	-1.69752
gm1.16819_g	22248	Not Significant	2.30373	Not Significant	-2.85007		Fatty acid desaturase
gm1.12028_g	17457	Not Significant	2.13204	Not Significant	-2.62594
gm1.14717_g	20146	Not Significant	2.0121	Not Significant	-2.42847	Histone acetyltransferase.	Splicing coactivator SRm160/300, subunit SRm300
gw1.1179.2.1	52647	Not Significant	1.31526	Not Significant	-2.94276
estExt_Genewise1Plus.C_18910001	122434	Not Significant	1.59996	Not Significant	-2.73707		Phosphatidylserine decarboxylase
fgenesh1_kg.16_#_72_#_isotig04590	169334	Not Significant	1.74644	Not Significant	-2.63229		Non-ribosomal peptide synthetase/alpha-aminoadipate reductase and related enzymes
fgenesh1_kg.14_#_38_#_isotig06255	168983	1.03636	1.05961	-1.19504	-1.21829
fgenesh1_kg.2_#_152_#_isotig01403	165618	1.39379	1.32047	-1.70075	-1.62743
estExt_Genemark1.C_70031	97533	1.0275	1.57835	-1.04458	-1.59542		FOG: RRM domain
estExt_Genewise1.C_12_t10417	132849	1.56022	1.75648	-1.21583	-1.41208
estExt_Genewise1Plus.C_770009	119364	1.43828	1.84478	-1.20745	-1.61395
fgenesh1_kg.399_#_5_#_isotig00788	173127	1.49842	2.96581	-2.21497	-3.68237
e_gw1.7.647.1	71969	Not Significant	1.72531	-1.29523	-2.10039		Pleiotropic regulator 1
gw1.2174.1.1	49709	Not Significant	1.09999	-1.66335	-1.84199
estExt_Genewise1Plus.C_360076	117685	1.02976	1.21428	Not Significant	-1.04404	Carboxypeptidase D.	Serine carboxypeptidases (lysosomal cathepsin A)
gm1.10109_g	15538	1.14279	2.22138	Not Significant	-1.37848		Large RNA-binding protein (RRM superfamily)
e_gw1.136.24.1	87374	1.29972	2.32899	Not Significant	-1.5692
estExt_Genemark1.C_6800002	103081	1.21625	2.33525	Not Significant	-1.46528		Cytochrome P450 CYP2 subfamily
estExt_Genemark1.C_4460001	102782	1.06504	1.75714	Not Significant	-1.14541
fgenesh1_kg.6_#_242_#_isotig08511	167274	1.04136	1.75927	Not Significant	-1.02129	Dihydroxy-acid dehydratase.	Dihydroxy-acid dehydratase
e_gw1.15.180.1	77476	1.02797	1.77782	Not Significant	-1.30606		Aspartyl protease
estExt_Genewise1Plus.C_3310001	120436	1.09623	1.80616	Not Significant	-1.51969	Hydroxyquinol 1,2-dioxygenase.
estExt_Genemark1.C_2_t10391	95933	1.48073	1.88018	Not Significant	-1.38073		Predicted methyltransferase
gm1.11226_g	16655	1.34694	1.83611	Not Significant	-1.44025		Ubiquitin/40S ribosomal protein S27a fusion
e_gw1.30.234.1	81221	1.06395	2.07436	Not Significant	-1.06148		Protein involved in vacuolar polyphosphate accumulation, contains SPX domain
gm1.14791_g	20220	1.33306	2.23518	Not Significant	-1.06797
estExt_Genemark1.C_170056	99753	1.80264	2.54479	Not Significant	-1.45152		WD40 repeat-containing protein
e_gw1.4.105.1	68932	1.87534	2.44645	Not Significant	-1.21567
e_gw1.748.1.1	91175	1.6587	2.34203	Not Significant	-1.23215	Lanosterol synthase.	Notchless-like WD40 repeat-containing protein
fgenesh1_pg.41_#_3	156907	1.7645	2.73639	Not Significant	-1.04318
gm1.9385_g	14814	1.74757	2.92668	Not Significant	-1.31061
fgenesh1_pg.312_#_3	158152	1.05791	3.1669	Not Significant	-1.71161
gm1.11993_g	17422	1.13943	2.6103	Not Significant	-1.90001		GTP-binding protein
estExt_Genewise1.C_1_t30157	123812	1.49509	2.60831	Not Significant	-1.85124
gm1.8751_g	14180	1.48092	2.55914	Not Significant	-1.95588
gw1.1057.1.1	23488	Not Significant	4.19863	Not Significant	Not Significant
gm1.11790_g	17219	Not Significant	3.49305	Not Significant	Not Significant		Serine/threonine protein kinase
e_gw1.271.2.1	88644	Not Significant	3.37145	Not Significant	Not Significant
e_gw1.44.85.1	83218	Not Significant	3.29188	Not Significant	Not Significant
e_gw1.7.845.1	71711	Not Significant	3.47123	2.97468	Not Significant
e_gw1.17.251.1	78006	1.37535	1.87055	1.10295	Not Significant
fgenesh1_kg.11_#_108_#_isotig06135	168544	1.11364	2.05031	1.61784	Not Significant
estExt_Genewise1Plus.C_2_t30278	107074	1.98013	2.31649	1.10331	Not Significant
fgenesh1_kg.61_#_22_#_isotig12332	171833	1.40012	2.50846	1.02981	Not Significant
fgenesh1_pm.43_#_3	163925	1.05101	2.74806	1.63624	Not Significant
gw1.715.6.1	45033	1.88197	2.26508	2.04354	Not Significant		FOG: Ankyrin repeat
estExt_fgenesh1_pm.C_1_t20011	173947	Not Significant	Not Significant	Not Significant	-1.12086
gm1.13839_g	19268	Not Significant	Not Significant	Not Significant	-1.12095	Unspecific monooxygenase.	Cytochrome P450 CYP2 subfamily
estExt_Genemark1.C_70053	97543	Not Significant	Not Significant	Not Significant	-1.11612
fgenesh1_kg.43_#_24_#_contig00873	171275	Not Significant	Not Significant	Not Significant	-1.11848
gm1.8181_g	13610	Not Significant	Not Significant	Not Significant	-1.10474
estExt_Genemark1.C_560012	101643	Not Significant	Not Significant	Not Significant	-1.10949
estExt_Genemark1.C_360011	100953	Not Significant	Not Significant	Not Significant	-1.11265	Acting on paired donors, with incorporation or reduction of	Cytochrome P450 CYP4/CYP19/CYP26 subfamilies
gw1.642.1.1	31848	Not Significant	Not Significant	Not Significant	-1.11311
estExt_Genemark1.C_50133	97066	Not Significant	Not Significant	Not Significant	-1.12599
fgenesh1_kg.7_#_198_#_isotig11664	167517	Not Significant	Not Significant	Not Significant	-1.1268	Protein-S isoprenylcysteine O-methyltransferase.	Farnesyl cysteine-carboxyl methyltransferase
e_gw1.16.35.1	77920	Not Significant	Not Significant	Not Significant	-1.13082
estExt_Genewise1.C_140079	133470	Not Significant	Not Significant	Not Significant	-1.13216		A/G-specific adenine DNA glycosylase
gm1.7865_g	13294	Not Significant	Not Significant	Not Significant	-1.13229
e_gw1.56.116.1	84332	Not Significant	Not Significant	Not Significant	-1.14647		Isovaleryl-CoA dehydrogenase
estExt_Genewise1Plus.C_13_t10374	114363	Not Significant	Not Significant	Not Significant	-1.14903		Uridine permease/thiamine transporter/allantoin transport
fgenesh1_kg.299_#_2_#_isotig11447	172909	Not Significant	Not Significant	Not Significant	-1.15134
gm1.11914_g	17343	Not Significant	Not Significant	Not Significant	-1.13751
e_gw1.265.9.1	88607	Not Significant	Not Significant	Not Significant	-1.14344	DNA topoisomerase (ATP-hydrolysing).	DNA topoisomerase type II
fgenesh1_pg.13_#_49	155358	Not Significant	Not Significant	Not Significant	-1.14098
e_gw1.9.165.1	73360	Not Significant	Not Significant	Not Significant	-1.00097
gm1.9837_g	15266	Not Significant	Not Significant	Not Significant	-1.00686		5' nucleotidase
estExt_Genemark1.C_1290006	102224	Not Significant	Not Significant	Not Significant	-1.00755
estExt_Genemark1.C_1290007	102225	Not Significant	Not Significant	Not Significant	-1.00822
e_gw1.19.29.1	78636	Not Significant	Not Significant	Not Significant	-1.03768	Hydrolases.	5'-3' exonuclease
gm1.8607_g	14036	Not Significant	Not Significant	Not Significant	-1.03739
e_gw1.4.194.1	69202	Not Significant	Not Significant	Not Significant	-1.04159		Permease of the drug/metabolite transporter (DMT) superfamily
fgenesh1_kg.339_#_1_#_isotig13585	173005	Not Significant	Not Significant	Not Significant	-1.04454
fgenesh1_kg.24_#_52_#_isotig01965	170005	Not Significant	Not Significant	Not Significant	-1.01654
gm1.8759_g	14188	Not Significant	Not Significant	Not Significant	-1.01744
estExt_Genemark1.C_3560002	102657	Not Significant	Not Significant	Not Significant	-1.02903		Notchless-like WD40 repeat-containing protein
gm1.5986_g	11415	Not Significant	Not Significant	Not Significant	-1.02857
e_gw1.633.3.1	90695	Not Significant	Not Significant	Not Significant	-1.02951
gm1.9397_g	14826	Not Significant	Not Significant	Not Significant	-1.03009
fgenesh1_kg.462_#_1_#_isotig11664	173248	Not Significant	Not Significant	Not Significant	-1.02212		Farnesyl cysteine-carboxyl methyltransferase
e_gw1.1.2496.1	65238	Not Significant	Not Significant	Not Significant	-1.02494	Acetyl-CoA C-acyltransferase.	3-oxoacyl CoA thiolase
estExt_fgenesh1_pm.C_1_t10008	173533	Not Significant	Not Significant	Not Significant	-1.02562
gm1.12414_g	17843	Not Significant	Not Significant	Not Significant	-1.0946
gw1.32.59.1	34179	Not Significant	Not Significant	Not Significant	-1.09475		Cytochrome P450 CYP2 subfamily
estExt_Genemark1.C_490058	101497	Not Significant	Not Significant	Not Significant	-1.08019
estExt_fgenesh1_pm.C_80246	175618	Not Significant	Not Significant	Not Significant	-1.08591	Pyruvate decarboxylase.	Thiamine pyrophosphate-requiring enzyme
e_gw1.26.100.1	80392	Not Significant	Not Significant	Not Significant	-1.08569		Cytochrome P450 CYP4/CYP19/CYP26 subfamilies
fgenesh1_kg.405_#_1_#_isotig00411	173133	Not Significant	Not Significant	Not Significant	-1.08563		Predicted transporter (major facilitator superfamily)
gm1.13976_g	19405	Not Significant	Not Significant	Not Significant	-1.08731	Homoserine O-acetyltransferase.
e_gw1.1510.3.1	93203	Not Significant	Not Significant	Not Significant	-1.08763		Phosphatidylserine decarboxylase
gm1.16452_g	21881	Not Significant	Not Significant	Not Significant	-1.08762
e_gw1.860.2.1	91552	Not Significant	Not Significant	Not Significant	-1.06472	Acting on paired donors, with incorporation or reduction of	Cytochrome P450 CYP4/CYP19/CYP26 subfamilies
estExt_Genemark1.C_410028	101205	Not Significant	Not Significant	Not Significant	-1.06381		Vacuolar sorting protein VPS1, dynamin, and related proteins
gm1.11294_g	16723	Not Significant	Not Significant	Not Significant	-1.0715
gm1.5909_g	11338	Not Significant	Not Significant	Not Significant	-1.06852
fgenesh1_kg.211_#_3_#_isotig10617	172716	Not Significant	Not Significant	Not Significant	-1.06981
gw1.34.177.1	61651	Not Significant	Not Significant	Not Significant	-1.06977
estExt_Genemark1.C_850038	102028	Not Significant	Not Significant	Not Significant	-1.0507
gm1.11941_g	17370	Not Significant	Not Significant	Not Significant	-1.05254		Casein kinase (serine/threonine/tyrosine protein kinase)
estExt_fgenesh1_pm.C_200007	176697	Not Significant	Not Significant	Not Significant	-1.05582
e_gw1.39.73.1	82571	Not Significant	Not Significant	Not Significant	-1.06131		Ferric reductase, NADH/NADPH oxidase and related proteins
estExt_Genemark1.C_6410001	103037	Not Significant	Not Significant	Not Significant	-1.05799		5' nucleotidase
fgenesh1_kg.18_#_92_#_isotig13175	169515	Not Significant	Not Significant	Not Significant	-1.05923
gm1.2467_g	7896	Not Significant	Not Significant	Not Significant	-1.0589		Protein tyrosine phosphatase SHP1/Cofactor for p97 ATPase-mediated vesicle membrane fusion
gm1.8609_g	14038	Not Significant	Not Significant	Not Significant	-1.05888
gm1.13746_g	19175	Not Significant	Not Significant	Not Significant	-1.3297
gm1.12187_g	17616	Not Significant	Not Significant	Not Significant	-1.32419
e_gw1.26.163.1	80409	Not Significant	Not Significant	Not Significant	-1.32115		Cytochrome P450 CYP4/CYP19/CYP26 subfamilies
gm1.3191_g	8620	Not Significant	Not Significant	Not Significant	-1.32254	Carboxylesterase.	Acetylcholinesterase/Butyrylcholinesterase
gm1.12547_g	17976	Not Significant	Not Significant	Not Significant	-1.33695		Permease of the major facilitator superfamily
gw1.19.72.1	35234	Not Significant	Not Significant	Not Significant	-1.33958
fgenesh1_kg.7_#_81_#_isotig06026	167400	Not Significant	Not Significant	Not Significant	-1.34696		Predicted hydrolases or acyltransferases (alpha/beta hydrolase superfamily)
gm1.14980_g	20409	Not Significant	Not Significant	Not Significant	-1.35152
e_gw1.41.15.1	82844	Not Significant	Not Significant	Not Significant	-1.37223		Vacuolar sorting protein VPS1, dynamin, and related proteins
fgenesh1_kg.118_#_1_#_isotig00945	172408	Not Significant	Not Significant	Not Significant	-1.37242
e_gw1.13.498.1	76296	Not Significant	Not Significant	Not Significant	-1.36387
e_gw1.1049.3.1	92130	Not Significant	Not Significant	Not Significant	-1.36115
gm1.2420_g	7849	Not Significant	Not Significant	Not Significant	-1.3624
gw1.623.2.1	28505	Not Significant	Not Significant	Not Significant	-1.402		Cytochrome P450 CYP2 subfamily
estExt_Genewise1Plus.C_7_t20044	110767	Not Significant	Not Significant	Not Significant	-1.38324	Oxidoreductases.	Predicted dehydrogenase
estExt_Genemark1.C_140084	99404	Not Significant	Not Significant	Not Significant	-1.38403		Transcriptional activator FOSB/c-Fos and related bZIP transcription factors
fgenesh1_kg.5_#_25_#_isotig09683	166825	Not Significant	Not Significant	Not Significant	-1.38423	Aryl-alcohol dehydrogenase (NADP+).	Voltage-gated shaker-like K+ channel, subunit beta/KCNAB
estExt_Genemark1.C_490006	101467	Not Significant	Not Significant	Not Significant	-1.21595
fgenesh1_pg.18_#_35	155919	Not Significant	Not Significant	Not Significant	-1.21362		FOG: Zn-finger
gm1.6597_g	12026	Not Significant	Not Significant	Not Significant	-1.21195
estExt_Genewise1.C_3370001	139396	Not Significant	Not Significant	Not Significant	-1.20282		Farnesyl cysteine-carboxyl methyltransferase
gm1.7188_g	12617	Not Significant	Not Significant	Not Significant	-1.2065	Acid phosphatase.	Lysosomal & prostatic acid phosphatases
fgenesh1_kg.18_#_71_#_isotig09599	169494	Not Significant	Not Significant	Not Significant	-1.17844
gm1.14928_g	20357	Not Significant	Not Significant	Not Significant	-1.16943
fgenesh1_kg.41_#_35_#_isotig02129	171186	Not Significant	Not Significant	Not Significant	-1.17325		Vacuolar sorting protein VPS1, dynamin, and related proteins
gm1.13360_g	18789	Not Significant	Not Significant	Not Significant	-1.17244
estExt_Genemark1.C_290013	100617	Not Significant	Not Significant	Not Significant	-1.18748		Vacuolar sorting protein VPS1, dynamin, and related proteins
gm1.7692_g	13121	Not Significant	Not Significant	Not Significant	-1.1869		Permease of the major facilitator superfamily
estExt_Genemark1.C_22900001	104066	Not Significant	Not Significant	Not Significant	-1.19335		NADH:flavin oxidoreductase/12-oxophytodienoate reductase
gm1.14103_g	19532	Not Significant	Not Significant	Not Significant	-1.19847
gm1.15_g	5444	Not Significant	Not Significant	Not Significant	-1.28616	With oxygen as acceptor.	Proline oxidase
gm1.11535_g	16964	Not Significant	Not Significant	Not Significant	-1.29609
gm1.14535_g	19964	Not Significant	Not Significant	Not Significant	-1.2957
gm1.12700_g	18129	Not Significant	Not Significant	Not Significant	-1.25977
gm1.14127_g	19556	Not Significant	Not Significant	Not Significant	-1.26631		5' nucleotidase
gw1.51.84.1	43583	Not Significant	Not Significant	Not Significant	-1.27053		Cation transport ATPase
e_gw1.980.1.1	91916	Not Significant	Not Significant	Not Significant	-1.25223
gm1.7706_g	13135	Not Significant	Not Significant	Not Significant	-1.24919		Predicted E3 ubiquitin ligase
gm1.9779_g	15208	Not Significant	Not Significant	Not Significant	-1.23575		Tyrosine kinase specific for activated (GTP-bound) p21cdc42Hs
estExt_Genemark1.C_390040	101116	Not Significant	Not Significant	Not Significant	-1.24171		1-Acyl dihydroxyacetone phosphate reductase and related dehydrogenases
gm1.15588_g	21017	Not Significant	Not Significant	Not Significant	-1.24099
gw1.123.22.1	39456	Not Significant	Not Significant	Not Significant	-1.75102
fgenesh1_pg.383_#_1	158232	Not Significant	Not Significant	Not Significant	-1.7624
gm1.14869_g	20298	Not Significant	Not Significant	Not Significant	-1.7597
gm1.15297_g	20726	Not Significant	Not Significant	Not Significant	-1.82878
gm1.7591_g	13020	Not Significant	Not Significant	Not Significant	-1.829
estExt_Genemark1.C_180065	99862	Not Significant	Not Significant	Not Significant	-1.82339
fgenesh1_kg.421_#_2_#_isotig03600	173184	Not Significant	Not Significant	Not Significant	-1.82071	Hydroxymethylglutaryl-CoA reductase (NADPH).	3-hydroxy-3-methylglutaryl-CoA (HMG-CoA) reductase
gm1.12183_g	17612	Not Significant	Not Significant	Not Significant	-1.8078
gw1.65.29.1	46548	Not Significant	Not Significant	Not Significant	-1.80071		Ferredoxin
gm1.16875_g	22304	Not Significant	Not Significant	Not Significant	-1.79077
gm1.9860_g	15289	Not Significant	Not Significant	Not Significant	-1.77754	Unspecific monooxygenase.	Cytochrome P450 CYP2 subfamily
gm1.9431_g	14860	Not Significant	Not Significant	Not Significant	-2.01326
e_gw1.2210.2.1	94335	Not Significant	Not Significant	Not Significant	-1.97944	Chitinase.	Chitinase
gm1.16012_g	21441	Not Significant	Not Significant	Not Significant	-1.99354
gw1.435.2.1	34264	Not Significant	Not Significant	Not Significant	-1.9373
gw1.57.22.1	36878	Not Significant	Not Significant	Not Significant	-1.92876		FOG: Transposon-encoded proteins with TYA, reverse transcriptase, integrase domains in various combinations
e_gw1.2154.1.1	94236	Not Significant	Not Significant	Not Significant	-1.86423
gm1.9106_g	14535	Not Significant	Not Significant	Not Significant	-1.88842		1-Acyl dihydroxyacetone phosphate reductase and related dehydrogenases
gm1.16095_g	21524	Not Significant	Not Significant	Not Significant	-1.67798
gw1.562.3.1	59940	Not Significant	Not Significant	Not Significant	-1.66466
fgenesh1_kg.2_#_386_#_isotig05896	165852	Not Significant	Not Significant	Not Significant	-1.70299	Glucan 1,3-beta-glucosidase.
fgenesh1_kg.11_#_211_#_isotig01915	168647	Not Significant	Not Significant	Not Significant	-1.68676	Lanosterol synthase.	Oxidosqualene-lanosterol cyclase and related proteins
estExt_fgenesh1_pm.C_180042	176669	Not Significant	Not Significant	Not Significant	-1.69015
estExt_fgenesh1_pm.C_50011	174991	Not Significant	Not Significant	Not Significant	-1.69109	DNA topoisomerase (ATP-hydrolysing).	Catalytic subunit of the meiotic double strand break transesterase
e_gw1.29.116.1	81017	Not Significant	Not Significant	Not Significant	-1.62379		Vacuolar sorting protein VPS1, dynamin, and related proteins
e_gw1.18.38.1	78393	Not Significant	Not Significant	Not Significant	-1.64099
gm1.15253_g	20682	Not Significant	Not Significant	Not Significant	-1.6331
fgenesh1_pm.1_#_295	159724	Not Significant	Not Significant	Not Significant	-1.57958		Sorbitol dehydrogenase
gm1.16432_g	21861	Not Significant	Not Significant	Not Significant	-1.58839		PHD Zn-finger protein
e_gw1.42.152.1	82966	Not Significant	Not Significant	Not Significant	-1.60132
gm1.13404_g	18833	Not Significant	Not Significant	Not Significant	-1.60235
estExt_fgenesh1_pm.C_180039	176667	Not Significant	Not Significant	Not Significant	-1.60953		Sulfate/bicarbonate/oxalate exchanger SAT-1 and related transporters (SLC26 family)
fgenesh1_pg.886_#_2	158658	Not Significant	Not Significant	Not Significant	-1.61182
gm1.13632_g	19061	Not Significant	Not Significant	Not Significant	-1.46539		beta-1,6-N-acetylglucosaminyltransferase, contains WSC domain
estExt_Genemark1.C_14560001	103670	Not Significant	Not Significant	Not Significant	-1.44246
gw1.1049.2.1	26351	Not Significant	Not Significant	Not Significant	-1.43991		Tam3-transposase (Ac family)
gw1.94.51.1	58701	Not Significant	Not Significant	Not Significant	-1.43769
estExt_Genewise1.C_180314	134562	Not Significant	Not Significant	Not Significant	-1.42662
gm1.2421_g	7850	Not Significant	Not Significant	Not Significant	-1.42093	Unspecific monooxygenase.	Cytochrome P450 CYP2 subfamily
estExt_Genemark1.C_240059	100381	Not Significant	Not Significant	Not Significant	-1.53984		Uncharacterized conserved protein
e_gw1.126.6.1	87244	Not Significant	Not Significant	Not Significant	-1.55309		Tam3-transposase (Ac family)
e_gw1.14.376.1	77233	Not Significant	Not Significant	Not Significant	-1.55228
estExt_fgenesh1_pg.C_90185	179929	Not Significant	Not Significant	Not Significant	-1.55807		Threonine/serine dehydratases
gm1.16585_g	22014	Not Significant	Not Significant	Not Significant	-1.56276
estExt_Genewise1Plus.C_13_t10134	114156	Not Significant	Not Significant	Not Significant	-1.48719
estExt_Genewise1Plus.C_210026	115993	Not Significant	Not Significant	Not Significant	-1.48981
gm1.11878_g	17307	Not Significant	Not Significant	Not Significant	-1.4947
estExt_Genemark1.C_50032	96983	Not Significant	Not Significant	Not Significant	-1.49899
fgenesh1_kg.25_#_64_#_isotig13585	170077	Not Significant	Not Significant	Not Significant	-1.49962
gm1.15003_g	20432	Not Significant	Not Significant	Not Significant	-1.52022
gm1.3829_g	9258	Not Significant	Not Significant	Not Significant	-1.50932
gm1.13405_g	18834	Not Significant	Not Significant	Not Significant	-1.50467
gm1.9628_g	15057	Not Significant	Not Significant	Not Significant	-1.50559
e_gw1.25.83.1	80089	-1.96934	Not Significant	Not Significant	-1.51151
gm1.6818_g	12247	-1.89917	Not Significant	Not Significant	-1.04131
gm1.3718_g	9147	-1.65625	Not Significant	Not Significant	-1.14409		Cytochrome b5
estExt_Genewise1.C_2_t20474	125605	-1.70992	Not Significant	Not Significant	-1.28229		Predicted hydrolases or acyltransferases (alpha/beta hydrolase superfamily)
gm1.3720_g	9149	-1.69355	Not Significant	Not Significant	-1.35604
estExt_Genemark1.C_4930001	102860	-1.14656	Not Significant	Not Significant	-1.00153	Sodium/potassium-echanging ATPase.	Na+/K+ ATPase, alpha subunit
estExt_Genemark1.C_13030001	103580	-1.04326	Not Significant	Not Significant	-1.08584		Fatty acid desaturase
gw1.320.3.1	28011	-1.04422	Not Significant	Not Significant	-1.00213
estExt_fgenesh1_pg.C_6100001	182502	-1.23372	Not Significant	Not Significant	-1.25558
e_gw1.5.1009.1	70405	-1.17584	Not Significant	Not Significant	-1.30164	UTP--glucose-1-phosphate uridylyltransferase.	UDP-glucose pyrophosphorylase
gm1.10313_g	15742	-1.11895	Not Significant	Not Significant	-1.2887	Aryl-alcohol dehydrogenase (NADP+).	Voltage-gated shaker-like K+ channel, subunit beta/KCNAB
e_gw1.1795.1.1	93710	-1.02983	Not Significant	Not Significant	-1.21398		Fatty acyl-CoA elongase/Polyunsaturated fatty acid specific elongation enzyme
e_gw1.352.13.1	89188	-1.14296	Not Significant	Not Significant	-1.12929		Vacuolar sorting protein VPS1, dynamin, and related proteins
e_gw1.158.3.1	87688	-1.19873	Not Significant	Not Significant	-1.17413	2-acetyl-1-alkylglycerophosphocholine esterase.	U5 snRNP-specific protein-like factor and related proteins
e_gw1.2536.2.1	94742	-1.16536	Not Significant	Not Significant	-1.18946
estExt_Genemark1.C_14130001	103647	-1.22542	Not Significant	Not Significant	-1.62957		Cytochrome b5
fgenesh1_pm.6_#_96	161471	-1.16019	Not Significant	Not Significant	-1.45409
estExt_fgenesh1_pg.C_8290001	182624	-1.41643	Not Significant	Not Significant	-1.33118
estExt_Genemark1.C_9380003	103306	-1.30018	Not Significant	Not Significant	-1.29032
estExt_Genewise1Plus.C_480058	118467	-1.34805	Not Significant	Not Significant	-1.27877	Acting on paired donors, with incorporation or reduction of	Cytochrome P450 CYP2 subfamily
estExt_Genewise1Plus.C_8_t20143	111381	-1.36474	Not Significant	Not Significant	-1.26624
gm1.15261_g	20690	-1.33645	Not Significant	Not Significant	-1.11429
gw1.1344.5.1	42294	-1.31827	Not Significant	Not Significant	-1.14148
fgenesh1_kg.4_#_215_#_isotig03057	166773	-1.39954	Not Significant	Not Significant	-1.01636	DNA-directed RNA polymerase.	Putative transcriptional repressor regulating G2/M transition
estExt_fgenesh1_pg.C_160075	180768	-1.46605	Not Significant	Not Significant	-1.15158
estExt_Genewise1.C_7040001	140222	-1.44171	Not Significant	Not Significant	-1.09806
gm1.15877_g	21306	-1.98008	Not Significant	Not Significant	-3.05215
gm1.14583_g	20012	-1.14523	Not Significant	Not Significant	-2.052		Proteins containing the FAD binding domain
e_gw1.43.73.1	83091	-1.11749	Not Significant	Not Significant	-2.14164
gm1.8516_g	13945	-1.03315	Not Significant	Not Significant	-2.19685
gw1.43.113.1	54138	-1.46132	Not Significant	Not Significant	-2.20614		GTP-binding protein
gw1.855.7.1	40970	-1.80278	Not Significant	Not Significant	-2.21047
e_gw1.793.2.1	91339	Not Significant	Not Significant	Not Significant	-3.14599
gm1.16763_g	22192	Not Significant	Not Significant	Not Significant	-3.24787
gm1.7227_g	12656	Not Significant	Not Significant	Not Significant	-2.65836
gm1.14741_g	20170	Not Significant	Not Significant	Not Significant	-2.29524
gm1.16832_g	22261	Not Significant	Not Significant	Not Significant	-2.2902		Fatty acyl-CoA elongase/Polyunsaturated fatty acid specific elongation enzyme
estExt_Genemark1.C_80004	97773	Not Significant	1.45384	-6.47422	-7.85876
e_gw1.2356.2.1	94521	Not Significant	-1.36392	-3.22791	-2.2937		Geranylgeranyl pyrophosphate synthase/Polyprenyl synthetase
e_gw1.82.71.1	86018	Not Significant	-1.06059	-3.09388	-2.81823
gm1.7564_g	12993	Not Significant	Not Significant	-2.66065	-3.59158	Unspecific monooxygenase.	Cytochrome P450 CYP2 subfamily
estExt_Genewise1.C_260116	135671	Not Significant	Not Significant	-3.0212	-2.93405		Synaptic vesicle transporter SVOP and related transporters (major facilitator superfamily)
estExt_Genewise1.C_5970005	140045	Not Significant	Not Significant	-3.43464	-2.88848		Geranylgeranyl pyrophosphate synthase/Polyprenyl synthetase
e_gw1.36.9.1	82076	Not Significant	Not Significant	-4.00085	-3.00194	Carboxylesterase.	Acetylcholinesterase/Butyrylcholinesterase
fgenesh1_kg.7_#_29_#_isotig09044	167348	Not Significant	Not Significant	-3.29602	-3.46318
gm1.7410_g	12839	Not Significant	Not Significant	-3.60477	-3.71193	Unspecific monooxygenase.	Cytochrome P450 CYP2 subfamily
gw1.21.17.1	24300	Not Significant	-1.17353	-4.95594	-4.56957	Unspecific monooxygenase.	Cytochrome P450 CYP2 subfamily
e_gw1.50.132.1	83937	-1.07574	Not Significant	-2.94004	-3.59164
gm1.5777_g	11206	-1.35951	Not Significant	-2.91439	-4.31124	3-oxoacyl-[acyl-carrier protein] reductase.	Mitochondrial/plastidial beta-ketoacyl-ACP reductase
fgenesh1_kg.30_#_33_#_isotig08530	170472	Not Significant	1.11993	-3.26284	-3.90326	Unspecific monooxygenase.	Cytochrome P450 CYP2 subfamily
estExt_Genemark1.C_50215	97130	Not Significant	Not Significant	-3.93385	-4.14258	Unspecific monooxygenase.	Cytochrome P450 CYP2 subfamily
fgenesh1_kg.7_#_17_#_isotig12049	167336	Not Significant	Not Significant	-4.27387	-4.68442	Protein-S isoprenylcysteine O-methyltransferase.	Farnesyl cysteine-carboxyl methyltransferase
fgenesh1_pg.190_#_2	157989	4.26902	Not Significant	-4.08791	Not Significant
gm1.6265_g	11694	3.52164	Not Significant	-3.21351	Not Significant	Glutathione transferase.	Glutathione S-transferase
estExt_fgenesh1_pg.C_150036	180694	3.30304	Not Significant	-1.87032	Not Significant
fgenesh1_kg.3_#_506_#_isotig04070	166476	3.26497	Not Significant	-2.02582	Not Significant
estExt_Genemark1.C_22940001	104069	2.33821	Not Significant	-2.61517	Not Significant
gm1.16990_g	22419	2.81095	Not Significant	-2.58795	Not Significant
estExt_Genemark1.C_70195	97652	2.85221	Not Significant	-2.88797	Not Significant
gm1.16831_g	22260	3.05442	Not Significant	-2.92797	Not Significant
gm1.14370_g	19799	2.02075	1.0333	-1.40287	Not Significant
gm1.9862_g	15291	1.78967	1.12987	-1.34282	Not Significant	Unspecific monooxygenase.	Cytochrome P450 CYP2 subfamily
estExt_Genemark1.C_9740001	103339	2.16268	1.11599	-1.08901	Not Significant		Proteins containing the FAD binding domain
fgenesh1_kg.14_#_115_#_isotig03710	169060	1.7948	1.38403	-1.25755	Not Significant	With NAD(+) or NADP(+) as acceptor.	Aldo/keto reductase family proteins
fgenesh1_kg.15_#_48_#_isotig07097	169154	1.8595	1.09647	-1.02166	Not Significant
estExt_Genewise1Plus.C_6360005	121151	2.54216	1.45878	-2.06317	Not Significant
estExt_Genemark1.C_8130001	103212	2.85788	1.36789	-1.07451	Not Significant
estExt_Genemark1.C_370070	101046	2.33902	1.06617	-1.56483	Not Significant
estExt_Genewise1.C_1_t40450	124476	2.57384	1.10182	-1.34859	Not Significant	Ribonuclease T2.	Ribonuclease, T2 family
estExt_Genemark1.C_3120001	102586	1.30432	Not Significant	-1.04492	Not Significant		Ferric reductase, NADH/NADPH oxidase and related proteins
fgenesh1_kg.78_#_4_#_isotig13188	172094	1.21786	Not Significant	-1.00498	Not Significant
estExt_Genemark1.C_40256	96838	1.2176	Not Significant	-1.25971	Not Significant		Phosphatidylserine decarboxylase
fgenesh1_kg.2_#_257_#_isotig06695	165723	1.20552	Not Significant	-1.26787	Not Significant
estExt_Genewise1Plus.C_10_t20003	112902	1.01172	Not Significant	-1.30149	Not Significant		Sexual differentiation process protein ISP4
estExt_Genemark1.C_130174	99251	1.02625	Not Significant	-1.12748	Not Significant
e_gw1.235.7.1	88366	1.17987	Not Significant	-1.13253	Not Significant
e_gw1.235.6.1	88369	1.14809	Not Significant	-1.21156	Not Significant
estExt_Genemark1.C_60078	97257	1.09196	Not Significant	-1.20097	Not Significant		Chitinase
gm1.8612_g	14041	1.33504	Not Significant	-1.57081	Not Significant
gm1.12730_g	18159	1.62471	Not Significant	-1.04201	Not Significant
fgenesh1_kg.19_#_5_#_isotig03271	169572	1.54336	Not Significant	-1.38886	Not Significant
estExt_Genemark1.C_170031	99731	1.46189	Not Significant	-1.22891	Not Significant		Ubiquinone biosynthesis methyltransferase COQ5
estExt_Genewise1Plus.C_2350004	120161	1.38519	Not Significant	-1.25964	Not Significant
e_gw1.395.1.1	89461	1.14043	Not Significant	-2.07075	-1.20962
estExt_Genemark1.C_860007	102032	1.40773	Not Significant	-1.49721	-1.05642		Ubiquitin/40S ribosomal protein S27a fusion
gm1.13796_g	19225	1.08752	Not Significant	-1.2985	-1.06977
estExt_Genemark1.C_40310	96882	1.31253	Not Significant	-2.48891	Not Significant
estExt_Genewise1Plus.C_120123	113842	1.85015	Not Significant	-1.46151	Not Significant
fgenesh1_kg.15_#_55_#_isotig00391	169161	2.30745	Not Significant	-1.7761	Not Significant
e_gw1.2.1371.1	66073	2.08306	Not Significant	-1.56298	Not Significant
estExt_Genemark1.C_2_t20144	96078	2.16823	Not Significant	-1.66033	Not Significant	Laccase.	Multicopper oxidases
estExt_Genemark1.C_26040001	104220	2.12852	Not Significant	-2.13975	Not Significant	Acting on single donors with incorporation of molecular oxygen.	Uncharacterized conserved protein, contains double-stranded beta-helix domain
e_gw1.11.291.1	75212	2.49002	Not Significant	-2.07525	Not Significant	Unspecific monooxygenase.	Cytochrome P450 CYP4/CYP19/CYP26 subfamilies
gm1.15647_g	21076	2.56822	Not Significant	-1.76944	Not Significant
e_gw1.10.135.1	75029	Not Significant	Not Significant	-1.00224	Not Significant		Monocarboxylate transporter
e_gw1.2.1027.1	66966	Not Significant	Not Significant	-1.00159	Not Significant		Hydroxymethylglutaryl-CoA synthase
e_gw1.2219.3.1	94341	Not Significant	Not Significant	-1.0282	Not Significant		Synaptic vesicle transporter SVOP and related transporters (major facilitator superfamily)
estExt_Genemark1.C_740010	101905	Not Significant	Not Significant	-1.03322	Not Significant
gm1.10191_g	15620	Not Significant	Not Significant	-1.03167	Not Significant
gw1.33.110.1	50824	Not Significant	Not Significant	-1.0317	Not Significant
estExt_Genewise1Plus.C_200237	115955	Not Significant	Not Significant	-1.15266	Not Significant
e_gw1.4.220.1	69100	Not Significant	Not Significant	-1.15902	Not Significant
gm1.12534_g	17963	Not Significant	Not Significant	-1.16083	Not Significant
fgenesh1_kg.335_#_1_#_isotig01650	172995	Not Significant	Not Significant	-1.07132	Not Significant
gm1.6542_g	11971	Not Significant	Not Significant	-1.08197	Not Significant		ATP-citrate lyase
estExt_Genemark1.C_11210002	103460	Not Significant	Not Significant	-1.07673	Not Significant
estExt_fgenesh1_pg.C_190033	180908	Not Significant	Not Significant	-1.07822	Not Significant		RNA polymerase II, large subunit
gm1.602_g	6031	Not Significant	Not Significant	-1.07874	Not Significant		Urea transporter
estExt_Genemark1.C_16040002	103753	Not Significant	Not Significant	-1.09371	Not Significant		RNA-binding protein p54nrb (RRM superfamily)
fgenesh1_kg.12_#_107_#_isotig08933	168761	Not Significant	Not Significant	-1.09986	Not Significant		Monocarboxylate transporter
fgenesh1_pm.3_#_398	160877	Not Significant	Not Significant	-1.09876	Not Significant	Chitinase.	Chitinase
e_gw1.3.1148.1	67399	Not Significant	Not Significant	-1.09765	Not Significant	5-aminolevulinic acid synthase.	5-aminolevulinate synthase
fgenesh1_pg.39_#_1	156857	Not Significant	Not Significant	-1.09607	Not Significant
fgenesh1_kg.18_#_131_#_isotig09364	169554	Not Significant	Not Significant	-1.1108	Not Significant	Phosphatidylserine decarboxylase.	Phosphatidylserine decarboxylase
fgenesh1_kg.7_#_130_#_isotig11821	167449	Not Significant	Not Significant	-1.11684	Not Significant
estExt_Genemark1.C_1240002	102211	Not Significant	Not Significant	-1.66029	Not Significant
gm1.14663_g	20092	Not Significant	Not Significant	-1.69022	Not Significant		Tyrosine kinase specific for activated (GTP-bound) p21cdc42Hs
gw1.155.25.1	52429	Not Significant	Not Significant	-1.21833	Not Significant
gm1.12285_g	17714	Not Significant	Not Significant	-1.29351	Not Significant
e_gw1.13.491.1	76428	Not Significant	Not Significant	-1.24745	Not Significant		Predicted membrane protein
estExt_Genewise1.C_360104	136632	Not Significant	Not Significant	-1.26932	Not Significant	Delta(24)-sterol C-methyltransferase.	SAM-dependent methyltransferases
gm1.3688_g	9117	Not Significant	Not Significant	-1.26902	Not Significant
e_gw1.12.581.1	75886	Not Significant	Not Significant	-1.36021	Not Significant	Cathepsin E.	Aspartyl protease
estExt_fgenesh1_pg.C_3870001	182347	Not Significant	Not Significant	-1.33801	Not Significant
e_gw1.3.71.1	67249	Not Significant	Not Significant	-1.41662	Not Significant	8-amino-7-oxononanoate synthase.	Serine palmitoyltransferase
e_gw1.46.35.1	83332	Not Significant	Not Significant	-1.41243	Not Significant
estExt_Genewise1.C_6_t10358	128751	Not Significant	Not Significant	-1.43262	Not Significant
gw1.1472.5.1	43424	Not Significant	Not Significant	-1.44596	Not Significant
gm1.7411_g	12840	Not Significant	Not Significant	-2.23915	-2.92662		Cytochrome P450 CYP2 subfamily
gm1.8823_g	14252	Not Significant	Not Significant	-2.2321	-2.82814	Acting on paired donors, with incorporation or reduction of	Cytochrome P450 CYP4/CYP19/CYP26 subfamilies
e_gw1.56.59.1	84362	Not Significant	Not Significant	-1.10345	-1.87335	Acting on paired donors, with incorporation or reduction of	Cytochrome P450 CYP2 subfamily
estExt_Genewise1.C_16490001	141310	Not Significant	Not Significant	-1.02456	-1.99483
estExt_Genemark1.C_23250001	104084	Not Significant	Not Significant	-1.60371	-2.29494
estExt_Genemark1.C_180067	99864	Not Significant	Not Significant	-1.35544	-2.4185
gm1.12262_g	17691	Not Significant	Not Significant	-1.253	-2.26749
e_gw1.86.33.1	86206	Not Significant	Not Significant	-1.14243	-1.03592		Threonine/serine dehydratases
estExt_Genewise1.C_4230005	139592	Not Significant	Not Significant	-1.08296	-1.09256
fgenesh1_kg.56_#_32_#_isotig06730	171760	Not Significant	Not Significant	-1.04819	-1.32014
gm1.7739_g	13168	Not Significant	Not Significant	-1.15358	-1.30264
gm1.10208_g	15637	Not Significant	Not Significant	-1.17597	-1.17985
estExt_Genemark1.C_180085	99875	Not Significant	Not Significant	-1.05508	-1.20298
estExt_Genewise1.C_330018	136387	Not Significant	Not Significant	-1.0892	-1.20103
estExt_Genewise1Plus.C_120483	114072	Not Significant	Not Significant	-1.56536	-1.84923
estExt_Genewise1Plus.C_5_t10497	109603	Not Significant	Not Significant	-1.46937	-1.54583	Unspecific monooxygenase.	Cytochrome P450 CYP2 subfamily
gm1.7946_g	13375	Not Significant	Not Significant	-1.57031	-1.58472		Cytochrome P450 CYP4/CYP19/CYP26 subfamilies
gw1.63.76.1	55253	Not Significant	Not Significant	-1.48179	-1.09255
estExt_Genemark1.C_25450001	104187	Not Significant	Not Significant	-1.17376	-1.56536	With NAD(+) or NADP(+) as acceptor.	Dehydrogenases with different specificities (related to short-chain alcohol dehydrogenases)
estExt_Genemark1.C_180103	99888	Not Significant	Not Significant	-1.4688	-1.33074	Branched-chain amino acid aminotransferase.	Branched chain aminotransferase BCAT1, pyridoxal phosphate enzymes type IV superfamily
fgenesh1_kg.30_#_32_#_isotig08309	170471	Not Significant	Not Significant	-1.36736	-1.34161		Galactokinase
estExt_fgenesh1_pg.C_8500001	182629	Not Significant	Not Significant	-1.26448	-1.34006
gm1.16535_g	21964	Not Significant	Not Significant	-1.34749	-1.44379	Chitinase.	Chitinase
gw1.42.165.1	61611	Not Significant	Not Significant	-1.30052	-1.42218
estExt_Genemark1.C_360012	100954	-1.04264	Not Significant	-1.22333	-1.64157	Acting on paired donors, with incorporation or reduction of	Cytochrome P450 CYP4/CYP19/CYP26 subfamilies
gm1.14966_g	20395	Not Significant	Not Significant	-2.24985	-1.74297
estExt_Genemark1.C_160019	99624	Not Significant	Not Significant	-1.93972	-1.23353	Xaa-Pro aminopeptidase.	Xaa-Pro aminopeptidase
estExt_Genemark1.C_4130002	102734	Not Significant	Not Significant	-1.84607	-1.09165
e_gw1.68.23.1	85219	1.36274	Not Significant	-3.37202	-1.84198
fgenesh1_kg.8_#_5_#_isotig12419	167548	1.05621	Not Significant	-2.71889	-1.68453
fgenesh1_pg.10_#_194	154934	1.13338	Not Significant	-2.62526	-1.9625
fgenesh1_pm.4_#_91	161155	1.14385	Not Significant	-2.755	-1.8631	Dimethylaniline monooxygenase (N-oxide forming).	Flavin-containing monooxygenase
gm1.4345_g	9774	1.06488	-1.78556	-1.92088	Not Significant		Protein involved in thiamine biosynthesis and DNA damage tolerance
estExt_Genemark1.C_2040002	102392	1.7828	-1.50251	-2.64103	Not Significant
gm1.12958_g	18387	1.48283	-1.50966	-2.24552	Not Significant
gm1.9820_g	15249	Not Significant	Not Significant	-4.24205	Not Significant
gw1.7.242.1	30649	Not Significant	Not Significant	-3.22287	Not Significant
gw1.823.2.1	55280	1.13713	1.62575	Not Significant	Not Significant
estExt_Genemark1.C_10320001	103389	1.14683	1.66731	Not Significant	Not Significant		FOG: Immunoglobin and related proteins
estExt_Genewise1.C_17580001	141380	1.14859	1.66059	Not Significant	Not Significant		Chaperone HSP104 and related ATP-dependent Clp proteases
fgenesh1_kg.408_#_1_#_isotig04248	173149	1.06625	1.72143	Not Significant	Not Significant
gw1.50.82.1	47144	1.09063	1.69918	Not Significant	Not Significant		Ubiquitin and ubiquitin-like proteins
e_gw1.50.87.1	83873	1.11181	1.70561	Not Significant	Not Significant
estExt_Genewise1Plus.C_2920002	120314	1.1035	1.69601	Not Significant	Not Significant
estExt_Genemark1.C_9010001	103273	1.03848	1.66785	Not Significant	Not Significant
e_gw1.129.9.1	87305	1.07457	1.61456	Not Significant	Not Significant	2-acetyl-1-alkylglycerophosphocholine esterase.	Cdc4 and related F-box and WD-40 proteins
e_gw1.9.370.1	73881	1.08772	1.66043	Not Significant	Not Significant
estExt_Genemark1.C_4230001	102749	1.07977	1.65586	Not Significant	Not Significant		GTP-binding protein
gw1.5.409.1	39345	1.15599	1.5419	Not Significant	Not Significant		Ankyrin
e_gw1.1.2095.1	64418	1.17	1.54869	Not Significant	Not Significant		Cytochrome P450 CYP4/CYP19/CYP26 subfamilies
fgenesh1_kg.43_#_23_#_isotig08162	171274	1.17657	1.54089	Not Significant	Not Significant	L-arabinose isomerase.	Predicted transporter (major facilitator superfamily)
fgenesh1_kg.32_#_34_#_isotig01352	170665	1.17285	1.50485	Not Significant	Not Significant
gm1.8822_g	14251	1.15621	1.4651	Not Significant	Not Significant	Acting on paired donors, with incorporation or reduction of	Cytochrome P450 CYP4/CYP19/CYP26 subfamilies
fgenesh1_kg.7_#_70_#_isotig10688	167389	1.24989	1.51384	Not Significant	Not Significant		Tyrosine kinase specific for activated (GTP-bound) p21cdc42Hs
fgenesh1_kg.207_#_1_#_ABG33851.1	172694	1.21446	1.48772	Not Significant	Not Significant
fgenesh1_kg.63_#_4_#_isotig12999	171855	1.22126	1.51301	Not Significant	Not Significant		Histone 2A
estExt_Genemark1.C_170113	99798	1.23914	1.5894	Not Significant	Not Significant		Serine/threonine protein kinase
e_gw1.7.678.1	71621	1.21204	1.55211	Not Significant	Not Significant	2-acetyl-1-alkylglycerophosphocholine esterase.	Notchless-like WD40 repeat-containing protein
e_gw1.62.77.1	84794	1.23411	1.5625	Not Significant	Not Significant
fgenesh1_kg.43_#_27_#_isotig09078	171278	1.23391	1.54679	Not Significant	Not Significant		Fatty acid desaturase
e_gw1.1417.1.1	93017	1.05429	1.52917	Not Significant	Not Significant	2-acetyl-1-alkylglycerophosphocholine esterase.	WD40 repeat-containing protein
estExt_Genemark1.C_9460003	103314	1.03074	1.55628	Not Significant	Not Significant
gw1.17.338.1	58353	1.01007	1.54489	Not Significant	Not Significant		O-linked N-acetylglucosamine transferase OGT
fgenesh1_pm.35_#_11	163783	1.02349	1.4611	Not Significant	Not Significant	Adenosinetriphosphatase.	Chromatin remodeling complex WSTF-ISWI, small subunit
gm1.16200_g	21629	1.0487	1.45731	Not Significant	Not Significant
e_gw1.33.119.1	81706	1.01038	1.50974	Not Significant	Not Significant
estExt_fgenesh1_pm.C_120032	176281	1.03735	1.49167	Not Significant	Not Significant	Oxidoreductases.	1-Acyl dihydroxyacetone phosphate reductase and related dehydrogenases
gm1.7680_g	13109	1.20322	1.42436	Not Significant	Not Significant
estExt_Genewise1Plus.C_22650001	122673	1.16895	1.38895	Not Significant	Not Significant		Predicted E3 ubiquitin ligase
estExt_fgenesh1_pg.C_1_t10085	177922	1.16457	1.41112	Not Significant	Not Significant	Acting on paired donors, with incorporation or reduction of	Cytochrome P450 CYP4/CYP19/CYP26 subfamilies
estExt_Genewise1Plus.C_220252	116420	1.15426	1.41358	Not Significant	Not Significant		Sterol C5 desaturase
gm1.5322_g	10751	1.13608	1.42563	Not Significant	Not Significant
e_gw1.22.303.1	79710	1.11785	1.43599	Not Significant	Not Significant
estExt_fgenesh1_pg.C_560001	181828	1.12271	1.44643	Not Significant	Not Significant		Chaperone HSP104 and related ATP-dependent Clp proteases
e_gw1.2.264.1	66286	1.08688	1.42823	Not Significant	Not Significant	Phenol 2-monooxygenase.	Monooxygenase involved in coenzyme Q (ubiquinone) biosynthesis
gm1.6318_g	11747	1.07932	1.45842	Not Significant	Not Significant
gm1.4696_g	10125	1.58121	1.92992	Not Significant	Not Significant
e_gw1.50.127.1	83862	1.48018	1.9441	Not Significant	Not Significant
fgenesh1_kg.43_#_22_#_isotig08917	171273	1.50915	1.96428	Not Significant	Not Significant		Aldehyde dehydrogenase
e_gw1.139.8.1	87411	1.47528	1.83762	Not Significant	Not Significant		Tyrosine kinase specific for activated (GTP-bound) p21cdc42Hs
e_gw1.14.198.1	77023	1.44842	1.88375	Not Significant	Not Significant
estExt_Genemark1.C_6870002	103088	1.387	1.8945	Not Significant	Not Significant		GTPase Rab11/YPT3, small G protein superfamily
e_gw1.2.765.1	66349	1.38194	1.97473	Not Significant	Not Significant		Amino acid transporters
estExt_Genewise1.C_1_t50162	124663	1.42058	1.95063	Not Significant	Not Significant		Sirtuin 5 and related class III sirtuins (SIR2 family)
e_gw1.2.1678.1	66437	1.32987	1.99194	Not Significant	Not Significant		Amino acid transporters
estExt_fgenesh1_pg.C_190026	180902	1.29558	1.95016	Not Significant	Not Significant
estExt_Genewise1Plus.C_7_t20023	110749	1.30567	1.94008	Not Significant	Not Significant		Myosin class II heavy chain
fgenesh1_kg.35_#_9_#_isotig01191	170864	1.27066	1.80939	Not Significant	Not Significant
estExt_Genemark1.C_810003	101960	1.29306	1.84376	Not Significant	Not Significant
gm1.11436_g	16865	1.31011	1.82441	Not Significant	Not Significant		FOG: Zn-finger
estExt_Genewise1Plus.C_1_t50001	105863	1.21605	1.89336	Not Significant	Not Significant		Transcription factor, contains HOX domain
fgenesh1_kg.35_#_53_#_isotig05602	170908	1.26155	1.88527	Not Significant	Not Significant		Transcriptional repressor EZH1
gm1.10367_g	15796	1.26504	1.84777	Not Significant	Not Significant
gm1.11415_g	16844	1.07604	1.888	Not Significant	Not Significant
estExt_Genemark1.C_240013	100354	1.16529	1.88609	Not Significant	Not Significant		GTP-binding protein
e_gw1.90.86.1	86391	1.16499	1.94552	Not Significant	Not Significant
gm1.11534_g	16963	1.15947	1.92839	Not Significant	Not Significant
e_gw1.140.5.1	87426	1.01714	1.77565	Not Significant	Not Significant		Mitogen-activated protein kinase (MAPK) kinase MKK7/JNKK2
fgenesh1_kg.24_#_2_#_isotig00931	169955	1.03761	1.78755	Not Significant	Not Significant
e_gw1.92.68.1	86412	1.14522	1.81998	Not Significant	Not Significant	Oxoglutarate dehydrogenase (lipoamide).	Predicted 2-oxoglutarate dehydrogenase, E1 subunit
fgenesh1_kg.41_#_14_#_isotig03220	171165	1.09828	1.77662	Not Significant	Not Significant		Ankyrin
fgenesh1_kg.31_#_31_#_isotig03388	170574	1.2083	1.7257	Not Significant	Not Significant
e_gw1.8.973.1	73078	1.25284	1.75261	Not Significant	Not Significant		Kinesin-like protein
fgenesh1_kg.2_#_287_#_isotig08113	165753	1.28751	1.72787	Not Significant	Not Significant		Splicing coactivator SRm160/300, subunit SRm300
estExt_fgenesh1_pm.C_60157	175264	1.23194	1.67181	Not Significant	Not Significant
gm1.14247_g	19676	1.20943	1.64467	Not Significant	Not Significant	Phenol 2-monooxygenase.	Monooxygenase involved in coenzyme Q (ubiquinone) biosynthesis
gm1.1353_g	6782	1.25418	1.65484	Not Significant	Not Significant		Serine/threonine protein kinase
gm1.15755_g	21184	1.25716	1.64424	Not Significant	Not Significant		Serine/threonine protein kinase RAF
estExt_fgenesh1_pm.C_450008	177207	1.26894	1.61924	Not Significant	Not Significant	Alpha-galactosidase.	Alpha-D-galactosidase (melibiase)
fgenesh1_kg.49_#_29_#_isotig04740	171543	1.29222	1.61113	Not Significant	Not Significant
e_gw1.2347.1.1	94517	1.32991	1.64176	Not Significant	Not Significant		Notchless-like WD40 repeat-containing protein
fgenesh1_pg.288_#_1	158113	1.32934	1.64718	Not Significant	Not Significant
gw1.62.117.1	60750	1.38789	1.65974	Not Significant	Not Significant		Alkyl hydroperoxide reductase, thiol specific antioxidant and related enzymes
e_gw1.1.968.1	63735	1.33936	1.71013	Not Significant	Not Significant
fgenesh1_kg.12_#_20_#_isotig06789	168674	1.34706	1.68931	Not Significant	Not Significant		Predicted alpha/beta hydrolase
fgenesh1_pm.22_#_83	163480	1.36216	1.68392	Not Significant	Not Significant		Mitotic checkpoint serine/threonine protein kinase
e_gw1.9.770.1	73701	1.37591	1.61756	Not Significant	Not Significant		Predicted RNA-binding protein, contains SWAP and G-patch domains
estExt_fgenesh1_pm.C_2360002	177576	1.39173	1.60547	Not Significant	Not Significant	Alpha-N-acetylglucosaminidase.	Alpha-N-acetylglucosaminidase
gm1.10828_g	16257	1.39361	1.61607	Not Significant	Not Significant
estExt_Genewise1Plus.C_9_t20038	112153	1.35387	1.58519	Not Significant	Not Significant		CDC45 (cell division cycle 45)-like protein
fgenesh1_kg.7_#_6_#_isotig05701	167325	1.34345	1.56404	Not Significant	Not Significant
estExt_fgenesh1_pm.C_20167	174258	1.31396	1.57951	Not Significant	Not Significant	Glycerone kinase.	Dihydroxyacetone kinase/glycerone kinase
estExt_Genewise1Plus.C_120436	114030	1.32024	1.5798	Not Significant	Not Significant		Microtubule-associated protein essential for anaphase spindle elongation
estExt_Genewise1.C_20470001	141606	1.3314	1.59721	Not Significant	Not Significant	Cyclopropane-fatty-acyl-phospholipid synthase.
fgenesh1_kg.61_#_9_#_isotig08212	171820	1.32398	1.61373	Not Significant	Not Significant		Molecular chaperones HSP70/HSC70, HSP70 superfamily
gm1.12474_g	17903	1.58883	1.49996	Not Significant	Not Significant
estExt_Genemark1.C_360082	100999	1.66414	1.57353	Not Significant	Not Significant
gm1.9377_g	14806	1.63107	1.5601	Not Significant	Not Significant
gm1.16304_g	21733	1.59015	1.5921	Not Significant	Not Significant		FOG: Zn-finger
estExt_Genemark1.C_880017	102054	1.58501	1.61792	Not Significant	Not Significant		Tyrosine kinase specific for activated (GTP-bound) p21cdc42Hs
fgenesh1_pm.50_#_1	164027	1.6024	1.61407	Not Significant	Not Significant	Aryl-alcohol dehydrogenase (NADP+).	Voltage-gated shaker-like K+ channel, subunit beta/KCNAB
fgenesh1_kg.5_#_232_#_isotig08371	167032	1.55378	1.6281	Not Significant	Not Significant
fgenesh1_pg.657_#_2	158501	1.51641	1.6118	Not Significant	Not Significant
estExt_Genewise1Plus.C_330014	117451	1.39219	1.81405	Not Significant	Not Significant
estExt_Genewise1.C_10_t10046	131361	1.33656	1.76747	Not Significant	Not Significant		Ras GTPase activating protein RasGAP/neurofibromin
estExt_Genewise1Plus.C_240025	116523	1.35802	1.79443	Not Significant	Not Significant
estExt_Genewise1Plus.C_6_t20246	110329	1.35981	1.78281	Not Significant	Not Significant		ER-Golgi vesicle-tethering protein p115
estExt_Genewise1Plus.C_8_t20322	111527	1.39056	1.71905	Not Significant	Not Significant
e_gw1.27.52.1	80503	1.43399	1.74423	Not Significant	Not Significant		Na+/K+ ATPase, alpha subunit
fgenesh1_kg.11_#_148_#_isotig07631	168584	1.39872	1.76997	Not Significant	Not Significant		Splicing coactivator SRm160/300, subunit SRm300
estExt_Genemark1.C_3960004	102710	1.45124	1.62913	Not Significant	Not Significant
estExt_fgenesh1_pm.C_280003	176941	1.44924	1.6516	Not Significant	Not Significant		C-4 sterol methyl oxidase
e_gw1.6.4.1	70572	1.45205	1.6402	Not Significant	Not Significant		Origin recognition complex, subunit 1, and related proteins
estExt_Genewise1.C_150208	133930	1.46272	1.64364	Not Significant	Not Significant
fgenesh1_kg.2_#_188_#_isotig11191	165654	1.47889	1.59294	Not Significant	Not Significant
e_gw1.2.557.1	66616	1.43552	1.59848	Not Significant	Not Significant	Phosphoglucomutase.	Phosphoglucomutase
gm1.6502_g	11931	1.41829	1.58795	Not Significant	Not Significant
e_gw1.3.1802.1	67250	1.50364	1.77347	Not Significant	Not Significant	Ribonucleoside-diphosphate reductase.	Ribonucleotide reductase, beta subunit
gw1.28.177.1	49201	1.51112	1.74592	Not Significant	Not Significant		Ankyrin
gm1.587_g	6016	1.50398	1.68234	Not Significant	Not Significant	3-oxoacyl-[acyl-carrier protein] reductase.	Reductases with broad range of substrate specificities
estExt_Genewise1.C_11_t10267	132324	1.4505	1.70364	Not Significant	Not Significant
fgenesh1_kg.6_#_201_#_isotig09330	167233	1.46701	1.71263	Not Significant	Not Significant	Mannose-6-phosphate isomerase.	Mannose-6-phosphate isomerase
fgenesh1_pm.1_#_3	159432	1.4747	1.71086	Not Significant	Not Significant	Leukotriene-A4 hydrolase.	Bifunctional leukotriene A4 hydrolase/aminopeptidase LTA4H
e_gw1.32.25.1	81599	1.07475	1.3649	Not Significant	Not Significant		Monooxygenase involved in coenzyme Q (ubiquinone) biosynthesis
estExt_Genemark1.C_100237	98629	1.09982	1.36877	Not Significant	Not Significant	Nucleotidyltransferases.	Eukaryotic-type DNA primase, large subunit
fgenesh1_kg.45_#_71_#_isotig07802	171372	1.03708	1.3821	Not Significant	Not Significant		Tyrosine kinase specific for activated (GTP-bound) p21cdc42Hs
estExt_Genemark1.C_2180005	102422	1.03744	1.32803	Not Significant	Not Significant
estExt_Genewise1Plus.C_7410006	121317	1.0504	1.33777	Not Significant	Not Significant
e_gw1.4.539.1	69066	1.01477	1.33231	Not Significant	Not Significant		HMG-box transcription factor
fgenesh1_kg.30_#_51_#_isotig08762	170490	1.00513	1.35805	Not Significant	Not Significant		Cytochrome P450
e_gw1.307.7.1	88881	1.11012	1.2608	Not Significant	Not Significant	2-acetyl-1-alkylglycerophosphocholine esterase.	Notchless-like WD40 repeat-containing protein
estExt_Genemark1.C_6510001	103048	1.08623	1.2356	Not Significant	Not Significant
gm1.10254_g	15683	1.08136	1.2538	Not Significant	Not Significant
e_gw1.3.1499.1	68289	1.02112	1.27282	Not Significant	Not Significant	1-pyrroline-5-carboxylate dehydrogenase.	Delta-1-pyrroline-5-carboxylate dehydrogenase
fgenesh1_pg.2_#_263	152697	1.04618	1.26702	Not Significant	Not Significant
fgenesh1_kg.3_#_201_#_isotig09440	166171	1.10093	1.3141	Not Significant	Not Significant		WD40 repeat-containing protein L2DTL
fgenesh1_kg.8_#_229_#_isotig07101	167772	1.07019	1.31297	Not Significant	Not Significant	Guanine deaminase.	Atrazine chlorohydrolase/guanine deaminase
gm1.3592_g	9021	1.06918	1.2917	Not Significant	Not Significant
estExt_Genemark1.C_100249	98636	1.13973	1.35841	Not Significant	Not Significant		Chitinase
estExt_Genemark1.C_420028	101229	1.17345	1.3565	Not Significant	Not Significant		Cdc4 and related F-box and WD-40 proteins
gm1.10602_g	16031	1.17049	1.34943	Not Significant	Not Significant
estExt_Genemark1.C_13850002	103627	1.22257	1.31014	Not Significant	Not Significant		Chaperone HSP104 and related ATP-dependent Clp proteases
gm1.14437_g	19866	1.22359	1.31556	Not Significant	Not Significant		Fatty acid desaturase
fgenesh1_pg.93_#_4	157696	1.18442	1.3048	Not Significant	Not Significant
e_gw1.30.125.1	81041	1.18352	1.33153	Not Significant	Not Significant		RNA helicase nonsense mRNA reducing factor (pNORF1)
estExt_Genewise1Plus.C_11_t10428	113641	1.19822	1.32577	Not Significant	Not Significant	Phosphotransferases with an alcohol group as acceptor.	Ribosomal protein S6 kinase
estExt_fgenesh1_pm.C_50147	175105	1.20532	1.26529	Not Significant	Not Significant	Acting on the CH-OH group of donors.	Aldo/keto reductase family proteins
gm1.2680_g	8109	1.20402	1.26595	Not Significant	Not Significant	NADPH:quinone reductase.	Zinc-binding oxidoreductase
e_gw1.9.6.1	74004	1.23326	1.23845	Not Significant	Not Significant		Serine/threonine protein kinase RAF
fgenesh1_kg.14_#_12_#_isotig09509	168957	1.22025	1.23872	Not Significant	Not Significant
gm1.14630_g	20059	1.13866	1.31039	Not Significant	Not Significant	2-acetyl-1-alkylglycerophosphocholine esterase.	WD40 repeat-containing protein
e_gw1.1281.1.1	92705	1.14608	1.28671	Not Significant	Not Significant	2-acetyl-1-alkylglycerophosphocholine esterase.	WD40 repeat-containing protein
estExt_fgenesh1_pm.C_630013	177368	1.132	1.27746	Not Significant	Not Significant		Histone H2B
fgenesh1_kg.222_#_2_#_isotig00341	172733	1.13381	1.27051	Not Significant	Not Significant	2-acetyl-1-alkylglycerophosphocholine esterase.	WD40 repeat-containing protein
e_gw1.286.5.1	88771	1.16081	1.2743	Not Significant	Not Significant
estExt_Genemark1.C_140196	99496	1.17389	1.28463	Not Significant	Not Significant		FOG: Immunoglobin and related proteins
estExt_fgenesh1_pg.C_20319	178540	1.19107	1.23909	Not Significant	Not Significant		Chitinase
estExt_Genemark1.C_330063	100855	1.17188	1.25433	Not Significant	Not Significant		HMG box-containing protein
gw1.40.121.1	43049	1.31362	1.26992	Not Significant	Not Significant		Tyrosine kinase specific for activated (GTP-bound) p21cdc42Hs
estExt_fgenesh1_pg.C_620004	181881	1.3106	1.30034	Not Significant	Not Significant		Natriuretic peptide receptor, guanylate cyclase
gm1.11650_g	17079	1.29821	1.29645	Not Significant	Not Significant
gm1.10400_g	15829	1.25731	1.23418	Not Significant	Not Significant
estExt_Genemark1.C_130250	99313	1.26474	1.25706	Not Significant	Not Significant
fgenesh1_pg.469_#_2	158315	1.27521	1.25649	Not Significant	Not Significant
fgenesh1_kg.2_#_431_#_isotig01468	165897	1.25469	1.28331	Not Significant	Not Significant		Amino acid transporters
fgenesh1_kg.47_#_17_#_isotig08748	171443	1.28086	1.29176	Not Significant	Not Significant		Putative glutamate/ornithine acetyltransferase
fgenesh1_kg.2_#_269_#_isotig09757	165735	1.33908	1.1887	Not Significant	Not Significant	L-iditol 2-dehydrogenase.	Sorbitol dehydrogenase
gm1.3407_g	8836	1.37461	1.18265	Not Significant	Not Significant	Riboflavin kinase.	Predicted haloacid-halidohydrolase and related hydrolases
fgenesh1_kg.13_#_67_#_isotig05397	168836	1.29811	1.20049	Not Significant	Not Significant		Acetylglutamate kinase/acetylglutamate synthase
e_gw1.8.698.1	72987	1.29516	1.2306	Not Significant	Not Significant
fgenesh1_kg.4_#_179_#_isotig01244	166737	1.29538	1.24487	Not Significant	Not Significant	Spermidine synthase.	Lysine-ketoglutarate reductase/saccharopine dehydrogenase
estExt_fgenesh1_pg.C_5400002	182453	1.143	1.23651	Not Significant	Not Significant
fgenesh1_kg.9_#_171_#_AAT91256.1	168030	1.15425	1.21631	Not Significant	Not Significant	Nucleoside-diphosphate kinase.	Nucleoside diphosphate kinase
estExt_Genemark1.C_1950005	102380	1.15704	1.18795	Not Significant	Not Significant		Ankyrin
fgenesh1_kg.1_#_602_#_isotig08984	165434	1.14763	1.18565	Not Significant	Not Significant		beta-1,6-N-acetylglucosaminyltransferase, contains WSC domain
fgenesh1_kg.50_#_39_#_isotig00897	171604	1.16549	1.20156	Not Significant	Not Significant		Ubiquitin/40S ribosomal protein S27a fusion
gm1.15113_g	20542	1.17841	1.21022	Not Significant	Not Significant
e_gw1.674.3.1	90842	1.19859	1.20091	Not Significant	Not Significant	2-acetyl-1-alkylglycerophosphocholine esterase.	U4/U6 small nuclear ribonucleoprotein Prp4 (contains WD40 repeats)
e_gw1.205.1.1	88134	1.18057	1.18708	Not Significant	Not Significant	2-acetyl-1-alkylglycerophosphocholine esterase.	Notchless-like WD40 repeat-containing protein
estExt_Genemark1.C_80394	98076	1.17989	1.19515	Not Significant	Not Significant		Alkyl hydroperoxide reductase, thiol specific antioxidant and related enzymes
estExt_Genemark1.C_110042	98794	1.28511	1.12882	Not Significant	Not Significant
gw1.15.223.1	48667	1.28345	1.14876	Not Significant	Not Significant		WD40 repeat-containing protein
e_gw1.36.161.1	82086	1.22833	1.13898	Not Significant	Not Significant	Thymidylate synthase.	Thymidylate synthase
fgenesh1_kg.14_#_37_#_isotig10177	168982	1.22219	1.18266	Not Significant	Not Significant		Glyoxylate/hydroxypyruvate reductase (D-isomer-specific 2-hydroxy acid dehydrogenase superfamily)
gm1.2438_g	7867	1.25028	1.17477	Not Significant	Not Significant
estExt_fgenesh1_pm.C_90315	175915	1.17571	1.07406	Not Significant	Not Significant	Guanine deaminase.	Atrazine chlorohydrolase/guanine deaminase
gm1.10567_g	15996	1.17955	1.08524	Not Significant	Not Significant
e_gw1.2.313.1	66192	1.193	1.00788	Not Significant	Not Significant		Membrane coat complex Retromer, subunit VPS5/SNX1, Sorting nexins, and related PX domain-containing proteins
estExt_Genemark1.C_110041	98793	1.24064	1.03642	Not Significant	Not Significant
estExt_Genewise1Plus.C_10_t20026	112919	1.23467	1.06901	Not Significant	Not Significant	Kynureninase.	L-kynurenine hydrolase
estExt_Genewise1.C_10_t20246	131907	1.36786	1.0078	Not Significant	Not Significant		Predicted hydrolase (HIT family)
estExt_fgenesh1_pm.C_3_t20057	174853	1.34845	1.08288	Not Significant	Not Significant		HGG motif-containing thioesterase
gm1.2417_g	7846	1.32493	1.09984	Not Significant	Not Significant	With reduced flavin or flavoprotein as one donor, and	Cytochrome P450 CYP2 subfamily
fgenesh1_pm.4_#_97	161161	1.28038	1.08041	Not Significant	Not Significant	Polygalacturonase.
gm1.7206_g	12635	1.29706	1.06723	Not Significant	Not Significant
estExt_Genemark1.C_24770001	104167	1.30116	1.0276	Not Significant	Not Significant
estExt_Genemark1.C_4280005	102759	1.27704	1.02698	Not Significant	Not Significant	Acid phosphatase.	Multiple inositol polyphosphate phosphatase
estExt_fgenesh1_pg.C_5290003	182446	1.03767	1.17583	Not Significant	Not Significant	Oxidoreductases.	Voltage-gated shaker-like K+ channel, subunit beta/KCNAB
estExt_Genewise1.C_630062	138011	1.0527	1.191	Not Significant	Not Significant		Cytochrome P450 CYP3/CYP5/CYP6/CYP9 subfamilies
e_gw1.40.131.1	82628	1.04512	1.21431	Not Significant	Not Significant		WD40 repeat-containing protein
fgenesh1_kg.64_#_32_#_isotig10923	171928	1.07856	1.21631	Not Significant	Not Significant
fgenesh1_kg.31_#_17_#_isotig07548	170560	1.01658	1.20729	Not Significant	Not Significant	Adenosinetriphosphatase.	DNA replication licensing factor, MCM6 component
estExt_Genemark1.C_6700001	103070	1.00592	1.19061	Not Significant	Not Significant	3-methyl-2-oxobutanoate dehydrogenase (lipoamide).	Branched chain alpha-keto acid dehydrogenase complex, alpha subunit
gm1.11877_g	17306	1.0134	1.19616	Not Significant	Not Significant
gw1.5.12.1	23013	1.03021	1.15685	Not Significant	Not Significant		Notchless-like WD40 repeat-containing protein
estExt_Genewise1Plus.C_4_t20225	109148	1.01246	1.17062	Not Significant	Not Significant		Carboxylesterase and related proteins
fgenesh1_pg.16_#_42	155754	1.00185	1.16491	Not Significant	Not Significant
estExt_Genemark1.C_4400002	102776	1.01425	1.10046	Not Significant	Not Significant
fgenesh1_kg.126_#_9_#_contig01691	172441	1.00217	1.09016	Not Significant	Not Significant		FOG: WD40 repeat
estExt_Genemark1.C_200046	100019	1.10912	1.15032	Not Significant	Not Significant
gm1.3684_g	9113	1.09291	1.1655	Not Significant	Not Significant	Carboxylesterase.	Acetylcholinesterase/Butyrylcholinesterase
fgenesh1_kg.21_#_16_#_isotig08588	169765	1.04551	1.12117	Not Significant	Not Significant	Acting on ester bonds.	Amidases
fgenesh1_kg.441_#_6_#_isotig02951	173229	1.05477	1.11	Not Significant	Not Significant
gm1.16128_g	21557	1.0819	1.11449	Not Significant	Not Significant
fgenesh1_kg.1_#_626_#_isotig09996	165458	1.06447	1.12561	Not Significant	Not Significant	Cytochrome-b5 reductase.	NADH-cytochrome b-5 reductase
gm1.15655_g	21084	1.07764	1.13957	Not Significant	Not Significant		Helicase-like transcription factor HLTF/DNA helicase RAD5, DEAD-box superfamily
e_gw1.5.302.1	70462	1.00785	1.00298	Not Significant	Not Significant		Transcriptional repressor EZH1
fgenesh1_kg.31_#_53_#_isotig12336	170596	1.01509	1.00423	Not Significant	Not Significant
gm1.1278_g	6707	1.04503	1.00466	Not Significant	Not Significant		Serine/threonine protein kinase
e_gw1.13.512.1	76843	1.01993	1.02721	Not Significant	Not Significant	Aldehyde dehydrogenase (NAD+).	Aldehyde dehydrogenase
estExt_Genemark1.C_210030	100110	1.02565	1.01657	Not Significant	Not Significant
e_gw1.18.297.1	78468	1.02628	1.05983	Not Significant	Not Significant	2-acetyl-1-alkylglycerophosphocholine esterase.	Cdc4 and related F-box and WD-40 proteins
gw1.59.12.1	24773	1.03044	1.05201	Not Significant	Not Significant	2-acetyl-1-alkylglycerophosphocholine esterase.	WD40 repeat-containing protein
estExt_Genemark1.C_150066	99546	1.05891	1.03652	Not Significant	Not Significant		Amino acid transporters
fgenesh1_kg.8_#_179_#_isotig04535	167722	1.04203	1.03046	Not Significant	Not Significant	Exo-alpha-sialidase.	RNA polymerase II, large subunit
e_gw1.1910.2.1	93877	1.14327	1.06958	Not Significant	Not Significant
e_gw1.10.644.1	74581	1.09878	1.08556	Not Significant	Not Significant	Aspartate aminotransferase.	Kynurenine aminotransferase, glutamine transaminase K
estExt_Genewise1Plus.C_300149	117149	1.11603	1.07542	Not Significant	Not Significant
fgenesh1_kg.30_#_77_#_isotig07071	170516	1.12569	1.07319	Not Significant	Not Significant	Methionyl aminopeptidase.	Metallopeptidase
gm1.10820_g	16249	1.08188	1.04179	Not Significant	Not Significant
gw1.869.7.1	52266	1.08812	1.04491	Not Significant	Not Significant
e_gw1.1.1256.1	64497	1.09962	1.05342	Not Significant	Not Significant		CCCH-type Zn-finger protein
estExt_Genemark1.C_820046	102016	1.0903	1.05173	Not Significant	Not Significant
gm1.6767_g	12196	1.0893	1.05523	Not Significant	Not Significant		Protein phosphatase 1, regulatory subunit, and related proteins
estExt_Genewise1.C_210063	134934	1.08119	1.00097	Not Significant	Not Significant		Permease of the major facilitator superfamily
e_gw1.337.8.1	89075	1.10849	1.01881	Not Significant	Not Significant		Farnesyl cysteine-carboxyl methyltransferase
estExt_Genemark1.C_4530003	102790	1.11945	1.03512	Not Significant	Not Significant
estExt_Genemark1.C_3_t10330	96354	1.45226	1.54615	Not Significant	Not Significant		von Willebrand factor and related coagulation proteins
estExt_Genemark1.C_3_t20091	96572	1.48897	1.52715	Not Significant	Not Significant		Serine/threonine kinase (haspin family)
estExt_Genemark1.C_260037	100481	1.46832	1.50794	Not Significant	Not Significant
gm1.16114_g	21543	1.47055	1.52284	Not Significant	Not Significant
estExt_Genewise1.C_1_t30475	124086	1.52763	1.51719	Not Significant	Not Significant	Ribulose-phosphate 3-epimerase.	D-ribulose-5-phosphate 3-epimerase
estExt_Genemark1.C_8380002	103228	1.4774	1.48411	Not Significant	Not Significant
gm1.12100_g	17529	1.47974	1.48526	Not Significant	Not Significant
gm1.8764_g	14193	1.3528	1.45835	Not Significant	Not Significant
fgenesh1_kg.103_#_28_#_isotig09714	172318	1.36544	1.44601	Not Significant	Not Significant	Myo-inositol-1(or 4)-monophosphatase.	Inositol monophosphatase
gw1.42.113.1	49346	1.3647	1.44503	Not Significant	Not Significant		WD40 repeat-containing protein
fgenesh1_kg.30_#_60_#_isotig08386	170499	1.42728	1.49448	Not Significant	Not Significant	Unspecific monooxygenase.	Cytochrome P450 CYP4/CYP19/CYP26 subfamilies
gm1.14181_g	19610	1.43756	1.48551	Not Significant	Not Significant
gm1.5603_g	11032	1.43735	1.47612	Not Significant	Not Significant	Acting on paired donors, with incorporation or reduction of	Cytochrome P450 CYP4/CYP19/CYP26 subfamilies
estExt_fgenesh1_pg.C_26020001	183178	1.40704	1.5068	Not Significant	Not Significant
fgenesh1_pm.47_#_3	163953	1.38996	1.53724	Not Significant	Not Significant	Adenosinetriphosphatase.	Kinesin (KAR3 subfamily)
e_gw1.49.47.1	83786	1.40055	1.3532	Not Significant	Not Significant
estExt_Genemark1.C_380077	101102	1.425	1.38052	Not Significant	Not Significant		Synaptic vesicle transporter SVOP and related transporters (major facilitator superfamily)
fgenesh1_kg.6_#_200_#_isotig04392	167232	1.42995	1.35805	Not Significant	Not Significant
fgenesh1_pm.2_#_10	160149	1.45674	1.41314	Not Significant	Not Significant	Argininosuccinate synthase.	Argininosuccinate synthase
fgenesh1_pm.9_#_149	162160	1.44957	1.39661	Not Significant	Not Significant		Fasciclin and related adhesion glycoproteins
fgenesh1_kg.56_#_17_#_isotig08289	171745	1.48082	1.35359	Not Significant	Not Significant		DNA-binding subunit of a DNA-dependent protein kinase (Ku70 autoantigen)
gm1.3245_g	8674	1.47258	1.35706	Not Significant	Not Significant		Serine/threonine protein kinase
fgenesh1_kg.31_#_20_#_isotig09093	170563	1.48756	1.38823	Not Significant	Not Significant
fgenesh1_kg.4_#_84_#_isotig03463	166642	1.46986	1.37498	Not Significant	Not Significant		Dipeptidyl aminopeptidase
gm1.9656_g	15085	1.46139	1.37321	Not Significant	Not Significant
fgenesh1_kg.4_#_21_#_isotig04135	166579	1.49015	1.41516	Not Significant	Not Significant
gm1.3686_g	9115	1.50859	1.42169	Not Significant	Not Significant
fgenesh1_kg.2_#_56_#_isotig03331	165522	1.5519	1.41864	Not Significant	Not Significant		Histones H3 and H4
gm1.6814_g	12243	1.53712	1.40534	Not Significant	Not Significant	ATP phosphoribosyltransferase.	ATP phosphoribosyltransferase
e_gw1.29.133.1	80956	1.52389	1.45321	Not Significant	Not Significant	2-acetyl-1-alkylglycerophosphocholine esterase.	Notchless-like WD40 repeat-containing protein
fgenesh1_kg.14_#_28_#_isotig06054	168973	1.53222	1.4304	Not Significant	Not Significant		Chitinase
fgenesh1_kg.21_#_10_#_contig01691	169759	1.54295	1.32131	Not Significant	Not Significant		Microtubule severing protein katanin p80 subunit B (contains WD40 repeats)
fgenesh1_kg.3_#_442_#_isotig08343	166412	1.57688	1.29766	Not Significant	Not Significant		AAA+-type ATPase
estExt_fgenesh1_pm.C_1_t10397	173859	1.56472	1.36308	Not Significant	Not Significant	Phosphoglycerate dehydrogenase.	D-3-phosphoglycerate dehydrogenase, D-isomer-specific 2-hydroxy acid dehydrogenase superfamily
estExt_Genewise1Plus.C_3_t20330	107824	1.51666	1.35658	Not Significant	Not Significant		Predicted membrane protein
fgenesh1_pm.12_#_18	162766	1.24998	1.34735	Not Significant	Not Significant		Predicted transporter (major facilitator superfamily)
gm1.3909_g	9338	1.26318	1.34859	Not Significant	Not Significant	Malate dehydrogenase.	NAD-dependent malate dehydrogenase
fgenesh1_kg.1_#_530_#_isotig08412	165362	1.32844	1.3593	Not Significant	Not Significant	Amidase.	Amidases
fgenesh1_kg.63_#_42_#_isotig01659	171893	1.29924	1.34875	Not Significant	Not Significant
estExt_fgenesh1_pg.C_590005	181867	1.33408	1.40418	Not Significant	Not Significant
estExt_Genemark1.C_5540001	102941	1.30021	1.42389	Not Significant	Not Significant
fgenesh1_kg.8_#_41_#_isotig01622	167584	1.28575	1.41892	Not Significant	Not Significant	Transaldolase.	Transaldolase
estExt_Genemark1.C_19480002	103917	1.30626	1.44832	Not Significant	Not Significant
estExt_Genewise1Plus.C_2_t10021	106169	1.2908	1.4569	Not Significant	Not Significant
fgenesh1_kg.15_#_27_#_isotig09924	169133	1.25273	1.4328	Not Significant	Not Significant		Mitochondrial carnitine-acylcarnitine carrier protein
fgenesh1_kg.52_#_57_#_isotig11652	171690	1.27116	1.42781	Not Significant	Not Significant
gm1.12630_g	18059	1.26558	1.42129	Not Significant	Not Significant		FOG: Zn-finger
fgenesh1_kg.380_#_1_#_isotig04557	173096	1.2746	1.39043	Not Significant	Not Significant	Adenosinetriphosphatase.	Helicase-like transcription factor HLTF/DNA helicase RAD5, DEAD-box superfamily
gm1.8578_g	14007	1.25447	1.3911	Not Significant	Not Significant
fgenesh1_kg.73_#_7_#_isotig06717	172034	1.49576	1.29258	Not Significant	Not Significant		MEKK and related serine/threonine protein kinases
gw1.291.6.1	50146	1.50802	1.27498	Not Significant	Not Significant	2-acetyl-1-alkylglycerophosphocholine esterase.	WD40 repeat-containing protein
fgenesh1_kg.5_#_167_#_isotig04701	166967	1.46463	1.31915	Not Significant	Not Significant		Nucleolar GTPase/ATPase p130
fgenesh1_kg.50_#_35_#_isotig04788	171600	1.47467	1.29037	Not Significant	Not Significant		Predicted E3 ubiquitin ligase
gm1.11020_g	16449	1.49758	1.31816	Not Significant	Not Significant		Tyrosine kinase specific for activated (GTP-bound) p21cdc42Hs
e_gw1.11.26.1	75301	1.47731	1.23754	Not Significant	Not Significant		Actin regulatory protein (Wiskott-Aldrich syndrome protein)
gw1.51.27.1	31815	1.43323	1.24852	Not Significant	Not Significant
fgenesh1_kg.45_#_1_#_isotig12554	171302	1.42827	1.28339	Not Significant	Not Significant
estExt_Genewise1.C_4600006	139695	1.44341	1.28378	Not Significant	Not Significant
fgenesh1_kg.1_#_386_#_isotig02842	165218	1.44942	1.2745	Not Significant	Not Significant	Pyruvate kinase.	Pyruvate kinase
estExt_Genemark1.C_50348	97211	1.36424	1.27838	Not Significant	Not Significant		Mitochondrial GTPase
estExt_Genewise1Plus.C_16140003	122220	1.3528	1.27299	Not Significant	Not Significant
gw1.806.2.1	44442	1.35652	1.30137	Not Significant	Not Significant	2-acetyl-1-alkylglycerophosphocholine esterase.	WD40 repeat-containing protein
fgenesh1_kg.11_#_168_#_isotig10442	168604	1.37358	1.32472	Not Significant	Not Significant
gm1.8040_g	13469	1.38163	1.30178	Not Significant	Not Significant	2-acetyl-1-alkylglycerophosphocholine esterase.	Notchless-like WD40 repeat-containing protein
gw1.31.127.1	43474	1.44189	1.17124	Not Significant	Not Significant	2-acetyl-1-alkylglycerophosphocholine esterase.	WD40 repeat-containing protein
gw1.312.1.1	23589	1.41456	1.2025	Not Significant	Not Significant
fgenesh1_kg.14_#_112_#_isotig11894	169057	1.40394	1.21907	Not Significant	Not Significant
gw1.1651.1.1	45037	1.38923	1.22835	Not Significant	Not Significant
fgenesh1_kg.2_#_409_#_isotig08620	165875	1.70635	1.31683	Not Significant	Not Significant		Amino acid transporters
gm1.9079_g	14508	1.71629	1.32231	Not Significant	Not Significant	NADH dehydrogenase.	NADH-dehydrogenase (ubiquinone)
e_gw1.46.67.1	83400	1.68645	1.26881	Not Significant	Not Significant	2-acetyl-1-alkylglycerophosphocholine esterase.	WD40 repeat-containing protein
e_gw1.91.16.1	86399	1.67286	1.28788	Not Significant	Not Significant
estExt_Genewise1Plus.C_1680002	119974	1.65731	1.28537	Not Significant	Not Significant		Nucleolar GTPase/ATPase p130
estExt_Genemark1.C_230012	100313	1.76013	1.22565	Not Significant	Not Significant		Tyrosine kinase specific for activated (GTP-bound) p21cdc42Hs
fgenesh1_kg.5_#_188_#_isotig09610	166988	1.77306	1.2295	Not Significant	Not Significant		Predicted translation initiation factor related to eIF-2B alpha/beta/delta subunits (CIG2/IDI2)
e_gw1.165.10.1	87763	1.72827	1.24412	Not Significant	Not Significant	2-acetyl-1-alkylglycerophosphocholine esterase.	Cdc4 and related F-box and WD-40 proteins
gm1.13292_g	18721	1.72178	1.20498	Not Significant	Not Significant
e_gw1.3.1122.1	67051	1.70328	1.22662	Not Significant	Not Significant		Ca2+/H+ antiporter VCX1 and related proteins
fgenesh1_kg.182_#_7_#_isotig02768	172621	1.70957	1.21865	Not Significant	Not Significant		Ferric reductase, NADH/NADPH oxidase and related proteins
e_gw1.2.52.1	66207	1.68641	1.15833	Not Significant	Not Significant
estExt_Genewise1.C_4_t20019	127717	1.73342	1.18298	Not Significant	Not Significant		Ran GTPase-activating protein
fgenesh1_kg.12_#_82_#_isotig00885	168736	1.84257	1.39889	Not Significant	Not Significant	Triosephosphate isomerase.	Triosephosphate isomerase
estExt_Genemark1.C_20760001	103968	1.79776	1.39122	Not Significant	Not Significant
gm1.12947_g	18376	1.79263	1.39724	Not Significant	Not Significant
fgenesh1_kg.5_#_177_#_isotig08809	166977	1.72917	1.38709	Not Significant	Not Significant	Mannose-1-phosphate guanylyltransferase (GDP).
fgenesh1_kg.532_#_1_#_isotig04850	173443	1.70511	1.45879	Not Significant	Not Significant		Uncharacterized conserved protein
fgenesh1_kg.7_#_69_#_isotig10397	167388	1.78555	1.30473	Not Significant	Not Significant		Tyrosine kinase specific for activated (GTP-bound) p21cdc42Hs
fgenesh1_kg.11_#_161_#_isotig06651	168597	1.82161	1.27808	Not Significant	Not Significant		FOG: Zn-finger
gm1.11574_g	17003	1.79101	1.26195	Not Significant	Not Significant
estExt_fgenesh1_pg.C_170005	180777	1.90751	1.29664	Not Significant	Not Significant
gm1.15098_g	20527	1.87942	1.2535	Not Significant	Not Significant
e_gw1.16.44.1	77684	1.41189	1.06118	Not Significant	Not Significant		Acyl-CoA synthetase
fgenesh1_pm.7_#_143	161726	1.43772	1.07586	Not Significant	Not Significant	Phosphorylase.	Glycogen phosphorylase
estExt_Genemark1.C_2_t20094	96043	1.39633	1.0991	Not Significant	Not Significant		Serine/threonine protein kinase
gm1.4388_g	9817	1.38757	1.08448	Not Significant	Not Significant	Acid--D-amino-acid ligases (peptide synthases).	Transcription factor TCF20
estExt_Genemark1.C_6750001	103074	1.42376	1.11733	Not Significant	Not Significant
fgenesh1_kg.21_#_49_#_isotig08510	169798	1.41182	1.10432	Not Significant	Not Significant	L-arabinose isomerase.	Predicted transporter (major facilitator superfamily)
fgenesh1_kg.8_#_196_#_isotig08596	167739	1.41091	1.10574	Not Significant	Not Significant		Cell division cycle 37 protein, CDC37
estExt_Genemark1.C_7800001	103182	1.4768	1.04969	Not Significant	Not Significant
fgenesh1_kg.1_#_608_#_isotig11458	165440	1.45846	1.03438	Not Significant	Not Significant
e_gw1.46.33.1	83421	1.47687	1.09681	Not Significant	Not Significant	2-acetyl-1-alkylglycerophosphocholine esterase.	FOG: WD40 repeat
estExt_Genemark1.C_60125	97288	1.51332	1.09968	Not Significant	Not Significant		Tyrosine kinase specific for activated (GTP-bound) p21cdc42Hs
fgenesh1_kg.10_#_285_#_isotig06220	168415	1.60642	1.08767	Not Significant	Not Significant	Arginase.	Arginase
estExt_Genemark1.C_100103	98521	1.58718	1.10594	Not Significant	Not Significant	Transposing C==C bonds.	Predicted fumarylacetoacetate hydralase
fgenesh1_kg.16_#_44_#_isotig09442	169306	1.58897	1.09406	Not Significant	Not Significant
e_gw1.7.756.1	72125	1.59798	1.14068	Not Significant	Not Significant
gm1.7965_g	13394	1.6088	1.13666	Not Significant	Not Significant		Proteins containing the FAD binding domain
estExt_Genemark1.C_7690001	103175	1.62529	1.12696	Not Significant	Not Significant		Fatty acid desaturase
fgenesh1_kg.12_#_48_#_isotig09464	168702	1.63758	1.12134	Not Significant	Not Significant		Kelch repeat-containing proteins
estExt_Genemark1.C_350021	100923	1.49515	1.18307	Not Significant	Not Significant
estExt_Genewise1.C_650032	138106	1.50987	1.15275	Not Significant	Not Significant	Cystathionine gamma-lyase.	Cystathionine beta-lyases/cystathionine gamma-synthases
gm1.9080_g	14509	1.51598	1.16112	Not Significant	Not Significant		NADH-dehydrogenase (ubiquinone)
fgenesh1_kg.8_#_55_#_isotig03598	167598	1.58438	1.25906	Not Significant	Not Significant		Nuclear transport receptor RANBP7/RANBP8 (importin beta superfamily)
gw1.10.236.1	31326	1.55735	1.25499	Not Significant	Not Significant		Uncharacterized protein involved in synaptonemal complex formation
fgenesh1_kg.56_#_6_#_isotig07499	171734	1.55589	1.21461	Not Significant	Not Significant		Chaperone HSP104 and related ATP-dependent Clp proteases
fgenesh1_pg.24_#_4	156272	1.51483	1.23329	Not Significant	Not Significant
fgenesh1_kg.1_#_227_#_isotig03955	165059	1.52593	1.25618	Not Significant	Not Significant		Predicted oxidoreductase
fgenesh1_kg.12_#_17_#_isotig06783	168671	1.52713	1.24863	Not Significant	Not Significant	Pyridoxine 4-dehydrogenase.	Voltage-gated shaker-like K+ channel, subunit beta/KCNAB
e_gw1.3.67.1	68135	1.6752	1.87879	Not Significant	Not Significant
fgenesh1_kg.28_#_54_#_isotig10065	170339	1.66895	1.91159	Not Significant	Not Significant
fgenesh1_pg.404_#_2	158250	1.74038	1.9733	Not Significant	Not Significant		Inorganic phosphate transporter/PT6
gw1.617.1.1	39869	1.6686	1.95818	Not Significant	Not Significant		von Willebrand factor and related coagulation proteins
gw1.5.926.1	57550	1.81142	2.05557	Not Significant	Not Significant	Lanosterol synthase.	Notchless-like WD40 repeat-containing protein
fgenesh1_pg.12_#_51	155253	1.81157	2.1005	Not Significant	Not Significant
gm1.16201_g	21630	1.84483	2.10767	Not Significant	Not Significant		Serine/threonine protein kinase
fgenesh1_kg.11_#_124_#_isotig04891	168560	1.87665	1.94455	Not Significant	Not Significant
estExt_fgenesh1_pg.C_110033	180221	1.8968	1.95603	Not Significant	Not Significant		Anaphase promoting complex, Cdc20, Cdh1, and Ama1 subunits
gm1.14553_g	19982	1.90613	1.96017	Not Significant	Not Significant	Phenylalanine ammonia-lyase.	Phenylalanine and histidine ammonia-lyase
e_gw1.932.3.1	91757	1.81917	2.0027	Not Significant	Not Significant		Cdc4 and related F-box and WD-40 proteins
fgenesh1_kg.11_#_84_#_isotig02939	168520	1.81685	1.92132	Not Significant	Not Significant
estExt_Genewise1.C_4220004	139587	1.85045	2.222	Not Significant	Not Significant
e_gw1.202.9.1	88116	1.85627	2.18597	Not Significant	Not Significant	2-acetyl-1-alkylglycerophosphocholine esterase.	Notchless-like WD40 repeat-containing protein
fgenesh1_pg.590_#_1	158434	1.88207	2.18884	Not Significant	Not Significant
estExt_Genemark1.C_22880001	104065	1.80462	2.25612	Not Significant	Not Significant		Predicted MutS-related protein involved in mismatch repair
gm1.13535_g	18964	1.85084	2.31267	Not Significant	Not Significant
gw1.86.62.1	61777	2.06205	2.04566	Not Significant	Not Significant		Ubiquitin/40S ribosomal protein S27a fusion
gm1.14420_g	19849	2.06254	2.02108	Not Significant	Not Significant		Splicing coactivator SRm160/300, subunit SRm300
gw1.3.595.1	31680	2.05234	2.01137	Not Significant	Not Significant	Myosin ATPase.	Structural maintenance of chromosome protein SMC5/Spr18, SMC superfamily
e_gw1.175.6.1	87860	1.987	2.13668	Not Significant	Not Significant	Lanosterol synthase.	Notchless-like WD40 repeat-containing protein
fgenesh1_kg.43_#_7_#_isotig03823	171258	2.02597	2.09964	Not Significant	Not Significant		GATA-4/5/6 transcription factors
fgenesh1_kg.2_#_59_#_isotig04394	165525	1.91393	2.07613	Not Significant	Not Significant	Carbonate dehydratase.	Predicted carbonic anhydrase involved in protection against oxidative damage
estExt_Genewise1Plus.C_3_t30128	108064	2.00955	2.00361	Not Significant	Not Significant
gw1.1156.1.1	24634	1.97304	2.03073	Not Significant	Not Significant		FOG: Zn-finger
fgenesh1_kg.12_#_71_#_isotig09836	168725	1.65003	2.17677	Not Significant	Not Significant	3-oxoacyl-[acyl-carrier protein] reductase.	Mitochondrial/plastidial beta-ketoacyl-ACP reductase
fgenesh1_kg.132_#_1_#_isotig04248	172462	1.69996	2.18222	Not Significant	Not Significant
e_gw1.14.161.1	76905	1.69654	2.11719	Not Significant	Not Significant
e_gw1.660.2.1	90790	1.67154	2.06172	Not Significant	Not Significant		Origin recognition complex, subunit 3
estExt_Genewise1.C_13_t20075	133377	1.63725	2.0601	Not Significant	Not Significant
estExt_Genewise1Plus.C_160202	115204	1.68315	2.37908	Not Significant	Not Significant
fgenesh1_kg.4_#_171_#_contig08144	166729	1.51835	2.28083	Not Significant	Not Significant		Synaptic vesicle transporter SVOP and related transporters (major facilitator superfamily)
fgenesh1_kg.49_#_15_#_isotig02560	171529	1.5431	2.27339	Not Significant	Not Significant	Phenol 2-monooxygenase.	Monooxygenase involved in coenzyme Q (ubiquinone) biosynthesis
gm1.14376_g	19805	1.56437	2.33641	Not Significant	Not Significant
gm1.8886_g	14315	1.60362	2.26985	Not Significant	Not Significant		Permease of the major facilitator superfamily
e_gw1.50.83.1	83935	1.51823	2.21008	Not Significant	Not Significant		Ubiquitin/60s ribosomal protein L40 fusion
estExt_Genemark1.C_20020001	103942	1.58428	2.13988	Not Significant	Not Significant	Cyclopropane-fatty-acyl-phospholipid synthase.
fgenesh1_pg.15_#_50	155694	1.59181	2.20201	Not Significant	Not Significant		FOG: RRM domain
gm1.16297_g	21726	1.53943	2.07269	Not Significant	Not Significant
estExt_fgenesh1_pm.C_100077	175987	1.46931	2.15728	Not Significant	Not Significant
estExt_Genewise1Plus.C_140312	114809	1.42243	2.18621	Not Significant	Not Significant	L-lactate dehydrogenase (cytochrome).	Glycolate oxidase
fgenesh1_kg.236_#_1_#_isotig06306	172775	1.02971	2.09667	Not Significant	Not Significant
gw1.206.4.1	44599	1.16203	2.12987	Not Significant	Not Significant		FOG: Ankyrin repeat
estExt_Genemark1.C_420035	101234	1.36088	2.36463	Not Significant	Not Significant
fgenesh1_kg.470_#_1_#_isotig05939	173304	1.20181	2.46766	Not Significant	Not Significant	Carboxylesterase.	Acetylcholinesterase/Butyrylcholinesterase
estExt_Genemark1.C_1_t10155	94998	2.62671	2.73292	Not Significant	Not Significant
fgenesh1_kg.28_#_63_#_isotig00513	170348	2.58114	2.73324	Not Significant	Not Significant		Proteins containing the FAD binding domain
e_gw1.1060.5.1	92191	2.51672	2.79256	Not Significant	Not Significant
gm1.15219_g	20648	2.46469	2.73118	Not Significant	Not Significant
fgenesh1_kg.15_#_35_#_isotig00878	169141	2.38929	2.44958	Not Significant	Not Significant
fgenesh1_kg.35_#_52_#_isotig07488	170907	2.36158	2.48131	Not Significant	Not Significant		Armadillo repeat protein VAC8 required for vacuole fusion, inheritance and cytosol-to-vacuole protein targeting
estExt_Genewise1.C_2_t30431	125863	2.38173	2.63585	Not Significant	Not Significant	Acid--D-amino-acid ligases (peptide synthases).	Uncharacterized conserved protein, contains ankyrin and BTB/POZ domains
gm1.10694_g	16123	2.37743	2.706	Not Significant	Not Significant		Tyrosine kinase specific for activated (GTP-bound) p21cdc42Hs
e_gw1.29.166.1	80939	2.61629	2.58428	Not Significant	Not Significant	2-acetyl-1-alkylglycerophosphocholine esterase.	WD40 repeat-containing protein
e_gw1.2635.5.1	94850	2.42677	2.55324	Not Significant	Not Significant
estExt_Genewise1.C_420077	137082	2.50888	2.57045	Not Significant	Not Significant	Acting on paired donors, with incorporation or reduction of	Cytochrome P450 CYP2 subfamily
fgenesh1_kg.13_#_120_#_isotig08132	168889	2.50723	2.64226	Not Significant	Not Significant
e_gw1.202.8.1	88109	2.43826	2.99096	Not Significant	Not Significant	2-acetyl-1-alkylglycerophosphocholine esterase.	Notchless-like WD40 repeat-containing protein
fgenesh1_pm.11_#_117	162720	2.41346	3.04143	Not Significant	Not Significant	Transaldolase.	Transaldolase
estExt_Genewise1.C_180304	134552	2.24055	2.95779	Not Significant	Not Significant	Unspecific monooxygenase.	Cytochrome P450 CYP2 subfamily
e_gw1.954.5.1	91850	2.15179	2.8071	Not Significant	Not Significant	2-acetyl-1-alkylglycerophosphocholine esterase.	Notchless-like WD40 repeat-containing protein
gm1.1574_g	7003	2.11407	2.78362	Not Significant	Not Significant
fgenesh1_kg.21_#_48_#_isotig02622	169797	2.25221	2.05623	Not Significant	Not Significant	Transketolase.	Transketolase
fgenesh1_pg.2_#_364	152798	2.23188	2.05679	Not Significant	Not Significant		Myosin class II heavy chain
gm1.12940_g	18369	2.15219	2.17796	Not Significant	Not Significant
fgenesh1_kg.35_#_51_#_isotig09099	170906	2.10496	2.17407	Not Significant	Not Significant
estExt_Genewise1Plus.C_510001	118692	2.06837	2.1778	Not Significant	Not Significant
gm1.11959_g	17388	2.05891	2.14484	Not Significant	Not Significant		Tyrosine kinase specific for activated (GTP-bound) p21cdc42Hs
gw1.17.396.1	62240	2.00153	2.29769	Not Significant	Not Significant
gw1.47.103.1	56425	2.11253	2.25146	Not Significant	Not Significant
estExt_Genewise1.C_3280004	139366	2.05297	2.27656	Not Significant	Not Significant		Acetylglutamate kinase/acetylglutamate synthase
gw1.53.109.1	61740	2.06606	2.24963	Not Significant	Not Significant
e_gw1.24.162.1	79905	2.18347	2.37642	Not Significant	Not Significant		Permease of the major facilitator superfamily
gm1.3175_g	8604	2.21391	2.40116	Not Significant	Not Significant	2-acetyl-1-alkylglycerophosphocholine esterase.	Notchless-like WD40 repeat-containing protein
e_gw1.20.16.1	78996	2.13316	2.31031	Not Significant	Not Significant
fgenesh1_kg.21_#_20_#_isotig08580	169769	2.12807	2.34548	Not Significant	Not Significant		Permease of the major facilitator superfamily
estExt_Genewise1.C_15940001	141239	2.34595	2.31977	Not Significant	Not Significant
e_gw1.67.62.1	85108	2.23691	2.29542	Not Significant	Not Significant		Ankyrin
fgenesh1_pg.3_#_183	153001	2.29325	2.24769	Not Significant	Not Significant	Endopolyphosphatase.	Acid sphingomyelinase and PHM5 phosphate metabolism protein
gm1.8549_g	13978	2.30145	2.27285	Not Significant	Not Significant		Tyrosine kinase specific for activated (GTP-bound) p21cdc42Hs
fgenesh1_kg.18_#_89_#_isotig08653	169512	2.36952	2.10653	Not Significant	Not Significant	Unspecific monooxygenase.	Cytochrome P450 CYP2 subfamily
fgenesh1_kg.32_#_64_#_isotig05659	170695	2.37185	2.21248	Not Significant	Not Significant
gm1.15791_g	21220	2.37513	2.21772	Not Significant	Not Significant
e_gw1.532.4.1	90210	2.26195	2.62095	Not Significant	Not Significant
estExt_Genemark1.C_4080002	102723	2.13932	2.58792	Not Significant	Not Significant
e_gw1.201.5.1	88107	2.19369	2.57388	Not Significant	Not Significant	Lanosterol synthase.	Notchless-like WD40 repeat-containing protein
gm1.8619_g	14048	2.17766	2.55647	Not Significant	Not Significant
estExt_Genemark1.C_1940002	102373	1.83382	2.57546	Not Significant	Not Significant
fgenesh1_pg.1866_#_1	159136	1.73058	2.70228	Not Significant	Not Significant
fgenesh1_kg.46_#_28_#_isotig03886	171401	1.97309	2.55703	Not Significant	Not Significant	Salicylate 1-monooxygenase.	Kynurenine 3-monooxygenase and related flavoprotein monooxygenases
estExt_Genewise1Plus.C_4220004	120636	1.9284	2.36705	Not Significant	Not Significant
fgenesh1_kg.556_#_5_#_isotig03979	173469	1.88781	2.42714	Not Significant	Not Significant		Projectin/twitchin and related proteins
e_gw1.12.484.1	75934	1.85088	1.73753	Not Significant	Not Significant		Ferric reductase, NADH/NADPH oxidase and related proteins
fgenesh1_kg.5_#_202_#_isotig10727	167002	1.84912	1.75036	Not Significant	Not Significant		Predicted haloacid dehalogenase-like hydrolase
fgenesh1_kg.15_#_142_#_isotig04347	169248	1.81481	1.72361	Not Significant	Not Significant	Glucose-6-phosphate isomerase.	Glucose-6-phosphate isomerase
fgenesh1_pm.14_#_12	162977	1.80979	1.69472	Not Significant	Not Significant		Mitogen-activated protein kinase
estExt_Genemark1.C_3_t10077	96143	1.73055	1.79044	Not Significant	Not Significant	D-ribulokinase.	Ribulose kinase and related carbohydrate kinases
fgenesh1_kg.11_#_138_#_isotig01876	168574	1.73739	1.75997	Not Significant	Not Significant		C-type lectin
estExt_Genewise1.C_380121	136866	1.7586	1.75592	Not Significant	Not Significant
estExt_Genewise1.C_8_t20430	130423	1.76695	1.73835	Not Significant	Not Significant
fgenesh1_kg.9_#_167_#_AAX51843.1	168026	1.7907	1.76836	Not Significant	Not Significant	Glutamate decarboxylase.	Glutamate decarboxylase/sphingosine phosphate lyase
fgenesh1_pm.2_#_16	160155	1.80471	1.78667	Not Significant	Not Significant		AICAR transformylase/IMP cyclohydrolase/methylglyoxal synthase
fgenesh1_kg.40_#_11_#_isotig06559	171088	1.78239	1.828	Not Significant	Not Significant
fgenesh1_pg.657_#_1	158500	1.80924	1.80537	Not Significant	Not Significant
estExt_Genewise1Plus.C_120301	113943	1.72649	1.5774	Not Significant	Not Significant
e_gw1.31.75.1	81447	1.79955	1.61282	Not Significant	Not Significant		Amino acid transporters
gm1.7471_g	12900	1.81783	1.61411	Not Significant	Not Significant	Calcium-transporting ATPase.	Calcium transporting ATPase
fgenesh1_pg.11_#_151	155154	1.74354	1.6922	Not Significant	Not Significant		Pyridoxalphosphate-dependent enzyme/predicted threonine synthase
estExt_fgenesh1_pm.C_140106	176517	1.68844	1.69481	Not Significant	Not Significant		5' nucleotidase
fgenesh1_kg.59_#_23_#_isotig02587	171811	1.66061	1.64777	Not Significant	Not Significant	Gibberellin 2-beta-dioxygenase.	Iron/ascorbate family oxidoreductases
estExt_Genemark1.C_1_t20213	95463	1.6717	1.79023	Not Significant	Not Significant
estExt_fgenesh1_pg.C_420004	181593	1.60877	1.71355	Not Significant	Not Significant
fgenesh1_kg.30_#_23_#_isotig08374	170462	1.60541	1.74232	Not Significant	Not Significant
gm1.15874_g	21303	2.00185	1.69338	Not Significant	Not Significant
e_gw1.50.141.1	83864	1.96117	1.64575	Not Significant	Not Significant		Ubiquitin/40S ribosomal protein S27a fusion
estExt_fgenesh1_pg.C_1_t20026	178252	1.97796	1.66464	Not Significant	Not Significant
fgenesh1_kg.97_#_1_#_isotig10096	172260	1.87993	1.67333	Not Significant	Not Significant		FOG: Zn-finger
fgenesh1_kg.9_#_115_#_isotig09323	167974	1.94954	1.73407	Not Significant	Not Significant	Phosphoglycerate kinase.	3-phosphoglycerate kinase
gm1.16777_g	22206	1.93706	1.73243	Not Significant	Not Significant		Ferric reductase, NADH/NADPH oxidase and related proteins
estExt_Genewise1.C_20850001	141634	1.90524	1.58269	Not Significant	Not Significant
gm1.2755_g	8184	1.88716	1.50273	Not Significant	Not Significant
estExt_Genemark1.C_710017	101877	1.90103	1.52907	Not Significant	Not Significant
estExt_Genewise1.C_12_t10456	132885	1.91128	1.54515	Not Significant	Not Significant
e_gw1.52.92.1	84073	1.9072	1.4331	Not Significant	Not Significant
fgenesh1_pg.7_#_150	154118	1.95605	1.50701	Not Significant	Not Significant	Glyceraldehyde 3-phosphate dehydrogenase (phosphorylating).	Glyceraldehyde 3-phosphate dehydrogenase
gm1.14362_g	19791	1.973	1.45151	Not Significant	Not Significant
fgenesh1_kg.11_#_94_#_isotig06543	168530	1.96329	1.02166	Not Significant	Not Significant
fgenesh1_kg.20_#_90_#_isotig04465	169737	1.91375	1.01087	Not Significant	Not Significant		Gluconate transport-inducing protein
e_gw1.652.6.1	90768	1.8263	1.0379	Not Significant	Not Significant		Sulfate/bicarbonate/oxalate exchanger SAT-1 and related transporters (SLC26 family)
fgenesh1_pg.1505_#_2	158974	1.82656	1.10672	Not Significant	Not Significant
gm1.6791_g	12220	1.85139	1.15196	Not Significant	Not Significant
e_gw1.14.541.1	77107	2.14854	1.19635	Not Significant	Not Significant
estExt_Genemark1.C_8870002	103268	2.05129	1.13758	Not Significant	Not Significant
fgenesh1_kg.12_#_66_#_isotig11116	168720	2.07716	1.15444	Not Significant	Not Significant	3-oxoacyl-[acyl-carrier protein] reductase.	Mitochondrial/plastidial beta-ketoacyl-ACP reductase
gm1.16294_g	21723	2.07496	1.17191	Not Significant	Not Significant		Cytochrome P450 CYP2 subfamily
fgenesh1_kg.124_#_4_#_isotig09451	172429	2.08269	1.04417	Not Significant	Not Significant
gm1.6418_g	11847	2.05968	1.07323	Not Significant	Not Significant	Adenosylhomocysteinase.	S-adenosylhomocysteine hydrolase
fgenesh1_kg.7_#_193_#_isotig05858	167512	1.92325	1.1814	Not Significant	Not Significant
e_gw1.3.1937.1	68631	1.97837	1.12683	Not Significant	Not Significant		Cytochrome P450 CYP4/CYP19/CYP26 subfamilies
fgenesh1_kg.16_#_76_#_isotig11436	169338	2.01987	1.07835	Not Significant	Not Significant		Glutathione S-transferase
estExt_fgenesh1_pg.C_130116	180501	2.36284	1.14377	Not Significant	Not Significant
estExt_Genewise1Plus.C_7300004	121297	2.31506	1.06668	Not Significant	Not Significant		Proteins containing the FAD binding domain
fgenesh1_kg.310_#_1_#_contig01152	172940	2.22182	1.36636	Not Significant	Not Significant
fgenesh1_kg.9_#_5_#_isotig05707	167864	2.16875	1.40176	Not Significant	Not Significant		Sexual differentiation process protein ISP4
estExt_Genemark1.C_280064	100589	2.11975	1.26736	Not Significant	Not Significant		Proteins containing the FAD binding domain
fgenesh1_kg.63_#_36_#_isotig10959	171887	2.11549	1.32276	Not Significant	Not Significant
fgenesh1_kg.3_#_116_#_isotig10819	166086	1.93425	1.34626	Not Significant	Not Significant
fgenesh1_kg.32_#_68_#_isotig01698	170699	1.93276	1.34806	Not Significant	Not Significant
fgenesh1_kg.14_#_109_#_isotig03450	169054	1.96407	1.37276	Not Significant	Not Significant		Sulfate/bicarbonate/oxalate exchanger SAT-1 and related transporters (SLC26 family)
estExt_Genewise1Plus.C_370155	117803	1.97377	1.39306	Not Significant	Not Significant		Failed axon connections (fax) protein/glutathione S-transferase-like protein
gm1.15520_g	20949	1.97922	1.38452	Not Significant	Not Significant
estExt_Genemark1.C_10870001	103433	2.02805	1.36618	Not Significant	Not Significant
fgenesh1_kg.313_#_2_#_isotig08660	172956	1.98218	1.29078	Not Significant	Not Significant		Flotillins
estExt_Genemark1.C_2_t10467	95989	2.05166	1.46234	Not Significant	Not Significant
e_gw1.3.994.1	68156	2.0582	1.43114	Not Significant	Not Significant	Acid--D-amino-acid ligases (peptide synthases).	Putative transcription factor HALR/MLL3, involved in embryonic development
estExt_Genemark1.C_240067	100388	2.08392	1.44225	Not Significant	Not Significant
e_gw1.1.2554.1	63269	2.111	1.51287	Not Significant	Not Significant
estExt_fgenesh1_pm.C_110114	176227	2.05584	1.55203	Not Significant	Not Significant		Amino acid transporters
estExt_Genemark1.C_2_t20122	96064	2.66997	2.16413	Not Significant	Not Significant	Laccase.	Multicopper oxidases
gm1.10562_g	15991	2.69537	2.18089	Not Significant	Not Significant
e_gw1.31.9.1	81530	2.70747	2.25898	Not Significant	Not Significant	Lysophospholipase.	Lysophospholipase
fgenesh1_pm.14_#_104	163069	2.78166	2.28199	Not Significant	Not Significant		Inorganic phosphate transporter/PT5
gm1.9904_g	15333	2.77244	2.34211	Not Significant	Not Significant
estExt_Genemark1.C_240080	100393	2.50909	2.05358	Not Significant	Not Significant
fgenesh1_kg.2_#_319_#_isotig08549	165785	2.45568	1.99707	Not Significant	Not Significant		AAA+-type ATPase
estExt_fgenesh1_pm.C_370018	177115	2.50689	2.12026	Not Significant	Not Significant
gw1.86.32.1	49184	2.44808	2.06623	Not Significant	Not Significant		Ubiquitin/40S ribosomal protein S27a fusion
fgenesh1_kg.20_#_84_#_isotig08786	169731	2.57483	2.20092	Not Significant	Not Significant		Splicing coactivator SRm160/300, subunit SRm300
gm1.7275_g	12704	2.5409	2.23178	Not Significant	Not Significant
gw1.6.293.1	34576	2.44949	2.25563	Not Significant	Not Significant		RTK signaling protein MASK/UNC-44
e_gw1.33.93.1	81761	2.43781	2.31141	Not Significant	Not Significant
estExt_Genemark1.C_4220003	102748	2.45047	2.29434	Not Significant	Not Significant
estExt_Genemark1.C_18360001	103869	2.50509	2.28152	Not Significant	Not Significant
fgenesh1_kg.14_#_104_#_isotig02847	169049	2.5096	2.33884	Not Significant	Not Significant	Carboxyvinyl-carboxyphosphonate phosphorylmutase.	Isocitrate lyase
fgenesh1_kg.56_#_2_#_isotig10830	171730	3.11173	1.98326	Not Significant	Not Significant
gm1.14706_g	20135	3.19612	1.88383	Not Significant	Not Significant
gm1.10398_g	15827	2.88006	1.80222	Not Significant	Not Significant
e_gw1.544.3.1	90283	2.81054	1.87398	Not Significant	Not Significant	2-acetyl-1-alkylglycerophosphocholine esterase.	Notchless-like WD40 repeat-containing protein
fgenesh1_kg.18_#_128_#_isotig06249	169551	2.77225	1.86308	Not Significant	Not Significant		Fe2+/Zn2+ regulated transporter
fgenesh1_kg.14_#_61_#_isotig03241	169006	2.67812	2.03614	Not Significant	Not Significant
fgenesh1_kg.4_#_22_#_isotig05029	166580	2.61775	1.92731	Not Significant	Not Significant
fgenesh1_kg.16_#_43_#_AAT91254.1	169305	2.74511	1.9267	Not Significant	Not Significant		Molecular chaperone (small heat-shock protein Hsp26/Hsp42)
e_gw1.24.163.1	79923	2.67108	1.853	Not Significant	Not Significant	2-acetyl-1-alkylglycerophosphocholine esterase.	WD40 repeat-containing protein
gm1.16015_g	21444	2.69656	1.88289	Not Significant	Not Significant
e_gw1.2375.1.1	94548	2.63926	1.77684	Not Significant	Not Significant
fgenesh1_kg.2_#_440_#_isotig02974	165906	2.59588	1.84803	Not Significant	Not Significant		Predicted lipase
e_gw1.43.156.1	83098	3.00187	1.29893	Not Significant	Not Significant
e_gw1.533.6.1	90216	2.90275	1.35454	Not Significant	Not Significant
fgenesh1_kg.38_#_27_#_isotig03845	171054	2.7065	1.38087	Not Significant	Not Significant		Ferric reductase, NADH/NADPH oxidase and related proteins
fgenesh1_kg.4_#_114_#_isotig07523	166672	2.81427	1.24903	Not Significant	Not Significant		Acyl-CoA synthetase
estExt_Genemark1.C_710018	101878	2.74721	1.53589	Not Significant	Not Significant
gm1.7749_g	13178	2.69118	1.60807	Not Significant	Not Significant
e_gw1.7.271.1	71849	2.5102	1.58779	Not Significant	Not Significant
estExt_Genemark1.C_350023	100924	2.45472	1.43898	Not Significant	Not Significant		Tyrosine kinases
fgenesh1_kg.1_#_499_#_isotig08267	165331	2.45355	1.36544	Not Significant	Not Significant		Uncharacterized conserved protein
gw1.533.5.1	60167	2.41099	1.76931	Not Significant	Not Significant
gw1.446.6.1	49670	2.37261	1.82017	Not Significant	Not Significant	Lanosterol synthase.	Notchless-like WD40 repeat-containing protein
gw1.5.711.1	50870	2.36858	1.84415	Not Significant	Not Significant	Lanosterol synthase.	Notchless-like WD40 repeat-containing protein
gw1.111.2.1	25273	2.37765	1.93804	Not Significant	Not Significant	2-acetyl-1-alkylglycerophosphocholine esterase.	WD40 repeat-containing protein
fgenesh1_kg.45_#_10_#_isotig08778	171311	2.26061	1.89724	Not Significant	Not Significant
fgenesh1_kg.120_#_1_#_isotig00177	172409	2.30924	1.79245	Not Significant	Not Significant
fgenesh1_kg.386_#_2_#_isotig10590	173103	2.27854	1.80971	Not Significant	Not Significant
fgenesh1_kg.15_#_155_#_isotig12809	169261	2.10637	1.80286	Not Significant	Not Significant
gm1.5279_g	10708	2.14047	1.79241	Not Significant	Not Significant		Ca2+/H+ antiporter VCX1 and related proteins
gm1.11575_g	17004	2.18997	1.81896	Not Significant	Not Significant	Phosphopyruvate hydratase.	Enolase
e_gw1.59.87.1	84633	2.18916	1.77782	Not Significant	Not Significant		Tyrosine kinase specific for activated (GTP-bound) p21cdc42Hs
fgenesh1_kg.59_#_13_#_isotig10033	171801	2.17072	1.77053	Not Significant	Not Significant	Gibberellin 2-beta-dioxygenase.	Iron/ascorbate family oxidoreductases
e_gw1.302.6.1	88851	1.98996	1.92403	Not Significant	Not Significant
estExt_fgenesh1_pg.C_2710002	182251	1.95357	1.89101	Not Significant	Not Significant
fgenesh1_kg.2_#_186_#_isotig08828	165652	2.11575	1.87788	Not Significant	Not Significant
gm1.2604_g	8033	2.06401	1.88949	Not Significant	Not Significant	Phosphoglycerate mutase.	Phosphoglycerate mutase
e_gw1.14.99.1	77072	2.04513	1.83013	Not Significant	Not Significant	N-acetylglucosamine-6-phosphate deacetylase.	N-acetyl-glucosamine-6-phosphate deacetylase
fgenesh1_kg.25_#_51_#_isotig02625	170064	2.03973	1.76247	Not Significant	Not Significant	Fructose-bisphosphate aldolase.	Fructose 1,6-bisphosphate aldolase
estExt_Genemark1.C_100366	98724	2.28214	1.68226	Not Significant	Not Significant
fgenesh1_kg.1_#_284_#_isotig10961	165116	2.30251	1.63635	Not Significant	Not Significant
fgenesh1_kg.24_#_19_#_isotig02536	169972	2.24182	1.59348	Not Significant	Not Significant
e_gw1.5.425.1	70273	2.28809	1.53851	Not Significant	Not Significant
fgenesh1_kg.11_#_195_#_isotig09098	168631	2.31825	1.54624	Not Significant	Not Significant
gw1.49.74.1	45203	2.15761	1.62451	Not Significant	Not Significant		FOG: WD40 repeat
gm1.10402_g	15831	2.19118	1.56664	Not Significant	Not Significant
fgenesh1_kg.21_#_12_#_isotig12514	169761	2.14245	1.57773	Not Significant	Not Significant
gw1.74.14.1	26950	2.16191	1.56073	Not Significant	Not Significant	Lanosterol synthase.	WD40 repeat-containing protein
e_gw1.52.8.1	84095	2.11413	1.71815	Not Significant	Not Significant
fgenesh1_kg.19_#_2_#_isotig03273	169569	2.1434	1.67214	Not Significant	Not Significant
e_gw1.782.1.1	91310	2.06327	1.68699	Not Significant	Not Significant		U4/U6 small nuclear ribonucleoprotein Prp4 (contains WD40 repeats)
fgenesh1_pg.1205_#_2	158850	2.05861	1.63463	Not Significant	Not Significant
gm1.5719_g	11148	2.07999	1.61894	Not Significant	Not Significant		Alkyl hydroperoxide reductase/peroxiredoxin
estExt_Genewise1.C_18460001	141461	Not Significant	Not Significant	1.00615	Not Significant
estExt_fgenesh1_pg.C_140139	180665	Not Significant	Not Significant	1.01521	Not Significant
estExt_Genemark1.C_5990004	102995	Not Significant	Not Significant	1.01617	Not Significant		GTP-binding ADP-ribosylation factor-like protein yARL3
e_gw1.8.754.1	72819	Not Significant	Not Significant	1.02111	Not Significant	In linear amides.	Carbon-nitrogen hydrolase
fgenesh1_kg.254_#_2_#_isotig00054	172845	Not Significant	Not Significant	1.01905	Not Significant
fgenesh1_kg.18_#_44_#_isotig06044	169467	Not Significant	Not Significant	1.08786	Not Significant
estExt_Genewise1Plus.C_14350001	122052	Not Significant	Not Significant	1.07137	Not Significant
fgenesh1_kg.8_#_11_#_isotig07988	167554	Not Significant	Not Significant	1.0715	Not Significant		Molecular chaperones HSP70/HSC70, HSP70 superfamily
e_gw1.1435.1.1	93052	Not Significant	Not Significant	1.0526	Not Significant		Holocytochrome c synthase/heme-lyase
fgenesh1_kg.8_#_17_#_isotig09932	167560	Not Significant	Not Significant	1.05422	Not Significant		tRNA(1-methyladenosine) methyltransferase, subunit GCD14
estExt_Genemark1.C_340084	100910	Not Significant	Not Significant	1.03571	Not Significant
e_gw1.1196.4.1	92514	Not Significant	Not Significant	1.03923	Not Significant		Ras-related small GTPase, Rho type
estExt_Genewise1.C_6220001	140101	Not Significant	Not Significant	1.04214	Not Significant
fgenesh1_pg.396_#_2	158241	Not Significant	Not Significant	1.26527	Not Significant
fgenesh1_kg.36_#_33_#_isotig11255	170952	Not Significant	Not Significant	1.24437	Not Significant
gm1.11639_g	17068	Not Significant	Not Significant	1.2548	Not Significant
gm1.9170_g	14599	Not Significant	Not Significant	1.22443	Not Significant
estExt_Genewise1Plus.C_7_t10012	110433	Not Significant	Not Significant	1.1991	Not Significant		Fatty acyl-CoA elongase/Polyunsaturated fatty acid specific elongation enzyme
fgenesh1_kg.9_#_111_#_isotig07673	167970	Not Significant	Not Significant	1.20496	Not Significant
fgenesh1_kg.71_#_1_#_isotig06425	172008	Not Significant	Not Significant	1.17658	Not Significant
gm1.13897_g	19326	Not Significant	Not Significant	1.14896	Not Significant
estExt_fgenesh1_pg.C_520038	181819	Not Significant	Not Significant	1.16136	Not Significant
gw1.81.108.1	61984	Not Significant	Not Significant	1.16044	Not Significant
e_gw1.107.10.1	86857	Not Significant	Not Significant	1.15845	Not Significant		Mitochondrial Fe/S cluster exporter, ABC superfamily
estExt_Genemark1.C_2970001	102554	Not Significant	Not Significant	1.15649	Not Significant
fgenesh1_kg.73_#_1_#_isotig09729	172028	Not Significant	Not Significant	1.13334	Not Significant		Protein phosphatase 2C/pyruvate dehydrogenase (lipoamide) phosphatase
gw1.712.2.1	29073	Not Significant	Not Significant	1.1386	Not Significant	2-acetyl-1-alkylglycerophosphocholine esterase.	WD40 repeat-containing protein
gm1.14142_g	19571	Not Significant	Not Significant	1.11734	Not Significant	Phenol 2-monooxygenase.	Monooxygenase involved in coenzyme Q (ubiquinone) biosynthesis
estExt_Genemark1.C_810020	101973	Not Significant	Not Significant	1.10331	Not Significant
estExt_Genewise1.C_8_t20300	130305	Not Significant	Not Significant	1.10886	Not Significant
estExt_Genemark1.C_340028	100882	Not Significant	Not Significant	1.33201	Not Significant		Serine/threonine protein kinase
fgenesh1_pm.1070_#_1	164693	Not Significant	Not Significant	1.33657	Not Significant	Oxidoreductases.	Voltage-gated shaker-like K+ channel, subunit beta/KCNAB
estExt_Genemark1.C_2_t20138	96073	Not Significant	Not Significant	1.38043	Not Significant
estExt_Genemark1.C_9760002	103343	Not Significant	Not Significant	1.38519	Not Significant
fgenesh1_kg.8_#_16_#_isotig09779	167559	Not Significant	Not Significant	1.38734	Not Significant		Predicted short chain-type dehydrogenase
estExt_Genemark1.C_80174	97896	Not Significant	Not Significant	1.35053	Not Significant		Amino acid transporters
estExt_Genemark1.C_3020006	102568	Not Significant	Not Significant	1.36889	Not Significant		Tyrosine kinase specific for activated (GTP-bound) p21cdc42Hs
gm1.9169_g	14598	Not Significant	Not Significant	1.36326	Not Significant		O-methyltransferase
fgenesh1_kg.6_#_19_#_isotig06463	167051	Not Significant	Not Significant	1.82079	Not Significant
gm1.13262_g	18691	Not Significant	Not Significant	1.74517	Not Significant		Alternative splicing factor SRp55/B52/SRp75 (RRM superfamily)
estExt_Genemark1.C_50079	97025	Not Significant	Not Significant	1.61834	Not Significant		Traf2- and Nck-interacting kinase and related germinal center kinase (GCK) family protein kinases
gm1.4061_g	9490	Not Significant	Not Significant	1.49462	Not Significant		Animal-type fatty acid synthase and related proteins
fgenesh1_kg.21_#_18_#_isotig09314	169767	Not Significant	Not Significant	1.57523	Not Significant
gm1.1143_g	6572	Not Significant	Not Significant	1.54164	Not Significant		Predicted guanine nucleotide exchange factor, contains Sec7 domain
gm1.8675_g	14104	Not Significant	Not Significant	1.5409	Not Significant		C-type lectin
estExt_Genemark1.C_610017	101726	Not Significant	1.08911	1.2004	Not Significant
e_gw1.469.1.1	89864	Not Significant	1.26902	1.54014	Not Significant
gm1.5387_g	10816	Not Significant	1.1556	1.49026	Not Significant
e_gw1.609.7.1	90597	Not Significant	1.5771	1.26625	Not Significant
estExt_Genewise1Plus.C_10110003	121643	Not Significant	1.57578	1.11564	Not Significant	Carboxylesterase.	Acetylcholinesterase/Butyrylcholinesterase
gm1.12767_g	18196	Not Significant	1.4749	1.094	Not Significant
gm1.16045_g	21474	Not Significant	1.92361	1.17582	Not Significant	Glutathione transferase.	Glutathione S-transferase
estExt_Genemark1.C_140197	99497	Not Significant	1.7657	1.35526	Not Significant
fgenesh1_pm.3_#_506	160985	Not Significant	1.71873	1.36083	Not Significant
fgenesh1_kg.13_#_171_#_isotig09404	168940	Not Significant	1.70146	1.90441	1.15029		Cytochrome P450 CYP4/CYP19/CYP26 subfamilies
fgenesh1_pm.2033_#_1	164792	Not Significant	1.57601	2.24458	1.18647	Glutathione transferase.	Glutathione S-transferase
estExt_Genemark1.C_130266	99325	Not Significant	1.08311	1.96405	1.14528		Cytochrome P450 CYP4/CYP19/CYP26 subfamilies
e_gw1.1656.1.1	93482	Not Significant	1.07637	1.58365	1.57496
fgenesh1_kg.95_#_1_#_AAT91250.1	172254	Not Significant	1.1461	1.53593	1.38195	Glutathione transferase.	Glutathione S-transferase
estExt_Genewise1.C_16260004	141273	Not Significant	Not Significant	2.85431	Not Significant
e_gw1.1057.9.1	92180	Not Significant	Not Significant	2.36832	Not Significant		E3 ubiquitin ligase interacting with arginine methyltransferase
gm1.15508_g	20937	Not Significant	Not Significant	2.21788	Not Significant		Serine/threonine protein kinase
estExt_Genemark1.C_90027	98138	-1.32384	Not Significant	2.49726	1.41079
estExt_Genemark1.C_80052	97793	-1.18571	Not Significant	1.56382	1.32023
fgenesh1_pg.8_#_13	154178	-1.05285	Not Significant	1.34568	1.09247
gm1.12909_g	18338	Not Significant	Not Significant	Not Significant	1.0194		beta-1,6-N-acetylglucosaminyltransferase, contains WSC domain
estExt_fgenesh1_pg.C_100044	180037	Not Significant	Not Significant	Not Significant	1.01881
estExt_Genewise1.C_9_t20062	130988	Not Significant	Not Significant	Not Significant	1.01844		Sphingosine kinase, involved in sphingolipid metabolism
estExt_Genewise1Plus.C_1_t40167	105580	Not Significant	Not Significant	Not Significant	1.02244
gm1.16434_g	21863	Not Significant	Not Significant	Not Significant	1.02442
gw1.8.354.1	34452	Not Significant	Not Significant	Not Significant	1.02402		Ran GTPase-activating protein
estExt_Genewise1.C_8_t20241	130257	Not Significant	Not Significant	Not Significant	1.02375	Chorismate mutase.	Chorismate mutase
fgenesh1_kg.9_#_27_#_isotig02558	167886	Not Significant	Not Significant	Not Significant	1.02373
estExt_Genemark1.C_90079	98184	Not Significant	Not Significant	Not Significant	1.01085
fgenesh1_kg.10_#_97_#_isotig00434	168227	Not Significant	Not Significant	Not Significant	1.0128		Predicted Dolichyl-phosphate-mannose-protein mannosyltransferase
fgenesh1_kg.8_#_33_#_isotig10295	167576	Not Significant	Not Significant	Not Significant	1.01351		Translation initiation factor 3, subunit i (eIF-3i)/TGF-beta receptor-interacting protein (TRIP-1)
estExt_Genewise1Plus.C_8_t10155	110970	Not Significant	Not Significant	Not Significant	1.00268	Glycerol-3-phosphate dehydrogenase.	Glycerol-3-phosphate dehydrogenase
estExt_Genewise1.C_810018	138354	Not Significant	Not Significant	Not Significant	1.00802
fgenesh1_kg.8_#_56_#_isotig10767	167599	Not Significant	Not Significant	Not Significant	1.00674
estExt_fgenesh1_pg.C_340002	181390	Not Significant	Not Significant	Not Significant	1.0492		HAT repeat protein
fgenesh1_kg.8_#_89_#_isotig08430	167632	Not Significant	Not Significant	Not Significant	1.0467
fgenesh1_pm.10_#_3	162337	Not Significant	Not Significant	Not Significant	1.04442		Transcription factor HAND2/Transcription factor TAL1/TAL2/LYL1
fgenesh1_pg.8_#_93	154258	Not Significant	Not Significant	Not Significant	1.03565
gm1.1770_g	7199	Not Significant	Not Significant	Not Significant	1.04095		Nucleolar GTPase/ATPase p130
e_gw1.2066.1.1	94095	Not Significant	Not Significant	Not Significant	1.04271
fgenesh1_kg.489_#_2_#_isotig09766	173346	Not Significant	Not Significant	Not Significant	1.042	In linear amides.	NAD-dependent histone deacetylases and class I sirtuins (SIR2 family)
estExt_Genemark1.C_26780001	104258	Not Significant	Not Significant	Not Significant	1.0582
e_gw1.107.30.1	86848	Not Significant	Not Significant	Not Significant	1.05772		Predicted RNA-binding protein containing PIN domain and invovled in translation or RNA processing
fgenesh1_kg.8_#_107_#_isotig02377	167650	Not Significant	Not Significant	Not Significant	1.05745	Aldehyde reductase.	Aldo/keto reductase family proteins
estExt_Genemark1.C_100161	98569	Not Significant	Not Significant	Not Significant	1.06172		Predicted membrane protein
e_gw1.9.1067.1	73665	Not Significant	Not Significant	Not Significant	1.06382		Leptin receptor gene-related protein
gm1.4089_g	9518	Not Significant	Not Significant	Not Significant	1.0644		SPRY domain-containing proteins
gm1.16405_g	21834	Not Significant	Not Significant	Not Significant	1.08595		Transporter, ABC superfamily (Breast cancer resistance protein)
e_gw1.8.1124.1	72228	Not Significant	Not Significant	Not Significant	1.08412
fgenesh1_kg.10_#_129_#_isotig09601	168259	Not Significant	Not Significant	Not Significant	1.08365		Mitochondrial carnitine-acylcarnitine carrier protein
fgenesh1_pm.8_#_24	161750	Not Significant	Not Significant	Not Significant	1.07472		Uncharacterized conserved protein
gw1.10.724.1	49612	Not Significant	Not Significant	Not Significant	1.07254		Ankyrin
gm1.4529_g	9958	Not Significant	Not Significant	Not Significant	1.0705		Uncharacterized conserved protein
gw1.1689.2.1	49776	Not Significant	Not Significant	Not Significant	1.07127		Notchless-like WD40 repeat-containing protein
estExt_Genewise1.C_2_t10202	124994	Not Significant	Not Significant	Not Significant	1.11381	DNA-directed DNA polymerase.	CCAAT-binding factor, subunit A (HAP3)
estExt_Genemark1.C_2910003	102545	Not Significant	Not Significant	Not Significant	1.12108	Succinate dehydrogenase (ubiquinone).	Succinate dehydrogenase, Fe-S protein subunit
gm1.15266_g	20695	Not Significant	Not Significant	Not Significant	1.11688
estExt_Genemark1.C_340033	100886	Not Significant	Not Significant	Not Significant	1.11904		Farnesyl cysteine-carboxyl methyltransferase
estExt_Genewise1.C_11_t20032	132547	Not Significant	Not Significant	Not Significant	1.11835		Multidrug/pheromone exporter, ABC superfamily
e_gw1.8.257.1	72240	Not Significant	Not Significant	Not Significant	1.10061	Aspergillopepsin I.	Aspartyl protease
fgenesh1_kg.8_#_104_#_isotig09840	167647	Not Significant	Not Significant	Not Significant	1.09857		Uncharacterized MYND Zn-finger protein
e_gw1.8.219.1	72863	Not Significant	Not Significant	Not Significant	1.10666		Uncharacterized conserved protein
fgenesh1_kg.8_#_8_#_isotig11881	167551	Not Significant	Not Significant	Not Significant	1.10338
fgenesh1_kg.13_#_52_#_isotig11528	168821	Not Significant	Not Significant	Not Significant	1.16078		C-8,7 sterol isomerase
fgenesh1_kg.2_#_101_#_isotig13659	165567	Not Significant	Not Significant	Not Significant	1.16059		60S ribosomal protein L37
e_gw1.8.715.1	73161	Not Significant	Not Significant	Not Significant	1.16248
estExt_Genemark1.C_80038	97780	Not Significant	Not Significant	Not Significant	1.16182
e_gw1.10.165.1	74953	Not Significant	Not Significant	Not Significant	1.17367	Phosphoribosylglycinamide formyltransferase.	5'-phosphoribosylglycinamide formyltransferase
fgenesh1_kg.42_#_8_#_isotig12219	171199	Not Significant	Not Significant	Not Significant	1.17088
e_gw1.7.406.1	71777	Not Significant	Not Significant	Not Significant	1.13285
gm1.15586_g	21015	Not Significant	Not Significant	Not Significant	1.13342		Thioredoxin binding protein TBP-2/VDUP1
fgenesh1_pg.3_#_152	152970	Not Significant	Not Significant	Not Significant	1.13071		Cyclin
fgenesh1_pm.173_#_2	164399	Not Significant	Not Significant	Not Significant	1.12975		NADH:ubiquinone oxidoreductase, NDUFV1/51kDa subunit
fgenesh1_kg.2_#_232_#_isotig12022	165698	Not Significant	Not Significant	Not Significant	1.15055		60S acidic ribosomal protein P2
estExt_Genemark1.C_7810002	103185	Not Significant	Not Significant	Not Significant	1.14323		Predicted divalent cation transporter
gm1.4140_g	9569	Not Significant	Not Significant	Not Significant	1.14657
fgenesh1_kg.34_#_14_#_isotig03299	170806	Not Significant	Not Significant	Not Significant	1.20071	Superoxide dismutase.	Manganese superoxide dismutase
fgenesh1_kg.8_#_116_#_isotig10955	167659	Not Significant	Not Significant	Not Significant	1.19991		FOG: Low-complexity
estExt_Genemark1.C_710011	101871	Not Significant	Not Significant	Not Significant	1.20685		Serine/threonine protein kinase RAF
fgenesh1_kg.2_#_413_#_isotig13386	165879	Not Significant	Not Significant	Not Significant	1.2044
fgenesh1_kg.10_#_203_#_isotig06809	168333	Not Significant	Not Significant	Not Significant	1.18143		40S ribosomal protein S21
e_gw1.34.81.1	81836	Not Significant	Not Significant	Not Significant	1.1835		Notchless-like WD40 repeat-containing protein
estExt_Genewise1.C_14020001	141045	Not Significant	Not Significant	Not Significant	1.18471		17 beta-hydroxysteroid dehydrogenase type 3, HSD17B3
gm1.14162_g	19591	Not Significant	Not Significant	Not Significant	1.19464
fgenesh1_kg.3_#_231_#_isotig11643	166201	Not Significant	Not Significant	Not Significant	1.18818
gm1.7584_g	13013	Not Significant	Not Significant	Not Significant	1.18994
fgenesh1_kg.140_#_2_#_isotig10450	172482	Not Significant	Not Significant	Not Significant	1.28562		Serine/threonine protein kinase RAF
fgenesh1_kg.9_#_48_#_isotig10700	167907	Not Significant	Not Significant	Not Significant	1.26564
fgenesh1_kg.145_#_2_#_isotig08815	172486	Not Significant	Not Significant	Not Significant	1.27309		beta-1,6-N-acetylglucosaminyltransferase, contains WSC domain
gw1.935.4.1	50817	Not Significant	Not Significant	Not Significant	1.27288	2-acetyl-1-alkylglycerophosphocholine esterase.	Transcription initiation factor TFIID, subunit TAF5 (also component of histone acetyltransferase SAGA)
estExt_fgenesh1_pg.C_80095	179634	Not Significant	Not Significant	Not Significant	1.21829
fgenesh1_kg.8_#_28_#_isotig09575	167571	Not Significant	Not Significant	Not Significant	1.21786
estExt_Genewise1Plus.C_8_t10113	110937	Not Significant	Not Significant	Not Significant	1.22069
fgenesh1_kg.8_#_57_#_isotig10538	167600	Not Significant	Not Significant	Not Significant	1.21972		Protein containing a U1-type Zn-finger and implicated in RNA splicing or processing
estExt_Genemark1.C_80140	97865	Not Significant	Not Significant	Not Significant	1.22861	Di-trans-poly-cis-decaprenylcistransferase.	Cis-prenyltransferase
fgenesh1_kg.2_#_208_#_isotig06778	165674	Not Significant	Not Significant	Not Significant	1.2237
fgenesh1_kg.8_#_47_#_isotig02858	167590	Not Significant	Not Significant	Not Significant	1.23813	Acid--D-amino-acid ligases (peptide synthases).	SWI-SNF chromatin-remodeling complex protein
fgenesh1_pm.47_#_9	163959	Not Significant	Not Significant	Not Significant	1.23679		60S ribosomal protein L35A/L37
gm1.15710_g	21139	Not Significant	Not Significant	Not Significant	1.25268
estExt_Genemark1.C_2640006	102509	Not Significant	Not Significant	Not Significant	1.24587
fgenesh1_kg.17_#_18_#_isotig10122	169365	Not Significant	Not Significant	Not Significant	1.24709	Metalloendopeptidases.	Prenyl protein protease
estExt_Genewise1.C_12_t10097	132667	Not Significant	Not Significant	Not Significant	1.79281
fgenesh1_pg.8_#_34	154199	Not Significant	Not Significant	Not Significant	1.83554
estExt_Genewise1.C_2_t10190	124982	Not Significant	Not Significant	Not Significant	1.71748		von Willebrand factor and related coagulation proteins
gm1.16730_g	22159	Not Significant	Not Significant	Not Significant	1.73775
e_gw1.121.41.1	87133	Not Significant	Not Significant	Not Significant	1.67861
fgenesh1_kg.8_#_31_#_isotig09208	167574	Not Significant	Not Significant	Not Significant	1.65211
fgenesh1_pm.1_#_140	159569	Not Significant	Not Significant	Not Significant	1.57938	Oxidoreductases.
gm1.8289_g	13718	Not Significant	Not Significant	Not Significant	1.55907
estExt_Genewise1Plus.C_400031	117984	Not Significant	Not Significant	Not Significant	1.54441
gm1.4097_g	9526	Not Significant	Not Significant	Not Significant	1.54881
fgenesh1_pg.2_#_353	152787	Not Significant	Not Significant	Not Significant	1.52329
e_gw1.1.1822.1	64778	Not Significant	Not Significant	Not Significant	1.50433
e_gw1.2.599.1	66570	Not Significant	Not Significant	Not Significant	1.5091	Dimethylaniline monooxygenase (N-oxide forming).	Flavin-containing monooxygenase
fgenesh1_kg.71_#_11_#_isotig11106	172018	Not Significant	Not Significant	Not Significant	1.4746
fgenesh1_pg.1_#_129	151971	Not Significant	Not Significant	Not Significant	1.4734		Sexual differentiation process protein ISP4
fgenesh1_kg.8_#_60_#_isotig07642	167603	Not Significant	Not Significant	Not Significant	1.49125		Predicted K+/H+-antiporter
gm1.14043_g	19472	Not Significant	Not Significant	Not Significant	1.48971		Uncharacterized conserved protein
e_gw1.11.668.1	75411	Not Significant	Not Significant	Not Significant	1.40627
e_gw1.462.11.1	89819	Not Significant	Not Significant	Not Significant	1.40857	Protein-S isoprenylcysteine O-methyltransferase.	Farnesyl cysteine-carboxyl methyltransferase
estExt_Genemark1.C_20420001	103953	Not Significant	Not Significant	Not Significant	1.40746
estExt_Genewise1.C_2_t20404	125549	Not Significant	Not Significant	Not Significant	1.43859		Microtubule-associated protein CRIPT
estExt_Genewise1.C_520051	137714	Not Significant	Not Significant	Not Significant	1.42366		HMG-box transcription factor
gw1.1435.5.1	50118	Not Significant	Not Significant	Not Significant	1.4272		RNA-binding protein required for 60S ribosomal subunit biogenesis
estExt_Genemark1.C_5080001	102877	Not Significant	Not Significant	Not Significant	1.31348		Predicted transporter (major facilitator superfamily)
estExt_Genewise1Plus.C_8_t10104	110928	Not Significant	Not Significant	Not Significant	1.31498
gm1.16023_g	21452	Not Significant	Not Significant	Not Significant	1.30701
gm1.6847_g	12276	Not Significant	Not Significant	Not Significant	1.31062		beta-1,6-N-acetylglucosaminyltransferase, contains WSC domain
fgenesh1_pg.9_#_77	154532	Not Significant	Not Significant	Not Significant	1.36212	Phenylpyruvate tautomerase.	Macrophage migration inhibitory factor
fgenesh1_kg.2_#_242_#_isotig02606	165708	Not Significant	Not Significant	Not Significant	1.3437		6-O-methylguanine-DNA methyltransferase MGMT/MGT1, involved in DNA repair
fgenesh1_kg.8_#_84_#_isotig09183	167627	Not Significant	Not Significant	Not Significant	1.33214		Predicted DHHC-type Zn-finger protein
gm1.16857_g	22286	Not Significant	Not Significant	Not Significant	1.3326		Acetylcholinesterase/Butyrylcholinesterase
fgenesh1_kg.8_#_87_#_isotig09510	167630	Not Significant	Not Significant	1.03698	1.28733
estExt_Genemark1.C_12030001	103518	Not Significant	Not Significant	1.11339	1.29035
estExt_Genemark1.C_340015	100870	Not Significant	Not Significant	1.11135	1.24224		Mitochondrial Fe-S cluster biosynthesis protein ISA2 (contains a HesB-like domain)
gm1.15988_g	21417	Not Significant	Not Significant	1.12657	1.25013		Serine/threonine protein kinase
estExt_Genemark1.C_80053	97794	Not Significant	Not Significant	1.23556	1.17953
fgenesh1_kg.10_#_170_#_isotig09885	168300	Not Significant	Not Significant	1.18513	1.21557
fgenesh1_kg.8_#_25_#_isotig03803	167568	Not Significant	Not Significant	1.20184	1.19322	Glucan 1,4-alpha-glucosidase.	Splicing coactivator SRm160/300, subunit SRm300
fgenesh1_kg.579_#_2_#_isotig09722	173503	Not Significant	Not Significant	1.22405	1.28535		C-type lectin
fgenesh1_kg.386_#_3_#_isotig10559	173104	Not Significant	Not Significant	1.28741	1.27473	Oxidoreductases.	Predicted dehydrogenase
fgenesh1_kg.8_#_15_#_isotig08266	167558	Not Significant	Not Significant	1.26592	1.2547
e_gw1.20.177.1	78934	Not Significant	Not Significant	1.03509	1.14364		Chitinase
e_gw1.34.26.1	81834	Not Significant	Not Significant	1.04549	1.1182	Lanosterol synthase.	WD40 repeat-containing protein
e_gw1.59.52.1	84650	Not Significant	Not Significant	1.11366	1.01216	Gibberellin 2-beta-dioxygenase.	Iron/ascorbate family oxidoreductases
fgenesh1_kg.14_#_101_#_isotig09274	169046	Not Significant	Not Significant	1.00567	1.00635
estExt_fgenesh1_pg.C_80086	179626	Not Significant	Not Significant	1.00517	1.06179
fgenesh1_kg.8_#_110_#_isotig09101	167653	Not Significant	Not Significant	1.01818	1.04642		Mitogen-activated protein kinase kinase (MAP2K)
estExt_Genemark1.C_4500002	102784	Not Significant	Not Significant	1.22605	1.07912
fgenesh1_kg.3_#_349_#_isotig11725	166319	Not Significant	Not Significant	1.22687	1.01908	Glutathione transferase.	Glutathione S-transferase
fgenesh1_kg.34_#_50_#_isotig06715	170842	Not Significant	Not Significant	1.20792	1.01935
estExt_Genewise1.C_8_t10238	129837	Not Significant	Not Significant	1.09847	1.16751
fgenesh1_kg.386_#_1_#_isotig08740	173102	Not Significant	Not Significant	1.12703	1.19581		Bifunctional GTP cyclohydrolase II/3,4-dihydroxy-2butanone-4-phosphate synthase
estExt_fgenesh1_pm.C_80006	175417	Not Significant	Not Significant	1.14189	1.09265		Nucleotide excision repair complex XPC-HR23B, subunit XPC/DPB11
fgenesh1_kg.28_#_31_#_isotig03457	170316	Not Significant	Not Significant	1.13963	1.1452		Traf2- and Nck-interacting kinase and related germinal center kinase (GCK) family protein kinases
gm1.14283_g	19712	Not Significant	Not Significant	1.17271	1.13971
estExt_Genemark1.C_80051	97792	Not Significant	Not Significant	1.77164	1.2666
gm1.13902_g	19331	Not Significant	Not Significant	1.88154	1.10523
estExt_Genewise1Plus.C_340025	117497	Not Significant	Not Significant	1.46733	1.29195
fgenesh1_kg.8_#_1_#_contig00142	167544	Not Significant	Not Significant	1.49685	1.45731
estExt_fgenesh1_pg.C_340031	181415	Not Significant	Not Significant	1.59093	1.13775
estExt_fgenesh1_pg.C_80001	179564	Not Significant	Not Significant	1.56301	1.14625		Histone deacetylase complex, catalytic component HDA1
fgenesh1_kg.9_#_109_#_isotig04803	167968	Not Significant	Not Significant	1.33103	1.04317		Xaa-Pro aminopeptidase
fgenesh1_kg.469_#_1_#_isotig09823	173302	Not Significant	Not Significant	1.39064	1.07954
fgenesh1_kg.8_#_63_#_isotig08211	167606	Not Significant	Not Significant	1.43781	1.10899	4-coumarate--CoA ligase.	Acyl-CoA synthetase
fgenesh1_kg.8_#_117_#_isotig08595	167660	Not Significant	Not Significant	1.91219	2.47617	Glucan endo-1,3-alpha-glucosidase.
gm1.16380_g	21809	Not Significant	Not Significant	2.13781	2.22192		C-type lectin
fgenesh1_pg.6_#_81	153807	Not Significant	Not Significant	2.33345	1.77797
gm1.12501_g	17930	Not Significant	Not Significant	2.3478	1.72279
estExt_Genemark1.C_340008	100865	Not Significant	Not Significant	1.71584	1.73148		Predicted transporter (major facilitator superfamily)
fgenesh1_kg.61_#_19_#_AAT91250.1	171830	Not Significant	Not Significant	2.01358	1.86433	Glutathione transferase.	Glutathione S-transferase
fgenesh1_kg.8_#_35_#_isotig03652	167578	Not Significant	Not Significant	1.01112	1.43767		Predicted K+/H+-antiporter
fgenesh1_kg.43_#_30_#_isotig04949	171281	Not Significant	Not Significant	1.06741	1.4252		Fatty acyl-CoA elongase/Polyunsaturated fatty acid specific elongation enzyme
gm1.12831_g	18260	Not Significant	Not Significant	1.04486	1.43031		Porin/voltage-dependent anion-selective channel protein
fgenesh1_kg.10_#_296_#_isotig10093	168426	Not Significant	Not Significant	1.05519	1.71352
fgenesh1_kg.8_#_122_#_isotig04454	167665	Not Significant	Not Significant	1.03371	1.61097		Iron/ascorbate family oxidoreductases
e_gw1.685.5.1	90896	Not Significant	Not Significant	1.21338	1.53905
fgenesh1_kg.8_#_59_#_isotig12574	167602	Not Significant	Not Significant	1.11603	1.58081		Histones H3 and H4
e_gw1.8.466.1	72185	Not Significant	Not Significant	1.18482	1.60521
fgenesh1_kg.8_#_100_#_isotig09422	167643	Not Significant	Not Significant	1.16739	1.65828		Predicted E3 ubiquitin ligase
estExt_fgenesh1_pg.C_9210001	182655	Not Significant	Not Significant	1.17586	2.11233
estExt_Genewise1.C_440059	137172	Not Significant	Not Significant	1.45797	1.93988	Glutamate--ammonia ligase.	Glutamine synthetase
fgenesh1_kg.5_#_228_#_isotig05638	167028	Not Significant	Not Significant	1.40429	2.06742	Carboxylesterase.	Acetylcholinesterase/Butyrylcholinesterase
fgenesh1_kg.1_#_54_#_isotig09735	164886	Not Significant	Not Significant	1.64592	1.95627		beta-1,6-N-acetylglucosaminyltransferase, contains WSC domain
fgenesh1_kg.34_#_31_#_isotig05126	170823	Not Significant	Not Significant	1.62704	2.09467
e_gw1.2.621.1	66790	Not Significant	Not Significant	Not Significant	6.05816		FOG: Transposon-encoded proteins with TYA, reverse transcriptase, integrase domains in various combinations
e_gw1.1257.4.1	92644	Not Significant	Not Significant	Not Significant	2.05365		FOG: Transposon-encoded proteins with TYA, reverse transcriptase, integrase domains in various combinations
gm1.12948_g	18377	Not Significant	Not Significant	Not Significant	2.24328
gm1.16723_g	22152	Not Significant	Not Significant	Not Significant	2.15115
e_gw1.121.38.1	87138	Not Significant	Not Significant	Not Significant	2.57446
e_gw1.121.4.1	87141	Not Significant	Not Significant	Not Significant	2.37895
fgenesh1_kg.37_#_16_#_isotig04054	170996	Not Significant	Not Significant	Not Significant	2.42646
e_gw1.1754.3.1	93626	Not Significant	Not Significant	Not Significant	2.92342
gm1.14571_g	20000	Not Significant	Not Significant	Not Significant	3.47951
estExt_Genewise1.C_10830001	140712	1.09668	Not Significant	1.5547	2.1106
fgenesh1_kg.42_#_42_#_isotig11301	171233	1.26549	Not Significant	1.15348	1.59133	Glutathione transferase.	Glutathione S-transferase
estExt_Genewise1Plus.C_340128	117536	1.2357	Not Significant	1.05347	1.90751		Permease of the major facilitator superfamily
fgenesh1_pg.8_#_79	154244	1.36098	Not Significant	1.02637	1.86924	Glucan 1,4-alpha-glucosidase.
fgenesh1_pm.92_#_2	164294	2.73053	Not Significant	Not Significant	3.96545		Sexual differentiation process protein ISP4
estExt_Genemark1.C_2910005	102546	1.5064	Not Significant	1.6677	3.04442
fgenesh1_kg.8_#_111_#_isotig13031	167654	2.2054	Not Significant	2.09355	3.68668
e_gw1.644.4.1	90745	2.25256	Not Significant	Not Significant	Not Significant
estExt_Genemark1.C_3_t10115	96176	2.34564	Not Significant	Not Significant	Not Significant
gw1.106.3.1	23071	2.3282	Not Significant	Not Significant	Not Significant		Cytochrome P450 CYP2 subfamily
gw1.2133.1.1	27092	2.685	Not Significant	Not Significant	Not Significant
gm1.16319_g	21748	2.54893	Not Significant	Not Significant	Not Significant
gm1.9131_g	14560	2.57691	Not Significant	Not Significant	Not Significant
e_gw1.56.16.1	84381	1.66565	Not Significant	Not Significant	Not Significant		Predicted transporter (major facilitator superfamily)
fgenesh1_kg.15_#_130_#_isotig11863	169236	1.65235	Not Significant	Not Significant	Not Significant	Peptidylprolyl isomerase.	Cyclophilin type peptidyl-prolyl cis-trans isomerase
fgenesh1_kg.15_#_154_#_isotig12761	169260	1.68069	Not Significant	Not Significant	Not Significant
gm1.14879_g	20308	1.67733	Not Significant	Not Significant	Not Significant	Acting on paired donors, with incorporation or reduction of	Cytochrome P450 CYP4/CYP19/CYP26 subfamilies
e_gw1.1307.2.1	92768	1.701	Not Significant	Not Significant	Not Significant	2-acetyl-1-alkylglycerophosphocholine esterase.	WD40 repeat-containing protein
fgenesh1_kg.56_#_3_#_isotig09866	171731	1.68912	Not Significant	Not Significant	Not Significant		Ubiquitin and ubiquitin-like proteins
gm1.13349_g	18778	1.69224	Not Significant	Not Significant	Not Significant
estExt_Genemark1.C_1_t10120	94972	1.58108	Not Significant	Not Significant	Not Significant		Serine/threonine protein kinase
fgenesh1_kg.6_#_218_#_isotig10924	167250	1.5949	Not Significant	Not Significant	Not Significant
gw1.50.4.1	24901	1.59	Not Significant	Not Significant	Not Significant
estExt_Genemark1.C_560034	101661	1.61698	Not Significant	Not Significant	Not Significant
e_gw1.25.28.1	80174	1.61993	Not Significant	Not Significant	Not Significant
estExt_Genewise1Plus.C_7_t10039	110445	1.62214	Not Significant	Not Significant	Not Significant
gm1.13695_g	19124	1.63214	Not Significant	Not Significant	Not Significant	NADPH:quinone reductase.	Zinc-binding oxidoreductase
fgenesh1_kg.17_#_57_#_isotig13361	169404	1.63062	Not Significant	Not Significant	Not Significant
fgenesh1_kg.18_#_19_#_isotig05635	169442	1.63089	Not Significant	Not Significant	Not Significant	Alpha-glucosidase.	Alpha-amylase
e_gw1.46.81.1	83350	1.64262	Not Significant	Not Significant	Not Significant		Notchless-like WD40 repeat-containing protein
fgenesh1_kg.5_#_89_#_isotig09074	166889	1.63886	Not Significant	Not Significant	Not Significant	Steroid 17-alpha-monooxygenase.	Cytochrome P450 CYP2 subfamily
fgenesh1_kg.1_#_547_#_isotig03771	165379	2.0747	Not Significant	Not Significant	Not Significant
gm1.10600_g	16029	1.99982	Not Significant	Not Significant	Not Significant
estExt_fgenesh1_pg.C_6210001	182509	1.88709	Not Significant	Not Significant	Not Significant
estExt_Genemark1.C_820010	101984	1.88127	Not Significant	Not Significant	Not Significant		Splicing coactivator SRm160/300, subunit SRm300
fgenesh1_kg.1_#_214_#_isotig08781	165046	1.86273	Not Significant	Not Significant	Not Significant		Amino acid transporters
fgenesh1_pg.260_#_1	158079	1.84453	Not Significant	Not Significant	Not Significant	Phosphoric monoester hydrolases.	Predicted haloacid-halidohydrolase and related hydrolases
gm1.5108_g	10537	1.79647	Not Significant	Not Significant	Not Significant		Protein phosphatase 2A regulatory subunit A and related proteins
estExt_Genemark1.C_450003	101306	1.80832	Not Significant	Not Significant	Not Significant
gm1.16345_g	21774	1.80433	Not Significant	Not Significant	Not Significant
fgenesh1_kg.26_#_3_#_isotig11752	170082	1.77556	Not Significant	Not Significant	Not Significant		Leucine-rich acidic nuclear protein
estExt_fgenesh1_pg.C_25030001	183156	1.75342	Not Significant	Not Significant	Not Significant
estExt_Genewise1Plus.C_120291	113936	1.74339	Not Significant	Not Significant	Not Significant	3-oxoacyl-[acyl-carrier protein] reductase.	Mitochondrial/plastidial beta-ketoacyl-ACP reductase
estExt_fgenesh1_pg.C_520024	181805	1.16653	Not Significant	Not Significant	Not Significant	DNA-directed DNA polymerase.	Mitochondrial DNA polymerase gamma, catalytic subunit
estExt_Genemark1.C_50354	97216	1.16363	Not Significant	Not Significant	Not Significant
fgenesh1_kg.1_#_362_#_isotig08644	165194	1.16286	Not Significant	Not Significant	Not Significant	Pentosyltransferases.	Glutamine amidotransferase/cyclase
estExt_Genewise1Plus.C_7_t20031	110757	1.15943	Not Significant	Not Significant	Not Significant		Nuclear receptor coregulator SMRT/SMRTER, contains Myb-like domains
fgenesh1_kg.156_#_7_#_isotig12044	172540	1.15974	Not Significant	Not Significant	Not Significant
e_gw1.278.11.1	88713	1.15507	Not Significant	Not Significant	Not Significant		Predicted transporter (major facilitator superfamily)
e_gw1.531.2.1	90205	1.15721	Not Significant	Not Significant	Not Significant
estExt_Genemark1.C_290043	100627	1.15692	Not Significant	Not Significant	Not Significant
estExt_fgenesh1_pm.C_1_t10044	173561	1.14853	Not Significant	Not Significant	Not Significant		Phosphatidylethanolamine binding protein
fgenesh1_kg.10_#_102_#_isotig01242	168232	1.14762	Not Significant	Not Significant	Not Significant		Glycosyltransferase
e_gw1.1065.4.1	92215	1.15015	Not Significant	Not Significant	Not Significant
gm1.3832_g	9261	1.15185	Not Significant	Not Significant	Not Significant
gm1.5717_g	11146	1.13572	Not Significant	Not Significant	Not Significant
estExt_Genemark1.C_610018	101727	1.14408	Not Significant	Not Significant	Not Significant
gm1.6275_g	11704	1.14277	Not Significant	Not Significant	Not Significant		Tyrosine kinase specific for activated (GTP-bound) p21cdc42Hs
e_gw1.391.1.1	89450	1.12898	Not Significant	Not Significant	Not Significant
estExt_Genemark1.C_50351	97213	1.12955	Not Significant	Not Significant	Not Significant
fgenesh1_kg.52_#_7_#_isotig10431	171640	1.12598	Not Significant	Not Significant	Not Significant	Myo-inositol oxygenase.	Aldehyde reductase
gm1.12027_g	17456	1.12682	Not Significant	Not Significant	Not Significant		Tyrosine kinase, EPH (ephrin) receptor family
e_gw1.33.153.1	81674	1.12139	Not Significant	Not Significant	Not Significant		Predicted Ca2+-dependent phospholipid-binding protein
gw1.45.27.1	28684	1.1231	Not Significant	Not Significant	Not Significant		Tyrosine kinase specific for activated (GTP-bound) p21cdc42Hs
fgenesh1_kg.6_#_127_#_isotig05183	167159	1.11788	Not Significant	Not Significant	Not Significant	Phosphoribosylformylglycinamidine synthase.	Phosphoribosylformylglycinamidine synthase
gw1.699.4.1	50108	1.11964	Not Significant	Not Significant	Not Significant		G protein beta subunit-like protein
gw1.772.7.1	57987	1.11979	Not Significant	Not Significant	Not Significant		Spindle pole body protein
gm1.10002_g	15431	1.09475	Not Significant	Not Significant	Not Significant
estExt_Genemark1.C_240032	100364	1.09365	Not Significant	Not Significant	Not Significant
fgenesh1_kg.7_#_172_#_isotig10101	167491	1.09367	Not Significant	Not Significant	Not Significant
fgenesh1_kg.48_#_45_#_isotig12914	171502	1.09636	Not Significant	Not Significant	Not Significant
fgenesh1_pm.64_#_1	164153	1.09742	Not Significant	Not Significant	Not Significant
estExt_Genewise1.C_7080004	140233	1.09966	Not Significant	Not Significant	Not Significant
gm1.9536_g	14965	1.10003	Not Significant	Not Significant	Not Significant
fgenesh1_pm.2302_#_1	164809	1.09902	Not Significant	Not Significant	Not Significant
estExt_fgenesh1_pg.C_560010	181836	1.09845	Not Significant	Not Significant	Not Significant		Glutaredoxin-related protein
fgenesh1_kg.3_#_351_#_isotig09070	166321	1.098	Not Significant	Not Significant	Not Significant		Permease of the major facilitator superfamily
gw1.70.3.1	24657	1.10854	Not Significant	Not Significant	Not Significant	2-acetyl-1-alkylglycerophosphocholine esterase.	Notchless-like WD40 repeat-containing protein
fgenesh1_kg.38_#_13_#_isotig10362	171040	1.11185	Not Significant	Not Significant	Not Significant		Epithelin/granulin
estExt_Genewise1Plus.C_280124	116951	1.11079	Not Significant	Not Significant	Not Significant	DNA-directed DNA polymerase.	Nucleotide excision repair factor NEF2, RAD4/CUT5 component
fgenesh1_kg.65_#_21_#_isotig03761	171958	1.10988	Not Significant	Not Significant	Not Significant
estExt_fgenesh1_pm.C_370027	177119	1.10524	Not Significant	Not Significant	Not Significant		FOG: Ankyrin repeat
estExt_Genemark1.C_370073	101049	1.10147	Not Significant	Not Significant	Not Significant		Uncharacterized conserved protein (YdiU family)
fgenesh1_kg.14_#_155_#_isotig12114	169100	1.10294	Not Significant	Not Significant	Not Significant
fgenesh1_pg.48_#_27	157086	1.05244	Not Significant	Not Significant	Not Significant
e_gw1.3.2111.1	68657	1.05488	Not Significant	Not Significant	Not Significant
e_gw1.492.3.1	90028	1.05413	Not Significant	Not Significant	Not Significant	2-acetyl-1-alkylglycerophosphocholine esterase.	WD40 repeat-containing protein
gm1.8232_g	13661	1.06281	Not Significant	Not Significant	Not Significant	Sphingomyelin phosphodiesterase.	Acid sphingomyelinase and PHM5 phosphate metabolism protein
fgenesh1_kg.8_#_143_#_isotig05678	167686	1.0622	Not Significant	Not Significant	Not Significant	Malate dehydrogenase (oxaloacetate decarboxylating) (NADP+).	NADP+-dependent malic enzyme
gw1.436.13.1	60208	1.06231	Not Significant	Not Significant	Not Significant
estExt_Genemark1.C_20320001	103951	1.05862	Not Significant	Not Significant	Not Significant		Protein involved in establishing cohesion between sister chromatids during DNA replication
fgenesh1_pg.30_#_57	156537	1.05859	Not Significant	Not Significant	Not Significant		Serine/threonine protein kinase
estExt_Genemark1.C_1640002	102304	1.05816	Not Significant	Not Significant	Not Significant		Cdc4 and related F-box and WD-40 proteins
fgenesh1_kg.62_#_9_#_isotig13109	171844	1.05803	Not Significant	Not Significant	Not Significant
e_gw1.73.36.1	85416	1.05965	Not Significant	Not Significant	Not Significant
estExt_Genemark1.C_240076	100390	1.06084	Not Significant	Not Significant	Not Significant
e_gw1.5.69.1	70087	1.0875	Not Significant	Not Significant	Not Significant
gm1.2015_g	7444	1.08749	Not Significant	Not Significant	Not Significant		Predicted E3 ubiquitin ligase
fgenesh1_kg.11_#_79_#_isotig08893	168515	1.08594	Not Significant	Not Significant	Not Significant	Acetylornithine aminotransferase.	Acetylornithine aminotransferase
gw1.2.167.1	25650	1.08505	Not Significant	Not Significant	Not Significant
fgenesh1_kg.73_#_15_#_isotig10446	172042	1.08311	Not Significant	Not Significant	Not Significant
fgenesh1_pg.21_#_24	156083	1.08281	Not Significant	Not Significant	Not Significant
estExt_fgenesh1_pm.C_140090	176502	1.07858	Not Significant	Not Significant	Not Significant		Aminopeptidases of the M20 family
e_gw1.504.3.1	90079	1.0801	Not Significant	Not Significant	Not Significant	2-acetyl-1-alkylglycerophosphocholine esterase.	WD40 repeat-containing protein
estExt_Genewise1Plus.C_820012	119446	1.08053	Not Significant	Not Significant	Not Significant
e_gw1.139.1.1	87416	1.07408	Not Significant	Not Significant	Not Significant		Notchless-like WD40 repeat-containing protein
e_gw1.1274.3.1	92688	1.07541	Not Significant	Not Significant	Not Significant	2-acetyl-1-alkylglycerophosphocholine esterase.	Notchless-like WD40 repeat-containing protein
fgenesh1_pg.11_#_188	155191	1.07536	Not Significant	Not Significant	Not Significant		Predicted transporter (major facilitator superfamily)
gm1.11872_g	17301	1.07643	Not Significant	Not Significant	Not Significant
e_gw1.71.9.1	85351	1.07604	Not Significant	Not Significant	Not Significant	Carboxylesterase.	Acetylcholinesterase/Butyrylcholinesterase
estExt_fgenesh1_pg.C_12490002	182797	1.07604	Not Significant	Not Significant	Not Significant
fgenesh1_kg.26_#_35_#_isotig08051	170114	1.06533	Not Significant	Not Significant	Not Significant
estExt_fgenesh1_pm.C_100210	176088	1.06726	Not Significant	Not Significant	Not Significant		Serine/threonine protein kinase
estExt_fgenesh1_pg.C_480022	181693	1.06631	Not Significant	Not Significant	Not Significant
estExt_fgenesh1_pg.C_90017	179798	1.06674	Not Significant	Not Significant	Not Significant
fgenesh1_kg.82_#_14_#_isotig09289	172118	1.07048	Not Significant	Not Significant	Not Significant	Methionine adenosyltransferase.	S-adenosylmethionine synthetase
gm1.5366_g	10795	1.0713	Not Significant	Not Significant	Not Significant
gm1.4474_g	9903	1.06818	Not Significant	Not Significant	Not Significant		Uncharacterized conserved protein
fgenesh1_kg.26_#_49_#_isotig07065	170128	1.06968	Not Significant	Not Significant	Not Significant	Ethanolaminephosphotransferase.	sn-1,2-diacylglycerol ethanolamine- and cholinephosphotranferases
gm1.5979_g	11408	1.06958	Not Significant	Not Significant	Not Significant	Serine/threonine specific protein phosphatase.	Serine-threonine phosphatase 2B, catalytic subunit
estExt_Genemark1.C_320044	100817	1.01713	Not Significant	Not Significant	Not Significant
fgenesh1_kg.3_#_229_#_isotig10340	166199	1.01413	Not Significant	Not Significant	Not Significant
fgenesh1_kg.7_#_184_#_isotig04404	167503	1.01266	Not Significant	Not Significant	Not Significant		Elongation factor 1 beta/delta chain
fgenesh1_kg.14_#_128_#_isotig10482	169073	1.00694	Not Significant	Not Significant	Not Significant
gm1.588_g	6017	1.0077	Not Significant	Not Significant	Not Significant		Uncharacterized conserved protein
estExt_Genewise1Plus.C_680034	119227	1.0088	Not Significant	Not Significant	Not Significant		Chromatin remodeling factor subunit and related transcription factors
gm1.5585_g	11014	1.01041	Not Significant	Not Significant	Not Significant		Predicted transporter (major facilitator superfamily)
fgenesh1_pg.967_#_1	158703	1.00076	Not Significant	Not Significant	Not Significant		Dehydrogenase kinase
fgenesh1_kg.4_#_140_#_isotig07671	166698	1.00351	Not Significant	Not Significant	Not Significant	Xylulokinase.	Sugar (pentulose and hexulose) kinases
fgenesh1_pg.51_#_17	157184	1.00376	Not Significant	Not Significant	Not Significant
estExt_Genewise1.C_3_t10178	125984	1.00487	Not Significant	Not Significant	Not Significant		Predicted membrane protein
gm1.875_g	6304	1.00516	Not Significant	Not Significant	Not Significant		Spindle pole body protein
e_gw1.12.428.1	76274	1.03305	Not Significant	Not Significant	Not Significant		Predicted seven transmembrane receptor - rhodopsin family
estExt_Genemark1.C_880018	102055	1.03151	Not Significant	Not Significant	Not Significant		Tyrosine kinase specific for activated (GTP-bound) p21cdc42Hs
e_gw1.2.660.1	66889	1.03083	Not Significant	Not Significant	Not Significant		TFIIF-interacting CTD phosphatase, including NLI-interacting factor (involved in RNA polymerase II regulation)
estExt_Genewise1.C_560054	137831	1.03038	Not Significant	Not Significant	Not Significant		Splicing coactivator SRm160/300, subunit SRm300
e_gw1.472.5.1	89889	1.02867	Not Significant	Not Significant	Not Significant	Enoyl-CoA hydratase.	Enoyl-CoA hydratase
estExt_Genemark1.C_1610005	102298	1.02861	Not Significant	Not Significant	Not Significant
fgenesh1_kg.10_#_152_#_isotig06354	168282	1.02517	Not Significant	Not Significant	Not Significant	Aspartate aminotransferase.	Aspartate aminotransferase/Glutamic oxaloacetic transaminase AAT2/GOT1
e_gw1.26.203.1	80426	1.02659	Not Significant	Not Significant	Not Significant		Translational repressor Pumilio/PUF3 and related RNA-binding proteins (Puf superfamily)
estExt_fgenesh1_pg.C_2130001	182203	1.02745	Not Significant	Not Significant	Not Significant
gm1.1488_g	6917	1.03852	Not Significant	Not Significant	Not Significant
fgenesh1_kg.14_#_66_#_isotig09467	169011	1.04256	Not Significant	Not Significant	Not Significant		cAMP-dependent protein kinase catalytic subunit (PKA)
estExt_Genewise1.C_520028	137693	1.04127	Not Significant	Not Significant	Not Significant	With NAD(+) or NADP(+) as acceptor.	Aldo/keto reductase family proteins
fgenesh1_kg.42_#_55_#_isotig08024	171246	1.04085	Not Significant	Not Significant	Not Significant		Uncharacterized conserved protein
fgenesh1_kg.12_#_74_#_isotig07334	168728	1.04827	Not Significant	Not Significant	Not Significant		Splicing coactivator SRm160/300, subunit SRm300
fgenesh1_pm.10_#_181	162515	1.04821	Not Significant	Not Significant	Not Significant
fgenesh1_kg.2_#_340_#_isotig03683	165806	1.04625	Not Significant	Not Significant	Not Significant	Phenol 2-monooxygenase.	Monooxygenase involved in coenzyme Q (ubiquinone) biosynthesis
estExt_Genemark1.C_140226	99523	1.04417	Not Significant	Not Significant	Not Significant
gm1.8244_g	13673	1.04441	Not Significant	Not Significant	Not Significant
gm1.15057_g	20486	1.42243	Not Significant	Not Significant	Not Significant	Acid--D-amino-acid ligases (peptide synthases).	von Willebrand factor and related coagulation proteins
fgenesh1_kg.391_#_4_#_isotig06636	173112	1.44133	Not Significant	Not Significant	Not Significant
gm1.16199_g	21628	1.44085	Not Significant	Not Significant	Not Significant
e_gw1.1.2509.1	65523	1.38928	Not Significant	Not Significant	Not Significant	Carboxymethylenebutenolidase.
e_gw1.6.342.1	71067	1.38975	Not Significant	Not Significant	Not Significant
estExt_fgenesh1_pm.C_3_t20013	174811	1.39143	Not Significant	Not Significant	Not Significant	Lysophospholipase.	Lysophospholipase
fgenesh1_kg.3_#_449_#_isotig12586	166419	1.39261	Not Significant	Not Significant	Not Significant
estExt_Genewise1.C_2_t30055	125668	1.4074	Not Significant	Not Significant	Not Significant
gm1.10006_g	15435	1.40854	Not Significant	Not Significant	Not Significant
fgenesh1_kg.4_#_129_#_isotig12754	166687	1.40021	Not Significant	Not Significant	Not Significant
gm1.15203_g	20632	1.4014	Not Significant	Not Significant	Not Significant		von Willebrand factor and related coagulation proteins
gw1.129.1.1	24602	1.49217	Not Significant	Not Significant	Not Significant		Cdc4 and related F-box and WD-40 proteins
fgenesh1_kg.19_#_15_#_isotig07886	169582	1.48783	Not Significant	Not Significant	Not Significant		Predicted membrane protein
fgenesh1_kg.311_#_3_#_isotig03267	172946	1.48351	Not Significant	Not Significant	Not Significant
gm1.16953_g	22382	1.47377	Not Significant	Not Significant	Not Significant
estExt_Genemark1.C_2620005	102505	1.47443	Not Significant	Not Significant	Not Significant
gm1.9219_g	14648	1.47425	Not Significant	Not Significant	Not Significant
gm1.11465_g	16894	1.45456	Not Significant	Not Significant	Not Significant
fgenesh1_kg.374_#_1_#_isotig03771	173091	1.46268	Not Significant	Not Significant	Not Significant
estExt_Genemark1.C_24300001	104142	1.46613	Not Significant	Not Significant	Not Significant		Cytochrome P450
estExt_Genewise1.C_480085	137421	1.46784	Not Significant	Not Significant	Not Significant		Ankyrin
e_gw1.40.17.1	82771	1.5208	Not Significant	Not Significant	Not Significant		Synaptic vesicle transporter SVOP and related transporters (major facilitator superfamily)
estExt_Genemark1.C_22760001	104058	1.52481	Not Significant	Not Significant	Not Significant		FOG: Zn-finger
gw1.246.5.1	43060	1.52389	Not Significant	Not Significant	Not Significant	2-acetyl-1-alkylglycerophosphocholine esterase.	Cdc4 and related F-box and WD-40 proteins
fgenesh1_kg.5_#_190_#_isotig10965	166990	1.50649	Not Significant	Not Significant	Not Significant		FOG: Zn-finger
gm1.10482_g	15911	1.51242	Not Significant	Not Significant	Not Significant
fgenesh1_kg.38_#_29_#_isotig07207	171056	1.53928	Not Significant	Not Significant	Not Significant		Pentafunctional AROM protein
gm1.13711_g	19140	1.54277	Not Significant	Not Significant	Not Significant	Alpha,alpha-trehalose-phosphate synthase (UDP-forming).	Trehalose-6-phosphate synthase component TPS1 and related subunits
estExt_Genemark1.C_18220001	103862	1.54124	Not Significant	Not Significant	Not Significant
fgenesh1_kg.56_#_4_#_isotig07091	171732	1.54182	Not Significant	Not Significant	Not Significant
gm1.7782_g	13211	1.56374	Not Significant	Not Significant	Not Significant
gm1.6824_g	12253	1.54801	Not Significant	Not Significant	Not Significant
fgenesh1_kg.64_#_6_#_isotig04961	171902	1.55042	Not Significant	Not Significant	Not Significant
gm1.14608_g	20037	1.55246	Not Significant	Not Significant	Not Significant
fgenesh1_kg.26_#_34_#_isotig03404	170113	1.22653	Not Significant	Not Significant	Not Significant
estExt_fgenesh1_pg.C_280008	181254	1.22113	Not Significant	Not Significant	Not Significant
e_gw1.3.240.1	67876	1.22186	Not Significant	Not Significant	Not Significant		Predicted oxidoreductase
estExt_Genemark1.C_470006	101373	1.22205	Not Significant	Not Significant	Not Significant		WD40 repeat-containing protein
fgenesh1_kg.20_#_80_#_isotig03881	169727	1.23619	Not Significant	Not Significant	Not Significant		G-protein alpha subunit (small G protein superfamily)
fgenesh1_kg.61_#_24_#_isotig12806	171835	1.23655	Not Significant	Not Significant	Not Significant
estExt_Genewise1Plus.C_3_t40088	108457	1.23821	Not Significant	Not Significant	Not Significant		Prohibitins and stomatins of the PID superfamily
gm1.4574_g	10003	1.23728	Not Significant	Not Significant	Not Significant
e_gw1.11.335.1	75712	1.23089	Not Significant	Not Significant	Not Significant	Alanine aminotransferase.	Alanine aminotransferase
e_gw1.4.110.1	69342	1.23047	Not Significant	Not Significant	Not Significant		Fe2+/Zn2+ regulated transporter
fgenesh1_kg.1_#_390_#_isotig10014	165222	1.23232	Not Significant	Not Significant	Not Significant
fgenesh1_pg.2_#_268	152702	1.23297	Not Significant	Not Significant	Not Significant
e_gw1.11.645.1	75782	1.20372	Not Significant	Not Significant	Not Significant
estExt_Genewise1.C_630034	137983	1.20415	Not Significant	Not Significant	Not Significant	L-iditol 2-dehydrogenase.	Sorbitol dehydrogenase
fgenesh1_pg.2_#_60	152494	1.20421	Not Significant	Not Significant	Not Significant	Pepsin A.	Aspartyl protease
gm1.8837_g	14266	1.20906	Not Significant	Not Significant	Not Significant	Carboxypeptidase D.	Serine carboxypeptidases (lysosomal cathepsin A)
fgenesh1_kg.382_#_1_#_isotig13534	173098	1.21233	Not Significant	Not Significant	Not Significant
gm1.2012_g	7441	1.21238	Not Significant	Not Significant	Not Significant		RhoA GTPase effector DIA/Diaphanous
fgenesh1_pm.49_#_5	164018	1.18152	Not Significant	Not Significant	Not Significant		DNA replication helicase
e_gw1.9.304.1	73301	1.19196	Not Significant	Not Significant	Not Significant		Cystathionine beta-lyases/cystathionine gamma-synthases
estExt_Genemark1.C_3320003	102629	1.19284	Not Significant	Not Significant	Not Significant		Ferric reductase, NADH/NADPH oxidase and related proteins
e_gw1.42.100.1	82942	1.36128	Not Significant	Not Significant	Not Significant	2-acetyl-1-alkylglycerophosphocholine esterase.	WD40 repeat-containing protein
estExt_fgenesh1_pg.C_650013	181934	1.35891	Not Significant	Not Significant	Not Significant
estExt_Genemark1.C_210029	100109	1.33774	Not Significant	Not Significant	Not Significant
e_gw1.6.656.1	70670	1.34273	Not Significant	Not Significant	Not Significant		Tyrosine kinase specific for activated (GTP-bound) p21cdc42Hs
fgenesh1_pg.46_#_6	157028	1.34271	Not Significant	Not Significant	Not Significant
estExt_Genewise1Plus.C_2120009	120116	1.34703	Not Significant	Not Significant	Not Significant
fgenesh1_kg.17_#_28_#_isotig10952	169375	1.34525	Not Significant	Not Significant	Not Significant
gm1.11502_g	16931	1.33145	Not Significant	Not Significant	Not Significant		Histone acetyltransferase (MYST family)
gm1.13044_g	18473	1.33109	Not Significant	Not Significant	Not Significant
estExt_fgenesh1_pg.C_740007	181976	1.32521	Not Significant	Not Significant	Not Significant
estExt_fgenesh1_pg.C_14110002	182840	1.32819	Not Significant	Not Significant	Not Significant
gm1.15748_g	21177	1.32756	Not Significant	Not Significant	Not Significant	Enoyl-CoA hydratase.	Enoyl-CoA hydratase
estExt_Genewise1.C_680039	138172	1.32033	Not Significant	Not Significant	Not Significant		FOG: Zn-finger
fgenesh1_pm.10_#_24	162358	1.31439	Not Significant	Not Significant	Not Significant		Histone H2B
fgenesh1_pm.51_#_1	164042	1.31477	Not Significant	Not Significant	Not Significant
e_gw1.3.1900.1	68577	1.31006	Not Significant	Not Significant	Not Significant		Prohibitins and stomatins of the PID superfamily
gm1.3320_g	8749	1.31169	Not Significant	Not Significant	Not Significant		Tyrosine kinase specific for activated (GTP-bound) p21cdc42Hs
estExt_Genemark1.C_2420005	102467	1.27981	Not Significant	Not Significant	Not Significant
fgenesh1_kg.25_#_29_#_isotig10229	170042	1.28242	Not Significant	Not Significant	Not Significant	5'-methylthioadenosine phosphorylase.	Methylthioadenosine phosphorylase MTAP
estExt_Genewise1.C_140365	133710	1.28558	Not Significant	Not Significant	Not Significant
estExt_Genemark1.C_2_t20008	96022	1.28966	Not Significant	Not Significant	Not Significant		Amino acid transporters
fgenesh1_kg.18_#_37_#_isotig10047	169460	1.28767	Not Significant	Not Significant	Not Significant	2-acetyl-1-alkylglycerophosphocholine esterase.	WD40 repeat-containing protein
gw1.1307.6.1	62656	1.28862	Not Significant	Not Significant	Not Significant		Permease of the major facilitator superfamily
estExt_Genemark1.C_1_t20396	95620	1.30578	Not Significant	Not Significant	Not Significant		Predicted transporter/transmembrane protein
estExt_Genemark1.C_12720001	103564	1.30538	Not Significant	Not Significant	Not Significant		Glucosamine-6-phosphate isomerase
fgenesh1_kg.68_#_3_#_isotig08849	171971	1.3002	Not Significant	Not Significant	Not Significant		Peroxisomal NUDIX hydrolase
gm1.1539_g	6968	1.2989	Not Significant	Not Significant	Not Significant	Oxidoreductases.	Multicopper oxidases
estExt_Genemark1.C_1_t20040	95328	1.29331	Not Significant	Not Significant	Not Significant
gm1.1802_g	7231	1.29601	Not Significant	Not Significant	Not Significant
estExt_Genewise1Plus.C_4_t20275	109169	1.26473	Not Significant	Not Significant	Not Significant
fgenesh1_kg.5_#_76_#_isotig11751	166876	1.26676	Not Significant	Not Significant	Not Significant
gm1.15099_g	20528	1.2708	Not Significant	Not Significant	Not Significant
fgenesh1_kg.5_#_196_#_isotig11068	166996	1.27442	Not Significant	Not Significant	Not Significant
estExt_fgenesh1_pm.C_130008	176315	1.2731	Not Significant	Not Significant	Not Significant
fgenesh1_kg.9_#_129_#_isotig12914	167988	1.27216	Not Significant	Not Significant	Not Significant		FOG: Zn-finger
estExt_Genewise1Plus.C_8_t10339	111138	1.25147	Not Significant	Not Significant	Not Significant		Molecular chaperone (small heat-shock protein Hsp26/Hsp42)
fgenesh1_kg.3_#_140_#_isotig08708	166110	1.25307	Not Significant	Not Significant	Not Significant		Tyrosine kinase specific for activated (GTP-bound) p21cdc42Hs
fgenesh1_kg.73_#_17_#_isotig11322	172044	1.25265	Not Significant	Not Significant	Not Significant		Class II aldolase/adducin N-terminal domain protein
e_gw1.3.537.1	67861	1.24284	Not Significant	Not Significant	Not Significant	5-methyltetrahydropteroyltriglutamate--homocysteine S-methyltransferase.	Methionine synthase II (cobalamin-independent)
estExt_Genewise1Plus.C_740052	119335	1.24729	Not Significant	Not Significant	Not Significant
fgenesh1_pm.9_#_59	162070	1.44435	Not Significant	Not Significant	1.46981
fgenesh1_pm.8_#_23	161749	1.36573	Not Significant	Not Significant	1.45986
gw1.44.111.1	59707	1.36454	Not Significant	Not Significant	1.38518
e_gw1.8.467.1	72689	1.33851	Not Significant	Not Significant	1.54768
estExt_Genewise1.C_8610005	140452	1.23354	Not Significant	Not Significant	1.55203
gw1.23.91.1	41990	1.18438	Not Significant	Not Significant	1.2219
estExt_Genewise1.C_15730003	141226	1.22217	Not Significant	Not Significant	1.18803
fgenesh1_kg.47_#_11_#_isotig09615	171437	1.23594	Not Significant	Not Significant	1.17692
gm1.14014_g	19443	1.28306	Not Significant	Not Significant	1.24864
e_gw1.40.46.1	82647	1.27657	Not Significant	Not Significant	1.18668		Animal-type fatty acid synthase and related proteins
fgenesh1_kg.22_#_53_#_isotig07053	169881	1.26375	Not Significant	Not Significant	1.21115	Gastricsin.	Aspartyl protease
fgenesh1_kg.8_#_105_#_isotig11480	167648	1.24127	Not Significant	Not Significant	1.23282
estExt_Genewise1.C_17880001	141414	1.20954	Not Significant	Not Significant	1.37204	Transferases for other substituted phosphate groups.	Phosphatidylserine synthase
fgenesh1_kg.31_#_44_#_isotig12190	170587	1.22112	Not Significant	Not Significant	1.41005
e_gw1.40.82.1	82703	1.3706	Not Significant	Not Significant	1.25674		Animal-type fatty acid synthase and related proteins
fgenesh1_kg.10_#_262_#_isotig09965	168392	1.28906	Not Significant	Not Significant	1.32245
estExt_Genemark1.C_16650002	103791	1.11349	Not Significant	Not Significant	1.41803	Enoyl-CoA hydratase.	Enoyl-CoA hydratase
fgenesh1_kg.74_#_1_#_isotig10951	172051	1.02964	Not Significant	Not Significant	1.47967		MYND Zn-finger and ankyrin repeat protein
fgenesh1_kg.10_#_115_#_isotig00160	168245	1.00884	Not Significant	Not Significant	1.19946		Ca2+-modulated nonselective cation channel polycystin
fgenesh1_kg.9_#_8_#_isotig07669	167867	1.11079	Not Significant	Not Significant	1.26038	Serine endopeptidases.	Subtilisin-like proprotein convertase
gm1.4062_g	9491	1.08339	Not Significant	Not Significant	1.21323
e_gw1.3.1560.1	68253	1.5175	Not Significant	Not Significant	1.28455
fgenesh1_kg.13_#_24_#_isotig08293	168793	1.4611	Not Significant	Not Significant	1.20084		Amino acid transporters
e_gw1.23.180.1	79832	1.54895	Not Significant	Not Significant	1.04747		Multidrug resistance-associated protein/mitoxantrone resistance protein, ABC superfamily
estExt_Genewise1Plus.C_8_t10198	111013	1.62015	Not Significant	Not Significant	1.12734
fgenesh1_kg.10_#_239_#_isotig01433	168369	1.43229	Not Significant	Not Significant	1.13116		Cyclin-dependent kinase inhibitor
fgenesh1_kg.2_#_399_#_isotig02615	165865	1.45628	Not Significant	Not Significant	1.09921		Amino acid transporters
fgenesh1_kg.1_#_19_#_isotig12932	164851	1.48559	Not Significant	Not Significant	1.14087
e_gw1.40.78.1	82693	1.50302	Not Significant	Not Significant	1.11258		Non-ribosomal peptide synthetase/alpha-aminoadipate reductase and related enzymes
fgenesh1_kg.2_#_283_#_isotig10792	165749	1.52636	Not Significant	Not Significant	1.12128
e_gw1.47.66.1	83502	1.38051	Not Significant	Not Significant	1.00902
estExt_Genewise1Plus.C_340053	117507	1.37836	Not Significant	Not Significant	1.01211		Serine carboxypeptidases
e_gw1.40.50.1	82656	1.31169	Not Significant	Not Significant	1.09044		Animal-type fatty acid synthase and related proteins
gm1.12113_g	17542	1.33267	Not Significant	Not Significant	1.05538
fgenesh1_kg.3_#_150_#_isotig12013	166120	1.22856	Not Significant	Not Significant	1.04167
gm1.10780_g	16209	1.23699	Not Significant	Not Significant	1.03597
estExt_fgenesh1_pm.C_12270001	177785	1.15252	Not Significant	Not Significant	1.06626		SNF2 family DNA-dependent ATPase
e_gw1.23.84.1	79792	1.20614	Not Significant	Not Significant	1.12676
estExt_Genewise1.C_9_t10096	130593	1.22065	Not Significant	Not Significant	1.09996		Soluble epoxide hydrolase
gm1.4132_g	9561	1.70954	Not Significant	Not Significant	2.69883
fgenesh1_kg.18_#_45_#_isotig10523	169468	1.06158	Not Significant	Not Significant	2.09845
gm1.9991_g	15420	1.4834	Not Significant	Not Significant	2.0658		FOG: Zn-finger
estExt_Genewise1Plus.C_200052	115819	1.35625	Not Significant	Not Significant	1.89756
fgenesh1_kg.2_#_390_#_isotig01694	165856	1.27013	Not Significant	Not Significant	1.94778
fgenesh1_kg.9_#_86_#_isotig11149	167945	1.96812	Not Significant	Not Significant	1.94211
e_gw1.9.243.1	73699	1.85816	Not Significant	Not Significant	1.79882
fgenesh1_kg.47_#_18_#_isotig09290	171444	1.97381	Not Significant	Not Significant	1.80983	Prephenate dehydrogenase (NADP+).	Prephenate dehydrogenase (NADP+)
fgenesh1_kg.2_#_384_#_isotig03061	165850	1.58708	Not Significant	Not Significant	1.58914
fgenesh1_kg.8_#_271_#_isotig11153	167814	1.69549	Not Significant	Not Significant	1.60751
estExt_Genewise1Plus.C_300041	117064	1.866	Not Significant	Not Significant	1.38428
gm1.9232_g	14661	1.8126	Not Significant	Not Significant	1.37691
estExt_Genemark1.C_250064	100431	1.85227	Not Significant	Not Significant	1.53324
[truncated: 1,170 more rows]

## Sheet: S5 rlog counts
Rlog-transformed expression values of 3167 unique P. involutus genes showing statistically significant differential expression in one or more experimental condition. Reference: Paxillus involutus ATCC 200175 genome (v1.0)
	Samples
Gene Model Name	NS Low Pi 1	NS Low Pi 2	NS Low Pi 3	NS High Pi 1	NS High Pi 2	NS High Pi 3	NS High Pi 4	NS High Pi 5	S Low Pi 1	S Low Pi 2	S Low Pi 3	S High Pi 1	S High Pi 2	S High Pi 3	S High Pi 4	S High Pi 5
gw1.13.79.1	7.37224	6.73596	6.49529	4.55235	4.71877	4.61611	4.80416	4.58251	6.67935	6.04399	6.7346	5.52606	5.58669	5.72412	4.9683	7.21699
estExt_Genewise1Plus.C_520001	10.1371	10.1983	9.6971	7.63602	7.80372	7.56701	7.71955	7.64347	9.90637	9.28962	10.4539	8.87087	8.70141	8.38938	7.70987	10.4228
e_gw1.13.129.1	12.8105	12.3933	12.2146	9.96372	10.0035	10.103	10.0809	10.2234	11.8692	11.8092	12.3287	11.6155	11.8344	11.5815	11.1148	11.8015
e_gw1.13.300.1	12.8831	12.5588	12.3244	10.1114	10.1534	10.15	10.14	10.278	12.1313	11.9201	12.5212	11.6883	11.9192	11.644	11.2149	11.961
e_gw1.3.713.1	10.886	10.866	10.8638	9.00297	9.05808	9.00992	9.11591	9.11251	10.6845	10.8182	11.057	9.7709	10.2223	9.61781	9.38963	10.8132
estExt_Genewise1Plus.C_220296	13.2637	13.2055	13.1241	11.4269	11.3532	11.378	11.411	11.5191	13.2295	12.9955	13.3387	12.4264	12.2311	12.4433	11.8225	13.0548
estExt_Genewise1Plus.C_120071	10.6552	10.4467	9.87335	8.63905	8.71614	8.78431	8.90747	8.86164	10.5813	10.2593	10.9145	10.1276	9.65679	10.0396	9.55732	10.1849
estExt_Genewise1Plus.C_2_t30319	13.8728	13.8005	13.554	12.0759	12.1513	11.7911	11.9651	12.0694	14.0399	13.7979	13.7976	13.431	13.2242	13.1869	12.3489	13.3414
gm1.10529_g	6.16305	6.23499	5.99565	4.85413	4.8302	4.77138	5.02052	4.9432	6.89223	6.61613	6.59975	5.95067	6.01093	5.61745	5.19821	5.33368
fgenesh1_kg.21_#_38_#_isotig12514	6.19416	6.35508	6.25806	5.35107	5.06835	5.02763	4.90218	4.96006	6.50018	6.48825	6.60787	5.68615	6.42641	5.64328	5.2552	5.8581
gm1.845_g	14.843	14.912	14.5082	13.0245	13.1476	12.9882	13.1794	13.2424	14.9356	15.0461	15.1864	14.1113	14.0791	13.7937	13.6843	14.6143
gm1.12912_g	5.3515	5.51633	5.74892	4.12582	4.17921	4.35442	4.0006	4.32368	6.35411	5.9535	5.53987	4.92845	4.82054	5.02343	4.48429	4.78277
e_gw1.2179.2.1	5.57622	5.36796	5.43127	4.08138	4.17887	4.11327	4.17212	4.03663	5.7611	5.63978	6.30389	4.70618	4.7627	4.6172	4.50025	5.16676
gm1.11356_g	9.37545	9.25588	9.08688	7.14561	7.15803	7.2807	7.23211	7.23876	9.6453	9.03205	10.1162	8.52902	7.6561	7.96948	7.41701	9.15907
fgenesh1_kg.31_#_64_#_isotig05063	10.2286	10.1681	10.0626	8.39076	8.37905	8.23266	8.27373	8.22915	10.1144	10.1697	10.3493	9.18407	9.49456	9.01587	8.88345	9.65996
gm1.4937_g	13.5431	13.1685	12.5771	11.1338	11.1721	11.066	11.1398	11.141	12.976	13.074	13.3711	12.205	11.9677	11.7164	11.4771	12.8089
gm1.9184_g	9.57388	9.48161	9.12825	7.40564	7.52686	7.49394	7.43181	7.56531	9.6643	9.39264	9.76388	8.36633	8.287	7.93907	7.98871	9.30923
estExt_Genemark1.C_1400003	12.719	12.6558	12.2858	10.3064	10.302	10.112	10.2816	10.1965	12.3925	12.3936	12.5195	11.5549	11.4038	10.9757	10.0878	12.0034
fgenesh1_kg.11_#_169_#_isotig07891	14.0307	14.1929	13.9865	11.9738	11.7362	11.5025	11.468	11.6154	13.4671	13.3695	13.6485	12.3251	13.1737	12.0155	11.4204	12.8527
gm1.3087_g	12.5187	12.9027	13.2334	10.5605	10.5109	10.5652	10.5934	10.5507	12.2024	12.3819	12.6161	11.2739	11.3949	10.989	11.0124	10.8657
gw1.5.550.1	9.10963	8.75165	8.87069	6.61557	6.58403	6.25272	6.78353	6.77261	8.4845	8.46279	8.29513	7.48916	7.4288	7.27622	6.54355	7.00869
e_gw1.12.157.1	9.90794	9.96291	9.24635	7.58203	7.73361	7.41263	7.4619	7.45238	9.4189	8.9201	9.07705	8.38487	7.71004	8.37171	7.46043	7.94695
gw1.24.75.1	9.08491	9.20548	8.81054	6.99387	6.78372	6.51087	6.58181	6.67349	8.43521	8.31922	8.44077	7.3001	7.32215	7.06812	6.4142	7.98935
gm1.7549_g	15.5532	15.5858	15.4303	13.3762	13.4862	13.3905	13.4311	13.5423	15.8872	15.6297	15.8209	14.5179	13.9688	14.3543	13.3551	14.2933
e_gw1.4.525.1	13.9855	13.6574	13.559	11.5851	11.5167	11.5866	11.572	11.572	14.1563	13.5376	13.7951	12.5863	12.1438	12.4905	11.7208	12.3905
fgenesh1_kg.4_#_169_#_isotig08675	11.8397	11.6339	11.5424	9.42382	9.41748	9.49053	9.51275	9.44502	11.9352	11.3524	11.6918	10.3648	10.1323	10.349	9.50697	10.1672
estExt_Genewise1Plus.C_1_t50162	10.3786	10.0894	10.2374	8.23337	8.18816	7.90238	8.58066	8.48891	10.725	10.4138	10.0147	8.8072	9.03307	8.73814	8.17552	9.68128
fgenesh1_kg.6_#_222_#_isotig11960	15.9538	15.7706	15.3051	13.5518	13.7304	13.3904	13.5088	13.4961	15.432	15.2809	15.7769	14.3208	13.86	13.7612	13.7913	14.5706
estExt_Genemark1.C_3000001	9.66658	9.56876	9.44349	7.58507	7.76703	7.83215	7.87236	7.73465	9.9475	9.8123	10.0645	8.14767	8.46364	8.17467	8.02305	8.70999
gm1.15213_g	8.31039	8.40127	7.9165	6.64693	6.69656	6.29766	6.30703	6.59109	8.67893	8.4482	8.39489	7.40004	7.21751	6.94139	6.36713	6.93827
estExt_Genewise1.C_9_t10017	5.49731	5.81049	5.38279	4.68086	4.67543	4.29801	4.42782	4.50999	6.14427	6.11206	6.10581	5.18143	4.96541	4.78758	4.55235	4.83259
gw1.59.63.1	7.27033	6.93466	6.8506	5.68034	5.53887	5.66874	5.71088	5.6683	7.45558	7.579	7.34543	6.47924	6.23482	6.26402	5.85926	5.80589
gm1.10564_g	8.17419	7.92405	7.84704	6.5638	6.49378	6.3261	6.39648	6.35489	8.09074	7.66715	7.88491	6.98972	7.07933	6.92028	6.58844	7.03267
estExt_Genemark1.C_210037	9.73186	9.74978	9.55348	8.07282	7.92637	8.04413	8.23964	8.14162	9.4811	9.4132	9.81403	8.64247	8.63794	8.44413	8.24787	9.11856
gm1.1263_g	15.0441	14.9977	14.6321	13.2387	13.2534	13.114	13.3168	13.3184	14.8303	14.7167	14.8328	14.0803	13.6466	13.7562	13.1632	14.1426
e_gw1.5.834.1	8.43872	8.39718	8.45737	6.93794	7.07616	7.08097	6.99061	7.03919	8.49523	8.68309	8.71819	7.55992	7.78503	7.43022	7.48072	7.83035
fgenesh1_kg.230_#_10_#_isotig04894	13.464	13.5501	13.3796	12.1139	11.8635	11.9455	12.0521	11.9876	13.6351	13.5568	13.7738	12.4991	12.6828	12.3396	11.7727	13.0759
fgenesh1_kg.2_#_463_#_isotig08534	11.1462	11.1105	10.6978	9.02676	9.10173	8.94809	8.77933	8.92933	10.9785	10.886	10.7347	10.2017	10.0208	9.84027	8.67145	9.67401
estExt_Genemark1.C_9080003	8.65029	8.92644	8.49067	6.99849	6.82469	6.89789	6.91725	6.86922	8.74387	8.26486	9.1454	7.46086	7.41883	7.07235	7.06634	8.39569
gw1.479.3.1	6.72738	6.46232	6.51628	5.15896	5.06901	4.91218	5.05825	4.91184	6.69415	6.72692	6.52194	5.54341	5.64186	5.76829	5.49073	5.53183
e_gw1.1.596.1	11.2341	11.0166	10.9999	9.02239	9.03629	9.00087	9.11079	9.07633	10.7269	10.7322	10.5466	9.64657	9.46521	9.46837	9.25101	9.93444
estExt_Genewise1Plus.C_1_t30303	13.3973	13.2827	13.2604	11.4363	11.3113	11.5126	11.5452	11.5537	12.9146	12.7833	13.1251	12.1085	12.3758	12.1697	11.5485	12.0486
gm1.15847_g	9.60804	9.69053	9.27112	7.77813	7.78431	7.60217	7.8071	7.85477	9.46321	9.3669	9.46732	8.44349	8.63487	8.32629	7.80279	9.03628
gm1.16456_g	8.27794	8.13143	7.76075	6.50592	6.26526	6.31068	6.44281	6.52077	7.9347	7.97347	8.04081	6.7507	7.11324	6.83265	6.57819	7.39718
gw1.18.204.1	6.21989	5.78022	6.04226	4.55896	4.74968	4.50236	4.68743	4.61226	5.86559	6.0684	5.91117	5.27716	5.43203	5.14	4.26536	4.86323
estExt_Genemark1.C_120047	8.03832	8.56339	8.28124	5.83849	5.79648	5.67138	5.80404	5.62544	9.44891	9.53736	9.83577	7.32389	8.46232	6.4896	6.20341	7.1122
estExt_Genemark1.C_23820001	4.79131	5.47292	5.3003	3.62662	3.67138	3.69975	3.63413	3.69949	7.94295	6.90224	4.95028	4.28971	4.885	4.90445	3.61472	4.58836
fgenesh1_pg.2_#_74	10.9001	11.0975	11.1961	8.0858	8.07752	7.97159	8.17642	8.02962	11.7389	11.6903	12.3918	8.9435	9.33073	8.35273	8.33305	9.08695
gm1.2546_g	13.2042	13.3182	13.3923	10.0258	10.079	10.2706	10.2872	10.3137	13.7674	13.5478	14.0072	11.2573	11.7804	10.9669	10.6515	11.3948
gw1.865.2.1	4.28493	4.83305	4.18487	3.40908	3.45918	3.20769	3.24612	3.26324	5.3938	5.17543	5.26216	3.54552	3.62617	3.58416	3.44608	3.72404
fgenesh1_kg.16_#_80_#_AAT91249.1	10.7751	10.9513	11.0348	8.97401	9.19946	9.03867	9.13662	9.09075	12.7341	11.7789	11.5163	10.6739	9.37911	9.69591	9.29355	10.522
gm1.9317_g	9.50306	9.67906	8.6827	7.60915	7.46433	7.54511	7.87761	7.80088	9.93317	10.0114	10.4871	8.64995	8.39622	8.56135	8.36021	8.91797
gm1.9318_g	9.01641	9.32843	8.28453	7.00572	6.92747	7.00462	7.23062	7.33448	9.63566	9.59225	10.1522	8.2659	7.81479	7.89687	7.74734	8.33249
fgenesh1_kg.30_#_70_#_isotig12373	14.1281	14.0484	14.2689	11.6369	11.482	11.7953	11.7499	11.9277	14.4298	14.5059	15.0719	12.2089	11.9568	11.9025	12.2678	12.9803
gw1.10.939.1	14.4972	14.2758	13.8752	12.0051	12.0205	11.9884	11.972	11.9787	15.0044	14.5217	15.1711	12.8009	12.2799	12.2712	11.9353	12.9839
e_gw1.4.392.1	14.991	15.0743	15.3351	12.6857	12.703	12.7514	12.696	12.711	15.2314	15.1832	15.5694	13.8088	13.4652	13.4373	12.9925	12.6608
e_gw1.50.57.1	12.7709	12.6171	12.5281	10.3094	10.4965	10.3252	10.5866	10.5685	13.3301	12.9763	12.9373	11.4261	11.1015	11.1843	10.8142	11.1432
fgenesh1_kg.7_#_135_#_isotig03250	16.2161	16.0983	15.9719	13.9143	13.9892	13.9172	13.9659	14.0032	16.6888	16.3531	16.3545	14.8203	14.5148	14.753	14.1426	14.6639
e_gw1.2575.1.1	13.7156	13.3463	13.0557	10.5659	10.7717	10.4454	10.8476	10.7657	13.3294	13.1492	13.3782	12.3012	11.5645	11.2709	10.3838	12.6662
fgenesh1_kg.70_#_1_#_isotig09560	5.26109	5.3387	5.4623	3.86075	3.70548	3.72947	3.72568	3.93494	5.52242	5.39578	5.30006	4.21834	4.57234	4.35161	4.08045	4.48204
estExt_Genemark1.C_120114	12.229	11.9931	11.9084	9.32123	9.32097	9.30605	9.35755	9.17097	12.2915	11.6145	10.4591	10.8484	9.58568	9.95059	9.30599	9.85829
estExt_Genewise1Plus.C_120264	7.86268	7.59924	7.4486	5.38119	5.40384	5.27926	5.49942	5.42224	7.55229	7.63669	7.3592	6.09946	6.5016	5.97856	5.36253	6.3848
e_gw1.12.489.1	10.9143	10.6621	10.3522	7.83894	7.86844	7.79389	7.91852	7.82043	10.5448	10.3532	10.2553	9.29833	8.65258	8.33295	7.93616	9.06417
fgenesh1_kg.3_#_185_#_isotig10983	10.3852	10.4521	10.2194	7.98593	7.7477	7.76284	7.99988	7.86646	10.8672	10.7516	10.6107	8.7319	9.11252	8.59504	7.98047	9.06495
fgenesh1_pm.4_#_17	15.1193	15.1319	15.2931	10.7033	10.7124	11.1226	11.047	11.2454	14.3755	14.5689	14.8979	10.4511	10.4088	10.4445	10.4559	10.3964
estExt_Genewise1.C_6370002	14.0952	13.8759	14.278	9.82902	9.77165	9.87111	9.82999	9.8601	12.7975	12.7008	13.7382	10.2511	9.9278	10.2891	9.96394	10.1871
fgenesh1_kg.73_#_21_#_isotig12684	10.1105	9.93708	10.0317	6.38631	5.89319	5.75832	5.6495	5.58734	8.45805	8.09511	8.8474	5.53686	5.60016	5.51839	5.4315	5.64121
estExt_Genewise1.C_14990003	11.7524	11.8007	11.6606	9.30494	9.23528	9.56833	9.493	9.76245	12.1621	12.2239	12.1452	9.00123	9.19693	9.05737	9.16096	9.12368
estExt_fgenesh1_pm.C_1_t10187	13.2951	13.1962	13.3576	10.4897	10.4895	10.536	10.5269	10.5667	13.4175	13.3534	13.3825	10.5574	10.4607	10.5591	10.6728	10.288
gm1.16698_g	11.7137	11.2941	11.9373	9.19087	9.03693	9.05498	8.95905	9.00632	12.2972	11.2233	12.4239	9.2217	9.08177	9.09613	9.07544	9.15723
gw1.4.781.1	2.00966	2.59312	1.83209	1.79401	1.73616	1.77617	1.72346	1.77607	3.09021	2.81236	2.33331	1.85796	1.85527	1.77439	1.71687	1.81521
estExt_Genewise1Plus.C_120206	11.2239	11.0777	10.7219	8.41211	8.42196	8.36725	8.70102	8.59955	10.9691	11.1715	10.9495	8.56435	8.38991	8.30242	8.21255	8.60295
gm1.12624_g	12.5716	12.5406	12.4699	10.029	10.0539	10.0448	9.91945	9.96479	12.2514	12.4166	12.5441	9.69159	9.92348	9.70773	9.69564	10.031
fgenesh1_kg.30_#_56_#_isotig10864	12.8604	12.8521	12.9931	10.1529	10.1061	10.732	10.6209	10.7871	12.8428	12.7687	13.0988	9.83703	9.8696	9.97382	10.1616	9.91391
estExt_fgenesh1_pm.C_180005	13.6485	13.5725	13.654	10.3239	10.2386	10.424	10.3506	10.4865	13.2065	13.2899	13.4134	10.0346	10.0799	9.97557	9.89655	9.87189
gm1.13401_g	14.2894	14.4475	14.3217	11.3	11.2816	11.8198	11.6418	12.0543	14.8945	14.8563	14.7308	11.1013	11.3284	11.2762	11.3162	11.2643
gw1.161.4.1	5.80715	6.01553	5.97971	3.53996	3.70502	3.71506	3.66446	3.71479	6.14578	6.11367	5.69136	3.75195	3.92833	3.75673	3.64337	3.79305
gw1.40.144.1	9.67896	9.36322	9.47732	6.4557	6.65149	6.5398	6.40587	6.55867	9.24684	9.42608	9.48699	6.79521	6.88657	6.74093	6.39946	6.21647
e_gw1.40.159.1	10.2948	10.2915	10.3249	7.32366	7.51786	7.23804	7.35722	7.39433	10.2769	10.2494	10.273	7.69377	7.6055	7.59895	7.34809	7.49469
fgenesh1_kg.22_#_22_#_isotig08265	15.9149	15.797	15.7392	12.4442	12.4436	12.7369	12.7243	12.8526	15.0713	15.0473	15.3741	12.4014	12.5987	12.4475	12.664	12.82
estExt_Genewise1.C_1_t10377	14.3387	14.2506	14.3708	11.2732	11.2129	11.3621	11.283	11.3351	13.9755	13.9734	14.2004	11.0785	11.1269	11.1305	11.0758	10.9972
fgenesh1_kg.12_#_2_#_isotig03539	13.4385	13.4528	13.2629	10.1212	10.1981	10.1831	10.1044	10.1559	12.979	13.2003	13.4855	9.92937	9.97686	9.94644	10.1499	10.5249
e_gw1.1.2337.1	13.3163	13.1425	13.1312	9.12496	9.25096	9.57409	9.86002	9.90052	12.0315	11.8967	12.1722	9.86026	9.77569	9.7011	9.80728	10.6739
gm1.12855_g	2.65645	2.88816	2.68357	1.8983	1.77573	1.93507	1.76353	1.74879	2.37287	2.18821	2.17624	1.8937	1.75704	1.74764	1.7572	1.85241
gm1.14990_g	3.28204	3.40063	3.22638	2.39639	2.41824	2.50177	2.46912	2.44156	3.78957	3.81588	3.46916	2.52312	2.68952	2.49906	2.52026	2.53242
gw1.1103.6.1	2.37482	2.21247	2.58587	1.75454	1.69885	1.67496	1.75772	1.6749	2.33026	2.39398	2.20942	1.68352	1.7493	1.85323	1.74951	1.76787
estExt_Genemark1.C_6160001	4.77351	4.73137	5.01208	3.05713	3.16268	2.96249	3.24503	3.1939	5.52277	4.21205	3.54092	3.28108	3.04655	3.50418	3.37552	3.19574
fgenesh1_kg.102_#_11_#_isotig00903	8.11906	8.07126	7.73823	5.24801	5.5301	5.34301	5.09636	5.43858	7.74007	7.64622	7.81547	5.71431	5.87224	5.2528	5.20508	5.76461
estExt_fgenesh1_pm.C_3_t10307	5.79373	5.97327	6.0455	4.55361	4.47247	4.34333	4.41385	4.46004	5.86058	5.96998	6.20113	4.48229	4.44494	4.36783	4.17052	4.60668
gw1.28.179.1	1.8443	1.8433	2.03089	1.45171	1.53501	1.67101	1.52128	1.44309	1.92813	1.95878	2.06615	1.4499	1.57546	1.44229	1.51421	1.6237
fgenesh1_kg.139_#_7_#_isotig09692	10.3819	10.7504	10.6488	8.83996	8.7377	8.43255	8.26232	8.31504	10.4641	10.9158	10.3781	8.37546	8.486	8.07942	7.91239	8.289
gw1.73.42.1	1.76705	1.63612	1.54444	1.29829	1.30845	1.35449	1.29998	1.41529	2.16522	1.59641	2.03428	1.49081	1.2955	1.35313	1.29561	1.36222
fgenesh1_kg.3_#_497_#_isotig06184	14.6662	14.8746	15.113	12.877	12.7812	12.9396	12.9019	12.9735	14.817	14.8616	15.029	12.6491	12.5735	12.583	12.7076	12.8195
gw1.73.43.1	1.51273	1.64979	1.34378	1.2449	1.25474	1.23673	1.24654	1.36253	2.03077	1.95986	1.7701	1.24317	1.49273	1.23592	1.24231	1.41676
e_gw1.641.3.1	1.74973	1.80882	1.77869	1.55116	1.51382	1.62997	1.49633	1.35789	1.66125	1.81279	1.86295	1.42843	1.36308	1.41712	1.36319	1.42542
gm1.9378_g	1.0577	1.05679	0.836394	0.803874	0.753201	0.668994	0.674896	0.730651	0.905096	1.01604	0.849237	0.738725	0.737505	0.668505	0.672343	0.71204
estExt_Genewise1.C_1_t40315	13.2763	13.0726	13.2056	11.4556	11.4561	11.4403	11.4771	11.4658	12.8742	12.9349	13.0977	11.1997	11.1999	11.183	11.06	11.2137
fgenesh1_kg.9_#_199_#_isotig11370	13.6041	13.6683	13.7152	11.7445	11.8764	12.0515	12.0221	12.1677	13.8181	13.8771	14.0104	11.7755	11.9108	11.8884	12.0872	12.4636
gw1.5.778.1	9.57893	9.33659	9.46165	7.80371	7.89416	7.59891	7.89434	7.82983	9.92086	9.78496	9.38614	8.16271	8.34238	7.90648	7.47845	7.08414
fgenesh1_kg.42_#_40_#_isotig03193	11.9843	11.9695	11.6243	10.2887	10.3153	10.2288	10.3402	10.385	12.3695	12.1818	12.4596	10.7064	10.3623	10.5942	10.1734	10.6623
gm1.16439_g	9.95429	9.74617	9.60059	8.29151	8.37244	8.17018	8.19353	8.09553	10.4113	10.1933	10.1246	8.36994	8.61625	8.24067	7.96529	8.64118
e_gw1.102.33.1	7.62247	7.51479	7.20436	5.8528	6.14231	6.07769	5.84076	5.88474	7.3439	7.4841	7.61753	5.96342	5.8532	5.34707	5.23625	5.3427
e_gw1.61.36.1	5.29203	5.983	5.55705	4.60877	4.22627	4.48727	4.28937	4.43365	6.00311	6.24739	5.91282	4.48629	4.83337	4.18319	4.07069	4.08606
estExt_Genemark1.C_340072	10.0408	10.0395	9.771	8.76338	8.59494	8.4107	8.5218	8.35436	10.2649	10.5366	10.4577	8.35674	9.01321	8.17833	8.01924	8.50055
fgenesh1_kg.12_#_41_#_isotig11114	10.4878	10.39	10.4824	8.85316	8.86341	8.89869	8.85325	8.79052	10.5065	10.2684	10.5005	8.40668	8.39435	8.49633	8.34021	8.61047
fgenesh1_pg.44_#_14	3.80915	3.67228	3.71446	3.01199	3.05677	2.92774	3.01946	2.97456	3.77501	3.92309	3.86279	2.90273	2.95052	2.82445	2.7888	3.29854
estExt_Genewise1Plus.C_1020011	6.39989	6.05645	6.25369	4.58857	4.80945	4.57962	4.71381	4.68052	6.33648	6.17094	6.34102	4.48386	4.59615	4.3685	4.05394	4.40779
estExt_Genemark1.C_11820001	6.69557	6.46356	5.91432	5.25079	5.33311	5.09945	4.53653	4.84415	6.40476	6.2158	6.47066	4.54765	4.50839	4.4353	4.24535	5.1114
gm1.14792_g	9.37728	9.3151	9.03276	7.98746	8.12704	7.96036	7.73487	7.95976	9.01001	8.98825	9.00058	7.44278	7.11734	7.19839	6.75953	7.11869
fgenesh1_kg.11_#_69_#_isotig06985	10.3375	10.3224	10.5884	9.22601	9.09647	9.10517	9.15808	9.08663	11.3139	10.9866	11.7133	9.20557	9.1069	9.28068	9.24353	9.60121
gw1.6.872.1	3.1333	3.77103	3.41918	2.65344	2.75295	2.74497	2.72352	2.68782	4.20572	4.21574	4.12472	2.64806	2.92869	2.74162	2.70823	2.74161
e_gw1.877.1.1	5.50129	5.65019	5.69046	3.74627	3.68947	3.74758	3.75501	3.91038	5.54615	5.60159	5.51729	3.87265	4.05924	3.94209	3.86723	3.76482
fgenesh1_kg.1_#_265_#_isotig11263	8.31907	8.38455	8.05253	5.78698	5.83603	5.70133	5.65951	5.79182	7.61757	7.86077	8.27543	5.77223	6.25088	5.66227	5.56929	6.26447
fgenesh1_kg.13_#_27_#_isotig03641	13.0901	13.1605	12.9914	10.4903	10.4624	10.5169	10.5565	10.6043	12.8104	12.8507	13.3451	10.6871	10.7189	10.7564	10.7843	11.5515
e_gw1.2158.2.1	7.7398	7.18978	6.83006	5.0708	5.09023	4.98445	5.39013	5.07834	7.0492	7.33115	7.26113	5.43123	5.4219	5.25571	5.35129	4.93332
fgenesh1_kg.86_#_10_#_isotig00903	10.385	10.261	9.82135	7.68382	7.77749	7.82357	7.69106	7.6272	9.56377	9.30512	9.76806	7.68879	7.96216	7.53513	7.37807	7.38043
estExt_fgenesh1_pm.C_3_t10249	14.4189	14.3024	14.5918	11.9187	11.9607	12.0949	12.1262	12.1906	14.2355	14.2368	14.5018	11.903	11.8772	12.0645	12.2307	12.0795
fgenesh1_pm.1_#_76	13.002	12.9679	13.1034	10.7275	10.6362	10.7267	10.7209	10.7372	12.8522	12.9606	13.0934	10.7802	10.7134	10.733	10.7779	10.6211
fgenesh1_kg.1_#_253_#_isotig09075	14.5845	14.4325	14.4183	12.1055	12.1068	12.1313	12.1384	12.2465	13.7434	13.8538	14.1126	11.6963	11.802	11.6834	11.7883	11.9061
fgenesh1_kg.8_#_113_#_isotig08507	13.142	12.9423	12.6844	10.6278	10.6933	10.6414	10.7927	10.7989	13.3873	13.2445	13.2696	11.7465	10.9252	10.9548	10.5254	10.7317
estExt_Genemark1.C_240081	7.81078	7.72019	7.62232	5.50364	5.68154	5.2613	5.55399	5.44723	7.02747	7.12842	7.21186	5.57389	5.65836	5.37017	5.06777	5.46613
fgenesh1_kg.13_#_63_#_isotig10931	12.3555	12.215	12.0539	9.891	10.0998	9.86853	9.93996	9.95154	12.4434	12.3795	12.3973	10.5267	10.6117	10.2129	9.8215	10.6132
gm1.14405_g	3.44089	3.5133	3.34511	2.62876	2.52312	2.54437	2.50506	2.75833	3.75575	3.68804	3.61103	2.78787	2.78343	2.75483	2.62031	2.63763
gw1.29.20.1	5.56342	5.78691	5.43207	4.20152	4.23297	3.87671	4.01785	3.91896	5.70629	5.94719	5.96702	3.99808	4.79757	4.23334	3.95048	4.24986
estExt_Genemark1.C_2290002	8.91177	8.84859	8.83121	6.9247	6.87915	6.67541	6.74976	6.81302	8.99666	8.72045	8.8446	7.10135	6.97922	6.86068	6.34792	7.06309
gm1.12644_g	8.57968	8.45546	8.43871	6.38683	6.42954	6.31237	6.52564	6.50998	8.50458	8.48988	8.48476	6.69153	6.8461	6.48504	5.98637	6.60589
fgenesh1_kg.63_#_24_#_isotig08164	11.7051	11.5806	11.5082	9.82156	9.81037	9.78119	9.73045	9.78351	11.5659	11.5859	11.4866	10.3494	10.2598	10.0807	9.80646	10.1326
e_gw1.8.350.1	11.0328	11.1038	11.073	9.13104	9.14466	8.99135	8.97178	8.98447	10.2821	10.2948	10.6818	8.68624	9.27122	8.76933	8.86831	9.54216
fgenesh1_kg.4_#_78_#_isotig09987	11.8194	11.7019	11.6342	9.45265	9.655	9.51982	10.1022	10.1585	11.896	11.3852	12.0708	10.1852	10.3398	9.70353	9.42594	11.1279
fgenesh1_pg.12_#_2	4.45559	4.3572	4.0116	3.26587	3.31045	3.31935	3.27331	3.18009	4.35621	4.4188	4.3999	3.52116	3.4756	3.271	3.43541	3.4739
gw1.2553.1.1	8.69637	8.33831	8.44095	6.58172	6.91809	6.66704	6.77232	6.74121	8.41705	8.33031	8.44785	7.14966	7.00966	6.78903	6.37282	7.1269
e_gw1.46.75.1	8.48964	8.35245	8.24113	6.58077	6.75877	6.37155	6.6406	6.6755	7.97619	8.16655	7.98369	6.90698	6.93812	6.70858	5.89767	6.2913
estExt_fgenesh1_pg.C_14030002	10.3136	10.1669	10.1651	7.92808	8.08579	8.16076	8.74033	8.87126	10.4094	9.91301	10.4799	8.54461	8.89132	8.233	7.87084	9.4815
estExt_Genemark1.C_2540006	6.76749	6.50388	6.32652	4.91004	4.98108	4.94922	4.94896	5.23235	6.94784	7.12153	6.85083	5.61875	5.4665	5.25968	4.9177	5.33148
estExt_Genewise1.C_3_t40294	8.5784	8.74435	8.57451	6.89487	6.95275	6.58835	6.69059	6.9178	8.36802	8.39743	8.70714	6.72594	7.1231	6.37267	6.39278	7.18796
e_gw1.1306.1.1	12.0193	12.7644	12.7901	10.6174	10.6342	10.7547	10.8282	10.8311	13.16	12.9462	13.3975	11.5128	11.7731	10.9083	10.5758	10.6546
fgenesh1_kg.95_#_4_#_isotig12332	6.6805	6.50719	6.46337	5.18158	5.22382	4.69759	4.88052	4.91193	6.98885	7.04256	7.09159	5.63648	5.36098	5.19624	4.85042	5.1553
e_gw1.65.35.1	8.63115	8.858	8.67262	7.03235	6.92644	6.47863	6.628	6.523	8.15348	8.21844	8.6558	6.34098	6.97778	6.29043	6.22331	6.78908
gm1.9450_g	7.29291	7.02391	6.7136	5.00797	5.11096	5.1739	5.44357	5.11568	6.59331	6.60308	6.60006	5.17322	5.10145	4.93708	4.77151	5.40195
e_gw1.207.6.1	7.94203	7.20138	7.33578	5.53987	5.23357	5.00558	5.27318	5.35911	7.4699	7.32125	7.10754	5.33464	6.8386	5.07677	5.24092	5.86336
fgenesh1_kg.15_#_45_#_isotig13010	11.6995	11.8765	12.0167	9.94303	9.77352	9.79945	9.7039	9.63856	11.6466	11.8447	12.374	9.89136	10.5557	9.6208	9.49515	10.62
fgenesh1_kg.49_#_6_#_isotig10800	11.1467	11.1479	11.1365	9.0487	9.21137	9.03231	8.88183	8.98439	11.1191	11.2766	11.1605	9.25504	9.81024	9.1194	8.81664	9.54087
gm1.7522_g	14.8328	14.7593	14.6906	12.6752	12.6436	12.7316	12.6643	12.7621	14.671	14.6112	14.7492	13.1465	12.7673	13.0116	12.5867	13.2563
e_gw1.37.191.1	7.66003	8.36883	9.44318	6.41234	6.40762	6.82883	7.07111	7.01237	8.77428	8.78242	8.9511	7.37531	7.19	7.11306	6.74767	7.02172
estExt_fgenesh1_pg.C_20045	1.81641	2.80855	2.2993	1.76595	1.78549	1.92287	1.69857	1.74959	2.01353	2.22425	2.57296	1.76252	1.82455	1.74806	1.76079	1.98969
gw1.341.4.1	5.68786	5.39989	5.39345	3.7337	3.83332	3.69206	4.03497	3.96599	5.16489	5.16038	4.90511	4.11402	4.31204	4.1193	3.57044	3.98099
e_gw1.335.7.1	4.28968	4.34236	4.71748	3.55259	3.25829	3.18882	3.16896	3.37858	4.58758	4.54066	4.46289	3.61969	3.61312	3.5708	3.45302	3.28484
estExt_Genewise1.C_2_t10320	10.2281	10.4634	10.2732	8.42922	8.62031	7.78924	7.82778	7.65333	9.89154	10.1229	10.104	7.94632	8.74984	7.5818	7.60424	8.97459
gm1.8885_g	3.5598	3.55767	3.19154	2.64503	2.67675	2.56152	2.58833	2.67259	3.68149	3.72183	3.3233	2.75086	2.84704	2.61596	2.69339	3.09171
fgenesh1_kg.15_#_49_#_isotig11561	9.00186	9.12179	9.10107	6.97437	6.8693	6.92085	6.72735	6.93165	7.80167	7.87646	7.89773	6.10448	6.4722	5.9159	6.25624	6.09141
fgenesh1_kg.18_#_51_#_isotig00946	8.64848	8.85831	8.59849	6.48619	6.58996	6.42481	6.48536	6.48968	7.58961	7.09716	7.73422	6.06829	6.16025	6.12443	6.03377	5.90051
fgenesh1_kg.6_#_11_#_isotig10639	8.45581	8.18257	7.85151	6.66907	6.76698	6.41784	6.5986	6.49476	7.04125	7.07788	7.26255	6.1717	6.13941	5.89478	5.96409	6.0742
fgenesh1_kg.17_#_37_#_isotig11726	8.07611	8.08032	8.05415	6.41404	6.54896	6.38828	6.31167	6.28811	7.3078	7.11985	7.34652	5.64799	5.96289	5.59282	5.72838	5.93133
fgenesh1_kg.33_#_26_#_isotig00590	9.99206	10.1517	9.85984	8.45327	8.55043	8.3046	8.29511	8.30401	9.10314	9.10636	9.17477	7.65497	7.66451	7.60481	7.47016	7.83727
gm1.7752_g	7.27786	6.99458	6.86245	5.1479	5.05936	4.5892	5.10133	4.83346	6.40514	6.21603	6.2636	4.91204	5.08209	4.67144	4.37541	4.82518
fgenesh1_kg.354_#_2_#_isotig00947	8.81471	9.09831	9.34712	6.87234	6.75799	6.74712	6.56726	6.52085	7.67488	7.40406	8.00748	6.1305	6.25182	6.44315	6.53418	6.47504
e_gw1.24.67.1	9.52363	9.40014	9.08618	6.70278	6.77745	7.38246	6.9458	6.9969	8.46483	8.41532	8.42101	6.93521	7.10975	7.00724	6.70818	7.63386
fgenesh1_kg.56_#_30_#_isotig13128	11.333	11.6143	11.2483	9.05824	9.12841	8.94383	8.92327	8.9077	10.4974	10.4785	10.4762	8.80513	8.80793	8.63732	8.58112	9.4029
gw1.636.3.1	8.68366	8.07097	7.57808	6.01034	6.11621	5.85252	5.79683	5.98517	6.08297	6.56942	6.58319	5.65889	5.78164	5.55916	5.17998	5.26323
fgenesh1_kg.8_#_3_#_isotig11940	5.76474	4.70237	5.57281	3.69087	3.56267	3.59581	3.56689	3.36618	4.3188	4.24869	3.94455	3.59318	3.71331	3.99588	3.54234	3.61806
fgenesh1_kg.6_#_221_#_isotig12098	14.965	14.81	14.2662	12.6909	12.8603	12.4857	12.6161	12.6382	13.2958	13.3063	14.1414	12.8799	12.5048	12.1989	12.386	13.3759
gm1.12033_g	7.12013	6.80503	7.13825	5.25599	5.06574	4.86173	4.99344	4.81488	5.61907	5.64521	5.81387	4.81911	5.19362	4.87699	4.48119	4.83114
gm1.7753_g	10.7032	10.5395	10.4178	8.12315	8.27543	8.08335	8.12381	8.06466	9.31535	9.12127	9.4845	8.41333	8.20147	8.42933	8.02577	7.83504
fgenesh1_kg.346_#_2_#_isotig00946	7.99943	8.08416	8.91886	5.27051	5.37716	5.30156	5.28449	5.13445	7.14254	6.83164	7.50344	4.71791	4.97294	4.95638	5.10783	5.00167
fgenesh1_kg.18_#_56_#_isotig00947	7.0324	7.14447	8.04192	4.43889	4.46871	4.34542	4.3738	4.54174	6.3439	5.88585	6.04801	4.38977	4.34506	4.33979	4.58719	4.71901
gm1.16158_g	6.83635	7.35255	8.13469	4.3625	4.51034	4.30326	4.41188	4.26625	6.03947	5.55068	5.84172	4.1887	4.26574	4.22305	4.38042	4.5847
estExt_fgenesh1_pg.C_520027	11.392	11.7649	11.6274	8.26433	8.25692	8.20724	8.20511	8.18011	10.3236	9.82279	9.83887	9.23182	9.42892	8.75976	8.18139	8.97802
estExt_Genemark1.C_520045	9.72146	10.0399	9.80256	6.80193	6.79361	6.77782	6.65329	6.48008	8.47187	8.15081	8.22622	7.55322	7.6931	7.17282	6.69756	7.36464
e_gw1.28.186.1	10.1183	10.46	10.108	6.74013	6.72859	6.4175	6.83436	6.70847	8.54619	7.9626	8.10954	6.94937	7.2547	6.81129	6.59183	6.97821
fgenesh1_kg.14_#_114_#_isotig11133	5.94119	6.3394	6.34288	3.8887	4.12548	3.79708	4.0293	4.00211	4.84372	5.12189	5.26505	4.12182	4.34133	4.13585	3.77942	4.30945
e_gw1.266.1.1	7.70943	7.45584	7.5632	7.45047	7.26712	7.21258	7.01888	7.02395	7.56651	7.54505	7.58761	6.99796	7.60378	6.58934	6.44301	6.70946
estExt_Genemark1.C_120051	8.8823	8.96883	9.16235	8.93665	8.78526	9.03575	8.94468	8.86563	9.01879	9.23234	9.0472	8.77295	8.65879	8.32221	8.28639	8.20553
estExt_Genewise1.C_420057	10.8177	10.9218	10.6732	10.5134	10.4929	10.4323	10.4784	10.4364	11.3334	11.243	11.4202	10.8381	10.694	10.7974	10.4844	10.4319
estExt_fgenesh1_pm.C_50116	7.9595	8.02991	8.18857	7.61866	7.60326	7.73527	7.53422	7.49965	8.131	8.33196	8.64871	7.68078	7.74157	7.4868	7.87405	7.92839
estExt_Genemark1.C_120052	9.48681	9.69117	9.86728	9.48104	9.42843	9.65387	9.48365	9.50712	9.64951	9.77392	9.5775	9.22423	9.19947	8.99914	8.87013	8.85405
gm1.15196_g	9.13464	9.03359	9.21261	8.80282	8.96146	8.86571	8.73274	8.79224	9.18526	9.16966	9.25318	8.94288	8.79978	8.53989	8.27128	7.99269
estExt_Genemark1.C_2_t20151	9.59601	9.65277	9.55774	9.1331	9.17319	9.05113	9.11653	9.06232	9.86139	9.77832	9.6291	9.38232	9.31465	9.02772	8.80706	8.84454
estExt_Genewise1.C_11900001	7.38031	7.33258	7.38582	7.15395	7.10381	7.01571	6.89633	6.97591	7.50473	7.31082	7.34193	6.97482	6.96879	6.85613	6.48941	6.49254
gm1.6364_g	9.96651	9.75597	9.82295	9.65015	9.58615	9.48629	9.45983	9.46922	9.8045	9.66895	9.68863	9.28881	9.15616	9.03136	9.06918	8.85438
fgenesh1_kg.9_#_254_#_isotig08908	10.7658	10.847	10.6806	10.4579	10.4396	10.4019	10.4528	10.4574	11.0562	11.0307	10.9975	10.5118	10.5614	10.3478	10.2042	10.1601
estExt_fgenesh1_pm.C_40003	10.8753	10.7687	10.9982	10.2977	10.3047	10.3843	10.4686	10.4035	10.5395	10.5493	10.6874	10.103	10.2001	10.0465	9.89359	9.36871
fgenesh1_kg.42_#_48_#_isotig02988	9.54883	9.44731	9.39189	9.10073	9.12729	9.05946	9.10951	9.07799	9.79942	9.65477	9.67159	9.02371	9.33266	9.08821	8.80719	8.95764
estExt_fgenesh1_pm.C_80140	7.88317	7.91928	7.59321	7.56021	7.17964	7.41668	7.21863	7.17103	7.66711	7.29884	7.5155	7.03775	7.08106	7.03366	6.79608	6.53766
estExt_fgenesh1_pg.C_240012	7.66478	7.51428	7.5393	7.199	7.26798	7.05236	7.14566	6.80353	7.5163	7.48287	7.34734	6.9778	7.12823	6.94215	6.63586	6.43636
estExt_Genemark1.C_2_t10005	9.92069	9.88668	9.6217	9.48055	9.46386	9.52193	9.35655	9.47736	9.81916	9.79631	9.77773	9.20375	9.36158	9.01708	8.9616	9.26605
fgenesh1_kg.6_#_96_#_isotig10280	10.2707	10.1673	10.0116	9.5147	9.6147	9.47994	9.55373	9.5985	9.80679	9.7723	10.0145	9.13885	9.32025	9.13561	9.35374	9.28592
e_gw1.8.230.1	8.45772	8.51548	8.4898	7.95098	7.95045	8.03446	8.07441	8.07126	8.56226	8.57751	8.60574	8.04214	7.95555	7.89186	7.85993	8.02811
estExt_Genemark1.C_7110004	9.23855	9.2305	9.25865	8.73971	8.71132	8.89306	8.85105	8.89243	9.0684	9.09658	9.15452	8.4656	8.75554	8.51752	8.42368	8.13677
fgenesh1_kg.11_#_88_#_isotig02944	11.5065	11.3452	11.2365	10.9	10.7778	10.7802	10.8022	10.8165	11.608	11.3119	11.5746	10.8784	10.8115	10.9161	10.8456	10.804
fgenesh1_kg.4_#_67_#_isotig09655	10.6329	10.7174	10.8166	10.1906	10.1722	10.3245	10.2572	10.2988	10.605	10.5338	10.5154	9.89995	9.98946	9.8607	9.91637	9.94724
e_gw1.40.88.1	7.7712	7.73788	7.77734	7.34793	7.43572	7.38838	7.16463	7.17785	7.90804	7.98218	7.67656	7.58857	7.43668	7.20535	6.97251	6.79675
estExt_Genemark1.C_16540001	8.03901	7.96386	8.0718	7.86804	7.80362	8.05189	7.89447	7.82219	7.98785	8.25448	8.09195	7.81605	7.64039	7.5103	7.18717	7.21823
gm1.4075_g	7.97459	7.95952	8.06884	7.63754	7.75524	7.75988	7.62517	7.62045	8.31334	8.47253	8.41901	7.77324	8.14953	7.87423	7.62996	7.07763
e_gw1.735.4.1	7.06841	7.09997	7.25223	6.97767	6.50603	6.75028	6.74032	6.84628	7.56916	7.37972	7.17108	6.8615	6.98189	6.90494	6.48053	6.41922
e_gw1.1555.1.1	6.48555	6.58857	6.59649	6.18093	5.91389	6.12895	6.16366	5.87922	6.4239	6.48853	6.17683	5.73446	5.88331	6.02535	5.73912	5.56151
fgenesh1_kg.81_#_1_#_isotig06035	9.36249	9.38244	9.38168	9.71145	9.65942	9.6497	9.38313	9.49204	9.94173	9.95439	9.80764	9.40406	9.43514	9.18042	9.11759	9.00369
gm1.14453_g	10.064	9.58388	9.68606	9.46171	9.35215	9.43403	9.31538	9.38703	9.57558	9.5826	9.77702	9.40426	8.90673	9.10261	8.79692	8.67088
estExt_Genemark1.C_950001	7.42788	7.07184	7.20015	6.88373	6.90898	6.83907	6.83845	6.78446	7.15507	7.14454	6.84001	6.73024	6.61769	6.38931	6.44941	5.94777
estExt_Genemark1.C_60168	10.227	10.129	10.1614	9.81704	9.77133	9.71354	9.59803	9.58364	10.1566	10.0574	9.89155	9.58146	9.6807	9.30145	9.05969	9.22316
gm1.16214_g	6.82564	6.95128	6.57705	6.27921	6.7544	6.40376	6.58934	6.66811	6.79894	7.04549	7.2709	6.23226	6.40973	6.18602	6.68793	6.65909
estExt_Genemark1.C_23160001	9.06444	8.95031	8.99298	8.49153	8.5498	8.56373	8.43345	8.46609	8.81965	8.97294	8.99083	8.41715	8.43525	8.30227	8.2841	7.84495
estExt_Genemark1.C_5020003	6.26171	6.24739	6.38096	5.91534	6.05208	6.02714	6.08025	6.07053	6.50132	6.53426	6.27449	5.77863	5.92	5.59027	5.97385	6.11093
estExt_Genemark1.C_6660004	6.81751	6.72785	6.80611	6.41895	6.36539	6.30188	6.24898	6.25376	6.96427	6.63689	6.61735	6.18445	6.3486	6.03945	5.9643	6.25752
e_gw1.768.6.1	8.40263	8.3966	8.46561	8.0809	8.14413	8.15531	8.26617	8.07991	8.59634	8.65011	8.62998	7.89909	8.0274	7.96251	7.89889	8.18746
e_gw1.31.112.1	8.5625	8.37516	8.31878	8.28869	8.30836	8.11125	8.05591	8.03827	8.50977	8.29802	8.56088	7.85343	8.05532	7.61945	7.78216	7.75362
gw1.1496.8.1	10.6786	10.7312	10.6417	10.2071	10.1638	10.0111	10.0656	10.0011	10.6379	10.537	10.5354	10.2398	10.0214	9.97627	9.77431	9.28534
gm1.15065_g	8.34188	8.17726	8.1855	7.82961	7.9996	7.9746	7.98573	8.05944	8.30126	7.99889	8.18576	7.78268	7.34463	7.593	7.27297	7.65756
estExt_Genewise1.C_590028	8.59465	8.542	8.81777	8.44508	8.35999	8.55855	8.39337	8.47695	8.51253	8.72742	8.7714	7.72322	8.24562	7.97489	8.11165	8.07436
fgenesh1_kg.246_#_3_#_isotig01493	9.8857	9.66897	9.51925	9.19345	9.24854	9.05808	8.98508	9.14868	9.51818	9.51938	9.4805	9.05325	8.6822	8.88114	8.75127	8.89099
fgenesh1_pm.63_#_19	8.56215	8.50623	8.58127	8.06075	8.16532	8.23936	8.00739	8.13502	8.61789	8.63192	8.71635	8.04371	8.04877	8.03225	8.03649	7.89482
e_gw1.338.1.1	7.33652	7.37099	7.10627	6.97533	6.96105	6.97778	6.92137	6.99148	7.28529	7.01601	7.29232	6.64836	6.55442	6.51036	6.60187	6.76456
gm1.10622_g	11.1091	10.925	10.9677	10.4566	10.4981	10.4905	10.4339	10.4431	11.1135	11.1137	11.2322	10.8451	10.7267	10.4252	10.1342	9.99519
gm1.15864_g	7.31687	7.40497	7.5247	6.8561	6.84181	6.87874	6.79178	6.94487	7.14958	7.26851	7.41751	6.87783	6.97667	6.59762	6.6688	5.86383
fgenesh1_kg.2_#_94_#_isotig04622	10.0305	10.0391	9.97717	9.35015	9.34135	9.53492	9.48148	9.4819	10.0401	10.1207	10.163	9.35643	9.50073	9.35544	9.38133	9.58726
estExt_Genemark1.C_6430001	5.60101	5.75287	5.81916	5.41524	5.51247	5.38758	5.29438	5.20547	5.90784	5.75944	5.84019	5.39817	5.27058	5.16843	5.25604	5.46692
fgenesh1_kg.2_#_250_#_isotig01485	12.939	12.9328	13.1505	12.5776	12.4692	12.8014	12.7361	12.7529	13.5176	13.4289	13.7608	12.9074	12.9717	12.8397	12.7725	12.8916
gm1.9389_g	5.55764	5.53877	5.39758	5.29986	5.25351	5.11178	4.97023	5.06331	5.52372	5.68953	5.54835	5.20692	5.0101	5.20727	4.80506	4.96964
estExt_Genemark1.C_170072	7.53447	7.53646	7.39242	6.92105	6.96335	7.15906	7.18261	7.11176	7.8046	7.89284	7.91645	6.94069	7.27895	7.10261	7.07591	7.60601
estExt_fgenesh1_pg.C_2480001	8.66756	8.62189	8.55267	8.46346	8.33747	8.63743	8.22067	8.38856	8.9219	8.94792	9.02214	8.22339	8.25441	8.01766	8.11652	8.74162
gm1.12604_g	6.93924	6.96969	6.83367	6.55758	6.50376	6.2926	6.60433	6.3683	6.68734	6.75881	6.63142	6.29881	6.30508	6.23477	5.90561	5.54514
gm1.13304_g	5.21883	5.23545	5.14406	5.18068	4.89083	4.80753	5.15364	5.13446	5.04469	5.17129	5.08729	4.82879	4.99936	4.52862	4.55329	4.29769
e_gw1.1699.2.1	14.1519	14.2001	14.1503	13.744	13.769	13.8916	13.8401	13.7896	14.5698	14.3914	14.5387	14.038	13.737	14.0717	13.7441	13.7872
gm1.16810_g	8.17833	8.12241	7.87452	7.80516	7.85664	7.62945	7.69101	7.62887	8.11671	8.19439	8.2203	7.59497	7.72965	7.53167	7.51332	7.62633
gm1.5774_g	9.49377	9.22248	9.15668	9.21447	9.0831	8.94755	8.94867	8.83783	9.54672	9.25672	9.48226	8.94876	9.08401	8.76908	8.65507	8.67787
estExt_fgenesh1_pm.C_90305	9.69648	9.66175	9.6873	9.33302	9.24861	9.31055	9.34622	9.31206	9.84971	9.84941	9.82529	9.35635	9.28523	9.3417	9.23299	8.89119
e_gw1.1990.6.1	7.245	7.32506	6.95311	6.57475	6.80955	6.47004	6.76434	6.87255	7.26445	6.77851	7.47051	6.41598	6.52975	6.35746	6.41574	7.2703
estExt_Genemark1.C_8070003	8.29498	8.15063	8.17588	7.51588	7.58824	7.80991	7.74003	7.66354	8.15998	8.404	8.39214	7.92817	7.69912	7.81961	7.7747	7.30906
e_gw1.1190.5.1	6.78766	6.70558	6.8171	6.4769	6.41473	6.21266	6.40554	6.16999	6.63476	6.51003	6.62185	6.15987	6.28297	6.14407	5.98531	5.52319
gm1.14977_g	7.59121	7.49855	7.55798	7.36166	7.12316	6.99783	7.25764	7.01291	7.82478	7.67918	7.38764	7.24506	7.25564	7.05425	6.787	6.94206
e_gw1.859.7.1	7.85588	8.06349	8.00939	7.5074	7.66706	7.54478	7.55534	7.5757	8.20049	8.07883	8.11298	7.70659	7.72087	7.57309	7.34025	7.27277
fgenesh1_kg.207_#_5_#_isotig03289	9.30758	9.20326	9.12459	8.98462	9.04334	8.81462	8.81239	8.83286	9.08978	9.19533	9.18049	8.85948	8.72612	8.60637	8.4356	8.02017
fgenesh1_kg.417_#_1_#_isotig04248	5.57643	5.73389	5.50087	5.83842	5.56284	5.73296	5.5715	5.45351	5.93449	5.56574	5.4198	5.04905	5.5251	5.11424	4.89084	5.33027
fgenesh1_pg.6_#_209	8.2424	8.27893	8.283	8.09024	7.99151	7.96993	7.8542	7.89142	8.33455	8.12767	8.12664	7.66511	8.18478	7.44415	7.31893	7.18152
fgenesh1_pg.879_#_1	10.6387	10.4169	10.5611	9.91116	10.1197	9.92339	9.91057	9.97784	10.9078	10.7549	10.5996	10.4635	10.0926	10.2132	9.82578	10.0088
estExt_Genewise1.C_4040005	11.1927	11.2085	11.1645	10.7548	10.8101	10.7602	10.7895	10.8014	11.4118	11.4207	11.4079	10.9943	10.8724	10.8768	10.7161	10.4303
e_gw1.1715.4.1	7.19631	7.04835	7.06229	6.49315	6.53861	6.74796	6.63408	6.76959	7.05527	7.03117	7.14344	6.77935	6.6804	6.44857	6.46497	6.02682
estExt_Genemark1.C_1400004	7.30619	7.24266	7.30983	6.73695	7.02574	6.7284	6.93885	6.79597	7.4468	7.57565	7.53566	6.94117	7.03273	6.77513	6.84176	7.14646
gm1.14448_g	5.36768	5.45704	5.54227	5.38694	5.38763	5.08318	5.14372	4.98117	5.55603	5.64309	5.46812	5.44597	5.0853	5.00894	4.89585	4.79037
estExt_Genewise1.C_9_t20490	8.62725	8.71202	8.78773	8.19649	8.17055	8.37316	8.26501	8.15299	8.74373	8.84766	8.87987	7.94475	8.22258	8.02837	8.06125	8.71403
fgenesh1_kg.7_#_9_#_isotig02302	8.54471	8.65575	8.70427	8.47126	8.4287	8.42526	8.18679	8.19349	8.61673	8.6875	8.50449	7.95611	8.2248	7.98379	8.06255	7.82826
estExt_fgenesh1_pg.C_140147	9.32691	9.01569	9.15894	9.04142	9.10677	9.01925	8.92599	8.97532	9.27057	9.01218	9.14055	8.68765	8.40471	8.27831	8.63771	8.74586
fgenesh1_kg.12_#_21_#_isotig07051	9.68585	9.7451	9.76566	9.58924	9.57996	9.52214	9.41486	9.44205	9.54556	9.63031	9.74039	8.98454	9.51766	8.83548	8.92181	8.81332
gm1.16759_g	9.02574	9.02788	9.02029	8.54694	8.61766	8.43032	8.31538	8.54132	9.05163	9.01296	9.03957	8.56902	8.45399	8.3306	8.34082	8.47631
fgenesh1_kg.10_#_56_#_isotig03216	10.9305	10.8519	10.7697	10.341	10.3203	10.3021	10.265	10.3037	11.0402	11.0358	11.0681	10.3687	10.3767	10.2957	10.391	10.6019
estExt_Genewise1.C_260042	10.1657	9.92812	9.86886	9.74025	9.86076	9.70929	9.54575	9.69015	9.87448	9.85836	9.87397	9.37561	9.49576	9.1343	8.91993	9.2848
fgenesh1_kg.1_#_270_#_isotig09587	13.7884	13.767	13.8185	13.2514	13.2271	13.3528	13.3665	13.3438	14.2666	14.2987	14.3297	13.5686	13.5112	13.5674	13.6552	13.9625
fgenesh1_kg.1_#_410_#_isotig06526	13.2408	13.2237	13.2787	12.6709	12.6469	12.7264	12.8408	12.8343	13.3827	13.4543	13.7994	12.645	12.9761	12.6294	12.6358	13.4181
e_gw1.35.105.1	7.02709	6.97547	6.97593	6.70571	6.66969	6.76126	6.49212	6.68162	6.7707	7.23673	6.95378	6.64606	6.59384	6.43619	6.36199	5.93484
gm1.9610_g	8.1987	8.23223	8.16003	7.7732	7.87224	7.66274	7.64056	7.59182	7.93595	8.03417	8.2913	7.65977	7.46914	7.48831	7.44457	7.39738
estExt_Genewise1Plus.C_9_t10449	8.28029	8.36766	8.56206	7.97489	8.07711	8.11424	8.19766	8.05269	8.61973	8.58324	8.64776	7.89808	8.05798	8.01514	7.97434	8.05291
gm1.5775_g	7.44576	7.24141	7.28492	6.89057	7.05064	7.01201	6.95217	6.96604	7.69646	7.51443	7.42972	6.97778	6.88483	7.03601	6.89215	6.98027
fgenesh1_pm.8_#_161	10.9079	11.0074	10.8885	10.3722	10.4724	10.478	10.4425	10.5083	10.9815	11.2049	11.3177	10.4883	10.5297	10.5069	10.6647	10.4344
estExt_Genewise1Plus.C_11190003	8.43394	8.46034	8.52581	7.89563	8.10567	8.02749	7.92139	8.054	8.36191	8.41026	8.54144	7.85914	7.74186	7.8347	7.84893	7.86566
gm1.6670_g	9.47872	9.56293	9.50388	9.30211	9.55669	9.45922	9.40357	9.43992	9.61143	9.5205	9.40104	8.9788	9.16471	8.91863	8.63287	8.71589
e_gw1.49.62.1	7.63249	7.85989	8.01437	7.43614	7.41384	7.47184	7.27551	7.28253	7.99174	7.59587	7.86752	6.92449	7.80452	7.30644	6.80301	6.93488
fgenesh1_kg.11_#_131_#_isotig07917	10.1218	10.1591	10.2822	9.50254	9.71596	9.74471	9.63079	9.69403	10.0075	10.0272	10.1649	9.56034	9.46988	9.48889	9.50017	9.13313
gm1.16686_g	9.82709	9.62928	9.80945	9.23387	9.36081	9.28034	9.22135	9.21679	9.98804	9.87326	9.99919	9.57218	9.57129	9.2984	8.97866	8.98355
gm1.16764_g	8.47662	8.3886	8.35125	7.98147	7.94795	7.90169	7.77891	7.88462	8.36551	8.26523	8.25833	7.82712	7.82178	7.72984	7.59432	7.36968
gm1.9999_g	11.7664	11.8811	11.4389	11.1482	11.649	11.1124	11.4585	11.5272	11.9187	12.0148	12.0644	11.4873	11.3536	11.2871	11.3673	11.2741
gw1.451.6.1	7.37582	7.40438	7.50604	7.0778	6.98566	7.19726	6.84827	6.84726	7.47908	7.04038	7.09075	6.69614	6.76686	6.68935	6.53442	6.64673
e_gw1.1.834.1	8.74423	8.7624	8.77654	8.54894	8.36932	8.31349	8.38968	8.40544	9.18171	9.30963	9.20932	8.65608	8.93332	8.49363	8.34255	8.51504
estExt_Genemark1.C_260033	6.50434	6.36597	6.39805	6.19795	6.00409	6.20639	6.19059	6.15957	6.3414	6.28145	6.30612	5.84956	5.88521	5.96099	5.7424	5.27499
gm1.12483_g	8.32264	8.51974	8.42445	8.28373	8.21146	8.20813	8.1842	8.18184	8.42341	8.50623	8.1676	7.95165	7.68694	7.90413	7.87338	7.44766
estExt_Genewise1Plus.C_1_t10199	11.9553	11.8888	11.9262	11.2865	11.3547	11.2977	11.3146	11.3363	11.8707	11.8539	11.8732	11.2605	11.4269	11.215	11.078	11.2407
gm1.8800_g	9.0434	9.12106	9.16775	8.62787	8.67476	8.62599	8.58886	8.63712	9.02133	9.1331	9.07335	8.68336	8.58127	8.41524	8.44973	8.14242
e_gw1.360.8.1	7.56255	7.42708	7.55513	7.30549	7.0736	7.01634	7.08464	7.02577	7.50536	7.43257	7.62538	6.73325	7.2108	6.68472	6.78089	7.25352
estExt_Genewise1.C_6870004	7.76232	7.95813	7.81161	7.46281	7.42582	7.43471	7.38993	7.23319	7.78822	7.79797	7.70313	7.18446	7.31193	7.19254	7.09474	7.14543
e_gw1.279.4.1	7.40587	7.56159	7.5249	7.10063	7.22914	7.1795	7.0346	7.2596	7.65728	7.71187	7.70021	7.20204	7.11148	7.11987	6.94587	7.1212
fgenesh1_pg.7_#_2	5.67333	5.60951	5.45369	5.2641	5.24032	5.24142	5.41296	5.21211	5.62026	5.76271	5.43345	5.26241	5.22177	5.27467	4.93494	4.73144
estExt_fgenesh1_pg.C_130056	8.67752	8.47153	8.55525	8.21176	8.19335	8.34607	8.12754	8.19196	8.49667	8.36763	8.39426	7.90624	8.09018	7.76652	7.71593	7.58331
estExt_Genemark1.C_320002	8.13899	8.22527	8.2145	8.1288	8.00284	8.02298	7.87369	7.97667	8.48658	8.49819	8.46283	7.97255	7.83566	7.80134	7.53285	8.17723
gw1.19.161.1	7.79091	7.55933	7.63816	7.48902	7.62979	7.61274	7.47072	7.48231	7.99535	8.19881	8.01027	7.6542	7.70445	7.46919	7.37357	6.88641
estExt_Genemark1.C_350010	10.3167	10.3368	10.1125	9.94078	9.93052	9.79857	9.92713	9.86769	10.4166	10.1119	10.5304	9.77185	9.88967	9.61828	9.56221	9.8494
fgenesh1_kg.52_#_43_#_isotig07827	10.4732	10.383	10.5095	9.89321	9.9651	10.1093	9.99439	9.98197	10.116	10.3056	10.3181	9.55033	9.85378	9.62085	9.49897	9.65814
gm1.16913_g	10.3812	10.4878	10.4035	10.027	10.0431	10.0055	9.99017	9.9731	10.795	10.7108	10.6441	10.1627	10.075	10.1398	9.95394	10.0541
gm1.9205_g	8.48936	8.54103	8.51954	8.2886	8.15675	8.07447	8.05406	8.06142	8.64422	8.65855	8.48896	8.18683	8.16731	8.0188	7.76722	7.67617
e_gw1.11.378.1	10.3058	10.3367	10.3616	9.88967	9.90367	9.72623	9.73301	9.84664	10.045	9.98519	10.1946	9.33072	9.53166	9.3004	9.43946	9.72192
estExt_fgenesh1_pg.C_130057	10.8541	10.8015	10.7405	10.3837	10.4085	10.4406	10.3331	10.3694	10.7496	10.571	10.6685	10.0391	10.2465	9.95102	10.0417	9.95178
gm1.15153_g	3.72528	3.97464	3.94676	3.52612	3.88553	3.60316	3.53629	3.28892	4.11272	3.71781	3.59163	3.44169	3.50934	3.53583	3.39805	3.50024
e_gw1.87.43.1	5.51001	5.23813	5.47001	5.33085	5.0897	4.73137	4.79796	4.87904	5.25332	5.04466	4.92494	4.74705	4.69487	4.59733	4.52634	4.48117
estExt_Genemark1.C_8480001	12.7369	12.6428	12.6648	12.2475	12.1862	12.3286	12.3118	12.1418	12.8531	12.7413	12.945	12.058	12.0221	12.093	12.042	12.4894
estExt_Genemark1.C_16900001	7.25138	7.11241	7.05155	6.90512	6.97996	7.11861	6.88405	7.00614	7.0631	7.21646	7.051	6.72659	6.59015	6.38953	6.49832	6.14979
gm1.10566_g	4.3766	4.25831	4.38714	3.91253	3.98322	4.11291	4.09728	3.79241	4.0722	4.03879	4.42227	3.57824	3.72773	3.618	3.61472	4.40721
estExt_fgenesh1_pm.C_670002	10.8629	10.6246	10.5695	10.1314	10.2113	10.0613	10.1716	10.1304	10.7353	10.5716	10.5823	10.1349	10.0756	9.98252	9.77484	9.71643
e_gw1.49.81.1	7.62283	7.236	7.24227	7.20174	7.3986	7.21845	7.00807	7.14612	7.47789	7.45466	7.53788	7.052	6.80466	6.82846	6.88258	6.64253
estExt_fgenesh1_pm.C_3_t10169	7.02825	7.17075	7.27048	6.94201	7.01494	7.0987	7.0435	7.14453	7.25881	7.27678	7.32468	6.51786	6.79718	6.70645	6.48344	6.82695
e_gw1.43.69.1	9.66709	9.68402	9.68497	9.41689	9.32696	9.16829	9.12381	9.09817	9.84598	9.85964	9.75428	9.38409	9.36724	9.12142	8.85596	8.74164
estExt_Genewise1Plus.C_490012	9.22113	9.11168	9.23102	8.69598	8.61326	8.73848	8.69145	8.65377	9.13763	8.83911	8.90724	8.4228	8.12608	8.31628	8.26056	8.40901
fgenesh1_kg.8_#_70_#_isotig03523	10.1094	10.1096	9.97815	9.56931	9.65103	9.59545	9.54335	9.63232	10.3596	10.3448	10.4595	9.74818	9.82086	9.51968	9.4147	9.87025
gm1.12194_g	4.84774	4.84522	4.53877	4.3912	4.59377	4.41091	4.0258	4.38902	4.89363	4.30186	4.7485	4.37667	4.29418	4.19289	3.85247	4.35932
estExt_Genemark1.C_240017	3.75779	3.86986	3.94702	3.62844	3.69356	3.74814	3.85189	3.63522	3.91527	3.941	3.71126	3.43721	3.86993	3.23695	3.50778	3.30544
gw1.88.40.1	7.25912	6.96539	7.13749	7.00091	6.74158	6.80696	6.78229	6.7742	6.96105	7.01355	6.87507	6.30038	6.71226	6.20708	6.23262	6.12589
estExt_Genewise1Plus.C_2_t30301	9.87823	9.83908	9.66364	9.38536	9.39693	9.20219	9.16922	9.13271	9.94011	9.89887	9.90123	9.35245	9.29753	9.1434	8.90022	9.32151
e_gw1.18.75.1	13.6426	13.5488	13.1406	13.0129	13.1522	12.8732	13.0134	12.9772	13.3577	13.1099	13.6087	12.8877	12.3944	12.2233	11.7221	13.3741
estExt_Genemark1.C_15800001	7.44213	7.3881	7.5183	7.02339	6.98107	7.06918	6.83036	7.01459	7.00396	7.32912	7.04038	6.55019	6.70191	6.53319	6.46625	6.24021
fgenesh1_kg.1_#_139_#_isotig07755	9.92328	9.88173	10.0204	9.36907	9.36515	9.54248	9.45159	9.37563	9.64147	9.72358	9.73572	9.04222	9.19112	9.06445	8.97398	8.80171
e_gw1.288.2.1	10.3649	10.3675	10.3743	9.89389	9.74758	9.84525	9.94394	9.94085	10.7917	10.6026	10.0521	10.042	9.63529	9.96115	9.73552	9.51015
fgenesh1_kg.3_#_13_#_isotig02364	9.55508	9.45754	9.21824	9.09351	9.08795	9.02977	9.04354	8.96837	9.46227	9.35413	9.50325	8.71548	9.07745	8.60751	8.24577	8.85219
estExt_Genemark1.C_1110004	7.4164	7.39122	7.47057	6.87939	6.99399	6.97641	6.96033	6.81297	7.75012	7.65701	7.71097	6.97529	7.24627	7.13344	6.6228	6.96138
fgenesh1_pm.38_#_22	12.2155	12.1486	12.0764	11.5529	11.6208	11.5908	11.6184	11.6273	12.4587	12.025	12.2503	11.4675	11.4412	11.5367	11.4798	11.7026
estExt_Genewise1Plus.C_9_t20364	10.1044	10.0575	10.2683	9.5704	9.53535	9.63607	9.61876	9.60996	10.0537	10.1419	10.1828	9.5389	9.70776	9.49519	9.22857	8.81154
estExt_fgenesh1_pm.C_300004	10.9407	10.9259	11.0416	10.5437	10.5888	10.5596	10.6092	10.5762	11.3081	11.1786	11.1084	10.673	10.3585	10.4379	10.2802	10.625
e_gw1.4.653.1	9.74815	9.76229	9.79331	9.2447	9.17056	9.20731	9.17875	9.25693	9.83134	9.80208	9.58255	9.28237	9.07178	8.91739	8.85507	8.92954
estExt_Genewise1Plus.C_3510001	8.2695	8.28825	8.39762	7.91427	7.83705	7.82502	7.87239	7.84534	8.54453	8.60975	8.59443	7.93323	7.97364	7.71056	7.72231	7.97202
estExt_Genewise1.C_430010	8.22979	8.26126	8.35463	8.09785	7.95944	8.07456	7.76964	7.76225	8.41572	8.40977	8.31946	7.61783	8.15287	7.53506	7.52989	7.37904
e_gw1.1523.1.1	9.26712	9.25307	9.23883	8.68485	8.83761	8.54768	8.6172	8.62304	9.25857	9.19244	9.30886	8.57907	8.53481	8.51303	8.42014	8.6654
gm1.5728_g	11.7705	11.7887	11.5527	11.156	11.1418	11.1305	11.1797	11.0845	12.0812	12.3051	12.4419	11.7181	11.7642	11.4673	11.1248	11.4059
estExt_Genemark1.C_2_t10095	11.6405	11.7725	11.6505	11.3064	11.356	11.2838	11.3586	11.3442	11.5631	11.5652	11.6715	10.7724	10.7937	10.9156	10.9721	10.977
gw1.16.11.1	4.63547	4.57412	4.82032	4.73928	4.61378	4.76505	4.56778	4.5254	4.84134	5.14	4.83629	4.62479	4.41264	4.38645	4.46235	4.20805
gm1.4983_g	9.56679	9.50274	9.474	8.97734	9.12548	8.97236	9.03077	9.08698	9.70609	9.53334	9.59829	8.91722	9.33863	8.72917	8.44264	8.95241
fgenesh1_kg.7_#_109_#_isotig04800	10.9582	10.8742	10.8531	10.5722	10.6506	10.6243	10.4993	10.5541	11.4932	11.3397	11.1131	10.5957	10.4958	10.5166	10.3421	10.9753
gm1.15017_g	9.21985	9.24411	9.07922	8.5494	8.69826	8.70868	8.62368	8.68596	9.05559	9.13903	9.12257	8.4293	8.68285	8.24342	8.14178	8.54405
fgenesh1_kg.24_#_13_#_isotig09917	7.84872	7.99844	8.00061	7.74004	7.84869	7.53953	7.69003	7.74499	8.33632	8.23384	7.987	7.46543	7.77795	7.50775	7.32784	7.4394
gm1.15275_g	3.45214	3.9929	4.23655	3.93195	4.06503	3.81402	3.88719	3.66388	4.15512	4.27067	3.95215	3.89072	3.79554	3.7509	3.51752	3.59903
e_gw1.50.53.1	8.22665	8.39084	8.6155	8.26311	8.28678	8.34854	8.22896	8.1518	8.45434	8.51645	8.60295	7.90068	7.83337	7.87646	7.85806	7.78804
gm1.11424_g	5.95938	5.81501	5.68059	5.37071	5.54351	5.44896	5.11183	5.43602	5.83694	5.68693	5.75185	5.2437	4.8835	5.25141	5.29938	5.32453
fgenesh1_kg.206_#_1_#_isotig01453	6.57498	6.98133	6.78359	6.31686	6.35959	6.49854	6.36933	6.53601	6.67029	6.84273	6.82692	6.07652	6.46086	6.16542	6.07836	5.85509
fgenesh1_kg.42_#_5_#_isotig10259	10.5831	10.4472	10.432	10.0846	10.0402	10.0754	9.91588	10.001	10.4017	10.377	10.4049	9.56779	9.94138	9.42794	9.19368	10.1027
e_gw1.15.226.1	13.719	14.123	14.0485	13.6303	13.843	13.9879	14.1766	14.2698	13.95	14.2183	14.3309	13.0189	13.4377	13.0967	13.2911	14.1018
gm1.15663_g	6.78924	6.9129	6.83482	6.49369	6.66522	6.53853	6.50386	6.45434	7.01346	7.22102	7.07698	6.49012	6.51696	6.37039	6.39205	6.5286
gw1.5.530.1	7.04534	7.07195	7.18366	6.99092	7.08242	6.92626	6.78656	6.82101	7.6964	7.63132	7.42421	7.16153	7.07845	6.91645	6.60089	6.62127
e_gw1.172.4.1	7.30984	7.05831	7.09426	7.05138	6.98673	6.84716	6.83002	6.97569	7.3181	7.42138	7.41693	6.82953	6.83654	6.7925	6.67437	6.33614
fgenesh1_kg.24_#_10_#_isotig00926	11.7579	11.7443	11.7526	11.466	11.5518	11.6336	11.4531	11.4889	11.6175	11.6758	11.7091	11.1734	11.0157	10.9679	11.0159	10.6305
gw1.3.1357.1	6.53283	6.33689	6.62135	5.98552	6.1538	6.05007	6.06748	5.98256	6.70168	6.68941	6.61988	6.06244	6.14749	5.93404	5.89048	6.18223
e_gw1.81.84.1	8.23177	8.14539	8.16345	8.51595	8.48896	8.39889	8.19538	8.26785	8.66835	8.83294	8.65309	8.32364	8.21132	8.02132	7.78264	7.54201
gm1.7276_g	9.81586	9.89666	10.0035	9.34427	9.51325	9.57902	9.53113	9.46523	9.90755	10.0342	10.0914	9.30137	9.38751	9.29643	9.20033	9.32077
fgenesh1_kg.19_#_9_#_isotig12891	3.24284	3.10311	3.41932	3.01408	3.02389	3.00668	2.93887	3.14196	2.96575	3.20794	3.19334	2.8335	2.9994	2.92723	2.62653	2.87219
estExt_Genewise1.C_10300002	9.08265	8.97831	8.89144	8.48248	8.54631	8.44134	8.35116	8.35996	8.81974	8.69148	8.64598	8.11086	8.38866	7.83505	7.34597	8.25117
e_gw1.8.474.1	5.16212	5.01577	5.10515	4.76596	4.83385	4.69129	4.52956	4.72877	4.98798	5.22664	5.0528	4.64528	4.65863	4.2896	4.59287	4.78274
fgenesh1_kg.14_#_8_#_isotig11385	7.03293	7.09913	7.05011	6.35247	6.4763	6.62557	6.70693	6.68307	6.93983	6.79375	6.68876	5.98143	6.2128	6.2632	6.24273	6.29659
fgenesh1_kg.18_#_65_#_isotig06060	11.1396	11.1169	11.072	10.8517	10.8387	10.8022	10.6508	10.7954	11.0269	11.0237	11.0198	10.3608	10.2622	10.257	10.235	10.3636
e_gw1.11.562.1	9.96649	10.2516	9.88384	9.53934	9.61978	9.56609	9.89022	9.76355	10.3147	10.3874	10.1667	9.44445	9.61462	9.33447	9.40517	9.84025
fgenesh1_kg.40_#_38_#_isotig03934	8.90737	8.63765	8.57627	8.38044	8.26941	8.28333	8.2354	8.27603	9.21167	8.93227	9.28263	8.49606	8.40091	8.43355	8.19969	8.42485
estExt_Genemark1.C_2340003	9.55534	9.01235	9.19489	8.61433	8.60921	8.4806	8.93387	8.79436	9.5513	9.26244	9.41237	8.41148	8.21019	8.19594	8.61696	9.36758
estExt_Genemark1.C_520040	12.6117	12.7552	12.3458	11.9683	12.4329	11.8909	12.1798	12.2973	12.9279	12.9238	12.9034	12.2415	12.105	12.0922	12.1101	12.1893
gm1.1753_g	8.47675	8.50219	8.6449	8.02538	8.16976	7.91446	7.90057	7.94165	8.55512	8.53435	8.54444	7.8903	7.86278	7.77267	7.63776	7.93713
estExt_Genemark1.C_170020	9.79946	9.8949	9.99227	9.3373	9.35438	9.47933	9.36693	9.34795	9.85143	10.0019	10.0095	9.17678	9.44624	9.20885	9.15553	8.98897
fgenesh1_kg.14_#_10_#_isotig12629	5.19185	5.26926	5.59696	5.09551	5.04749	5.26369	5.17549	4.98134	4.91997	5.33782	5.43954	4.71314	4.93083	4.75866	4.60991	4.48784
gw1.359.13.1	7.36121	6.98417	7.07525	6.6899	6.76269	6.82273	6.70828	6.68823	7.41966	7.4234	7.24554	7.03124	6.69367	6.7908	6.42709	6.04341
e_gw1.2108.2.1	8.98569	8.71579	8.72819	8.46907	8.41466	8.50491	8.29139	8.35627	8.76106	8.64204	8.85615	8.30976	7.94153	8.14746	7.86114	7.79859
estExt_Genewise1Plus.C_810006	6.53365	6.2899	6.36304	5.97935	5.97725	5.8817	5.79331	6.00972	6.67248	6.68608	6.47751	5.82364	6.0326	5.63776	5.90818	6.30402
fgenesh1_kg.10_#_292_#_isotig10035	11.7957	11.8177	11.7979	11.2896	11.2514	11.1995	11.2446	11.3684	11.8929	11.812	11.893	10.9636	11.1496	10.9022	11.057	11.4668
estExt_Genemark1.C_410013	7.76966	7.85957	8.09361	7.58325	7.4709	7.54987	7.32404	7.46514	7.77056	7.68456	7.67972	7.38114	7.33095	6.97765	6.65914	6.53074
fgenesh1_kg.6_#_10_#_isotig01113	9.51073	9.3678	9.30884	8.98542	9.10523	8.83905	8.6835	8.77227	9.23507	9.25021	9.34825	8.53687	8.59844	8.4074	8.42218	8.84245
fgenesh1_pm.9_#_322	11.1984	11.0746	11.1814	10.5735	10.5624	10.6055	10.536	10.6512	11.2034	11.1418	11.3544	10.5352	10.6106	10.5275	10.513	10.2563
estExt_Genemark1.C_11170002	7.12221	7.24183	7.07746	6.64295	6.61142	6.43486	6.65493	6.57378	6.93352	7.07806	7.06068	6.49959	6.48095	6.38766	6.25747	6.07267
gm1.7779_g	8.46494	8.46947	8.51089	7.92602	7.96131	7.94564	7.90154	7.93163	8.50756	8.42967	8.4271	7.87418	7.95836	7.84359	7.50497	7.40631
fgenesh1_pm.5_#_97	10.2956	10.6038	10.9028	10.401	10.3976	10.5597	10.6141	10.3408	10.9144	10.8315	10.6629	10.4166	10.1578	10.1672	9.52724	9.85037
estExt_Genewise1Plus.C_120433	10.5885	10.6012	10.6466	10.3222	10.3425	10.2231	10.1879	10.2823	10.9149	11.0129	11.0957	10.3149	10.1931	10.2801	10.372	10.0444
fgenesh1_kg.10_#_114_#_isotig04280	11.9451	12.0074	11.8292	11.4122	11.4485	11.4459	11.2915	11.4359	12.3206	12.3137	12.3895	11.4225	11.6017	11.3649	11.5222	11.9787
fgenesh1_pm.1060_#_1	6.22403	6.19812	6.17336	6.11532	6.19894	5.90153	5.86918	5.89119	6.48693	6.35173	6.13144	5.73782	5.76488	5.56172	5.77805	5.68563
estExt_fgenesh1_pg.C_120016	6.04385	6.0551	6.49154	6.23002	6.06004	6.24901	6.19771	6.19659	6.37721	6.52436	6.36744	6.06871	5.82595	5.8494	5.49338	5.58241
fgenesh1_kg.36_#_26_#_isotig08070	12.1986	12.1546	12.2059	11.7595	11.7705	11.6867	11.4611	11.4738	12.3746	12.2135	12.4408	11.5987	11.5297	11.5414	11.0986	11.9942
fgenesh1_kg.6_#_111_#_isotig06230	9.97123	10.0887	9.94978	9.37956	9.43947	9.39641	9.55016	9.43535	10.0796	10.135	10.025	9.32259	9.40425	9.23996	9.18322	9.53856
fgenesh1_pg.30_#_24	12.6213	12.6523	12.4686	11.9886	12.0453	11.9206	12.0929	12.0144	12.5056	12.4607	12.5296	11.935	11.774	11.7186	11.6901	11.3834
estExt_fgenesh1_pm.C_740004	6.06873	5.99663	6.02415	5.60225	5.5276	5.54861	5.47413	5.38643	5.72222	5.6472	5.89004	5.07194	5.5851	4.99041	4.81568	5.17323
gm1.9089_g	4.07402	3.92157	4.05192	4.11383	4.05664	4.17849	4.02259	3.97183	4.33671	4.16727	4.16776	3.64503	3.81321	3.91385	3.78148	3.68897
fgenesh1_kg.14_#_20_#_isotig07244	11.2348	11.1665	11.3192	10.7058	10.8026	10.9764	10.7995	10.8084	11.0611	11.1851	11.2718	10.395	10.6022	10.4233	10.3583	10.2072
gm1.1339_g	6.65172	6.70113	6.7499	6.33669	6.42715	6.29421	6.17682	6.22839	6.97881	6.98066	6.88744	6.17166	6.58009	5.96313	6.12268	6.23301
estExt_Genemark1.C_4400006	5.76678	5.61701	5.85658	5.22221	5.28256	5.49929	5.30228	5.20331	5.52402	5.77055	5.59456	4.90426	5.41434	5.08597	4.9398	4.563
gm1.9907_g	9.84593	9.92528	9.94057	9.2827	9.22912	9.39234	9.34914	9.26824	9.91537	9.91621	9.86802	9.38038	9.3058	9.12959	9.06737	8.52452
estExt_Genewise1Plus.C_4_t10482	6.55429	6.64313	6.88894	6.27628	6.34711	6.408	6.41197	6.43466	6.63279	6.71467	6.90564	6.2214	6.43025	5.98879	5.94326	5.54187
estExt_fgenesh1_pm.C_100238	9.63419	9.71242	9.67316	9.48477	9.39752	9.27929	9.20802	9.3815	9.94241	9.80864	9.66205	9.22917	9.0922	9.01784	8.96396	8.9287
gm1.16360_g	3.52941	3.7713	3.48505	3.76958	3.66406	3.72919	3.17821	3.47582	3.81784	3.71967	3.76673	3.55148	3.47858	3.25984	3.20666	3.35538
e_gw1.6.172.1	9.88002	9.77296	9.84639	9.47619	9.3087	9.49241	9.35931	9.31092	9.56371	9.58839	9.74192	8.83943	9.22775	8.84233	8.67418	8.78588
estExt_Genemark1.C_2_t10445	4.51098	4.70168	4.7947	4.52696	4.44352	4.22227	4.42689	4.4108	4.79391	4.83106	4.67057	4.24461	3.95349	4.16295	4.29177	4.65423
gm1.15023_g	3.62393	3.58093	3.53451	3.49652	3.40701	3.69621	3.23609	3.44244	3.78426	3.71865	3.73285	3.0822	3.51139	3.33718	3.33731	3.46233
estExt_Genewise1Plus.C_2790003	9.28107	9.29302	9.47414	9.15297	9.05703	9.02753	8.92394	8.94782	9.24643	9.28393	9.16465	8.82159	8.857	8.44269	8.22251	7.82972
fgenesh1_kg.31_#_72_#_isotig09142	12.2458	12.2402	12.2109	11.7788	11.7657	11.656	11.6818	11.6866	12.3145	12.3502	12.1725	11.714	11.5574	11.6179	11.3846	11.2709
gw1.40.138.1	6.66119	6.53132	6.66899	6.13287	6.15033	6.15558	6.02153	6.26998	6.74177	6.98202	6.7485	6.29629	6.07388	6.284	6.02264	5.90742
fgenesh1_kg.15_#_134_#_isotig04315	10.5752	10.4971	10.4713	10.0118	10.076	9.95694	10.0331	10.0362	10.5027	10.5239	10.4443	9.76246	9.90499	9.60276	9.44426	9.91644
gm1.14226_g	6.39622	6.57233	6.5198	6.38355	6.14461	6.17992	6.11669	6.31961	6.34953	6.38189	6.41649	5.70075	5.52617	5.65839	5.88165	6.05285
e_gw1.109.19.1	4.69773	4.46199	4.53225	4.35612	4.22466	4.39114	4.07357	4.34972	4.60314	4.56236	4.42748	4.05009	4.28585	4.16091	3.72556	3.97834
gm1.12645_g	7.77717	7.99519	8.07982	7.38226	7.50173	7.45563	7.47861	7.48023	8.0371	7.95541	7.73127	7.39228	7.47805	7.32191	6.79749	6.72901
fgenesh1_kg.13_#_34_#_isotig06468	8.8122	8.70769	8.68337	8.29123	8.41324	8.31307	8.1626	8.23808	8.59086	8.4986	8.65912	7.7891	8.17399	7.70147	7.62876	7.92945
estExt_Genewise1Plus.C_8_t10009	4.61226	4.73497	4.62057	4.21779	4.42997	4.30514	4.36275	4.43443	4.73308	4.7526	4.55025	4.20485	4.35103	4.06739	4.2256	3.98727
fgenesh1_kg.6_#_18_#_isotig11225	10.1292	10.2918	10.2223	9.94283	9.93022	9.80524	9.76554	9.86125	10.6409	10.6548	10.6085	9.72447	9.69573	9.77034	9.74913	10.2437
fgenesh1_kg.1_#_553_#_isotig09286	8.74421	8.55953	8.72145	8.30244	8.28225	8.23457	8.25868	8.31606	9.26638	9.03632	9.13103	8.17138	8.36265	8.20362	8.18004	8.49463
fgenesh1_kg.49_#_3_#_isotig01871	10.6913	10.7051	10.5132	9.99442	10.0807	10.0753	9.97944	10.0805	10.8658	11.0573	10.6136	10.0934	10.1799	9.96224	9.87218	9.7592
gm1.12029_g	12.7307	13.3506	13.3721	12.7884	12.9777	12.7073	12.6792	13.0269	13.6112	13.519	13.5608	12.8306	12.6214	12.9155	11.824	12.8834
fgenesh1_kg.13_#_101_#_isotig09908	9.7932	9.75734	9.92522	9.24262	9.32352	9.35077	9.26537	9.31337	9.71056	9.79385	9.86748	8.90553	9.02565	8.91358	8.87146	9.06321
gm1.15976_g	8.29564	8.09051	8.15514	7.70896	7.6422	7.6338	7.43445	7.60699	8.33724	7.89159	8.1124	7.19735	7.61658	7.18629	6.867	7.55997
e_gw1.14.22.1	10.0044	9.83177	9.8488	9.20733	9.41833	9.21587	9.27438	9.38251	9.88512	9.99018	9.98988	9.46146	9.29124	9.15153	8.78367	8.63141
gm1.7756_g	5.11257	5.29854	5.45975	4.94788	5.05749	5.05852	4.79436	4.85375	5.59852	5.59974	5.56132	5.02352	5.08154	4.90155	4.86536	4.46336
fgenesh1_kg.2_#_426_#_isotig10219	9.13198	9.30507	9.16414	8.79644	8.57537	8.54178	8.65211	8.57614	9.31575	9.3095	9.35467	8.43025	8.76722	8.28763	8.11555	8.68105
gw1.11.548.1	9.15021	9.03247	8.92709	8.48474	8.44155	8.47979	8.63744	8.55555	9.30458	9.25424	9.27245	8.6694	8.4759	8.39774	8.34441	8.16496
fgenesh1_pg.990_#_1	6.14472	6.37559	6.3208	6.13113	6.05119	6.13623	5.97417	6.07898	6.30066	6.47313	6.35835	5.88384	5.89526	5.47861	5.80615	5.18494
estExt_Genemark1.C_14160001	9.42393	9.73561	9.84619	9.33528	9.18449	9.46181	9.35728	9.2837	9.70713	9.78406	9.55102	9.01968	8.93799	8.85112	8.74997	8.95526
gw1.6.964.1	9.41065	9.41279	9.40758	9.00263	8.89732	8.96543	9.09514	8.96611	9.31015	9.406	9.33069	8.87486	8.69993	8.66138	8.14936	8.29322
gm1.13352_g	10.2697	10.2853	10.1555	9.76481	9.78548	9.62922	9.644	9.64521	9.85997	10.1158	10.0569	9.45376	9.50543	9.27699	9.12326	8.50209
estExt_Genewise1.C_1_t40411	10.7473	10.7042	10.8304	10.2277	10.2879	10.3518	10.3171	10.3073	10.6615	10.7408	10.7776	10.0004	10.1662	10.0066	9.78825	9.56791
gw1.359.7.1	6.60724	6.51169	6.39053	6.02758	6.34362	6.28082	6.0555	6.06151	6.98219	6.857	6.60574	6.46642	6.0826	5.97529	6.01146	5.70321
estExt_Genewise1Plus.C_11_t10066	12.5396	12.5268	12.5332	11.8594	11.8517	11.9877	11.8996	12.0458	12.5891	12.7486	12.7197	11.9194	11.7866	11.7552	11.8476	11.9747
estExt_Genemark1.C_1400010	4.76629	4.54529	4.37167	4.35507	4.41516	4.0869	4.13192	4.26092	4.62619	4.58481	4.59212	4.31666	4.44093	3.99614	3.67748	3.67861
estExt_Genemark1.C_70067	6.31586	5.94707	6.13912	5.78439	5.66566	5.68247	5.51152	5.45408	6.13816	5.96106	5.87216	5.23499	5.73239	4.9768	5.02626	5.56819
gm1.9380_g	4.06127	4.30929	3.51171	4.08157	3.55726	3.5237	3.65638	3.73888	3.93635	3.76881	3.98976	3.45098	3.27333	3.6465	3.22585	3.75125
e_gw1.614.5.1	8.88101	9.04082	9.04855	8.63684	8.69762	8.63862	8.66658	8.70519	8.94224	8.92808	9.13103	8.1021	8.41581	8.14638	8.10756	8.1915
estExt_Genewise1.C_240087	5.53625	5.66667	5.40877	5.11851	5.34536	5.17369	5.00934	4.97094	5.585	5.52281	5.19811	4.83802	5.05836	4.96358	4.64336	4.43146
estExt_Genemark1.C_21170001	11.3662	11.3841	11.4467	10.9591	10.914	10.8323	10.9863	10.8495	11.4837	11.5609	11.492	10.8222	10.7031	10.7666	10.4889	10.6337
estExt_Genemark1.C_950008	8.93463	8.65478	8.72372	8.40678	8.94204	8.54972	8.4828	8.65879	9.337	9.0458	9.26922	8.61475	8.24235	8.65987	8.04767	8.32167
fgenesh1_kg.62_#_10_#_isotig00518	4.25641	3.84745	4.13541	3.82179	3.92407	3.67075	3.62546	3.73321	4.29468	4.25495	4.031	3.77824	3.43981	3.75772	3.77224	3.80909
estExt_Genemark1.C_13190001	10.8881	10.8751	10.7906	10.3321	10.2986	10.4137	10.3218	10.3838	11.3495	11.4562	11.5253	10.6204	10.4363	10.4748	10.5675	10.7734
e_gw1.49.59.1	9.69986	9.53052	9.61335	9.22867	9.25781	9.16262	9.10009	9.03715	9.63836	9.68659	9.81474	9.13559	9.00501	8.85308	8.7597	8.64602
gw1.359.20.1	7.14743	7.05566	7.1285	6.72059	6.80976	6.62955	6.61441	6.40596	7.48177	7.33011	7.11269	6.73946	6.54763	6.68089	6.38874	6.45793
gm1.12969_g	2.88444	2.883	2.52793	2.86453	2.80159	2.74396	2.67293	2.66744	2.88698	2.67657	2.83092	2.74054	2.60872	2.34222	2.41165	2.40181
estExt_Genemark1.C_260030	7.79503	7.93745	7.91538	7.42158	7.47061	7.62164	7.37979	7.49673	7.84797	7.97228	7.94047	6.91279	7.23064	7.10408	7.06117	7.18803
gm1.15631_g	7.99618	7.92648	7.80156	7.62535	7.70063	7.41763	7.48294	7.49151	8.01967	8.12433	8.03727	7.33823	7.4878	7.04517	6.98716	7.16771
gm1.11958_g	3.41857	3.56714	3.79836	3.41884	3.29071	3.29183	3.54367	3.47813	4.54697	3.83006	3.88491	3.36824	3.27751	3.50641	3.27807	4.17552
gm1.8543_g	10.9013	10.7141	10.6452	10.2214	10.2803	10.152	9.98499	10.13	10.6835	10.6463	10.6356	10.1059	9.78366	9.90807	9.51978	9.43813
estExt_fgenesh1_pm.C_360017	10.5253	10.5784	10.7584	10.1189	9.95395	9.99863	10.0642	9.98944	10.4832	10.4912	10.5111	9.63134	9.80556	9.59858	9.51477	9.53537
gm1.5362_g	10.2277	10.0925	10.0706	9.56627	9.64031	9.55604	9.42416	9.48434	9.83111	9.93126	10.0671	9.0908	9.42152	8.932	8.90354	8.9592
fgenesh1_kg.43_#_15_#_isotig07377	11.5669	11.639	11.8262	11.1546	11.0517	11.1465	11.1246	11.0981	11.6156	11.6892	11.8622	10.8817	10.986	10.8425	10.6142	10.6552
fgenesh1_kg.7_#_115_#_isotig05021	11.8072	11.9391	12.0417	11.4987	11.3211	11.4196	11.5716	11.4062	12.6163	12.4689	12.4066	11.7423	11.6471	11.5561	11.1933	11.4495
gm1.11435_g	6.28313	6.22318	6.16609	6.27739	6.35972	6.23247	5.84713	5.98555	6.54647	6.27051	6.69001	6.03943	5.79058	5.73801	5.29796	5.53445
fgenesh1_pg.1582_#_1	6.6772	7.11928	7.23918	6.66966	6.64854	6.71491	6.83031	6.47834	7.15159	6.84209	6.89781	6.53214	6.31181	6.16248	5.92516	5.75433
e_gw1.102.21.1	6.94167	6.61798	6.62553	6.2315	6.47189	6.23402	6.52935	6.43782	6.78715	6.54867	6.81246	6.06641	6.1926	5.95908	5.63545	5.66498
e_gw1.4.888.1	8.60692	8.41572	8.56423	8.10306	8.00381	8.09887	8.04517	7.98829	8.77403	8.63727	8.56931	7.86018	7.73393	7.7945	7.76784	7.7693
estExt_Genewise1Plus.C_9_t10160	9.67192	9.61757	9.5165	9.02804	9.11916	9.00116	9.03486	9.10398	9.80811	9.52892	9.59865	8.6957	8.97268	8.72424	8.73591	8.61387
gm1.9488_g	9.05578	9.16144	9.22762	8.48266	8.55811	8.6083	8.61605	8.62792	9.18752	9.21826	9.26647	8.35952	8.30668	8.35546	8.1464	8.34003
gw1.2003.6.1	2.86603	3.02448	2.98554	3.08634	2.80146	2.96546	2.98528	2.81296	3.11835	3.37461	2.97061	2.54647	3.03409	2.63149	2.70258	2.94858
e_gw1.681.8.1	3.1575	3.32468	3.31107	2.88711	3.25758	2.56444	2.93862	2.96399	3.27362	3.12741	2.95356	2.73979	2.7361	2.80163	2.83051	2.73615
e_gw1.8.671.1	7.80687	7.77875	7.95653	7.21678	7.24151	7.56346	7.34199	7.21603	7.80437	8.03491	8.10305	7.15581	7.46904	6.99307	6.82081	6.7747
e_gw1.14.84.1	8.98258	9.00768	8.99516	8.3811	8.38713	8.44484	8.49566	8.5246	8.83361	8.92262	9.00293	7.86728	7.86763	7.61541	7.67035	8.64006
e_gw1.1060.2.1	6.5349	6.44782	6.55506	6.13975	6.14909	5.90321	5.84552	6.0289	6.80006	6.61972	6.45026	5.97239	5.91874	5.71465	5.61366	5.7062
e_gw1.4.1102.1	7.83915	7.94927	8.15308	7.31329	7.27411	7.57081	7.47557	7.45928	7.79721	7.90524	7.86713	6.83464	7.15973	6.84881	7.07457	6.91305
gm1.9383_g	9.52139	9.48698	9.37137	9.09483	9.016	9.03964	8.97688	8.93857	9.52219	9.538	9.61047	8.59143	8.69487	8.58111	8.63954	8.59628
fgenesh1_pg.502_#_1	10.0201	9.85393	10.1603	9.57887	9.80976	9.7988	9.69429	9.767	10.2803	10.4093	10.4765	9.39271	9.23945	9.42341	9.73292	9.07431
fgenesh1_kg.2_#_476_#_isotig08968	10.2402	10.4167	10.2635	10.0558	9.93161	9.93502	9.7741	9.78359	10.4342	10.5243	10.527	9.51161	9.92777	9.3785	9.14064	9.45932
estExt_Genemark1.C_1610001	3.56038	3.47248	3.81505	3.40744	3.3879	3.39152	3.38083	3.54161	3.86815	3.69343	3.70703	3.1245	3.35606	3.38646	3.35669	3.06048
fgenesh1_kg.28_#_66_#_isotig02766	9.51425	9.77297	9.57853	9.08695	9.09514	9.04696	8.94396	8.99034	9.65535	9.89138	9.48965	8.69922	8.9045	8.64118	8.6246	8.75456
gm1.15533_g	8.47179	8.4381	8.46237	7.84834	8.00288	7.90908	7.72254	7.83789	8.19919	8.46362	8.28497	7.54783	7.56901	7.19336	7.24887	7.129
estExt_Genemark1.C_1220008	7.97234	7.8906	8.03774	7.68508	7.54508	7.64396	7.42459	7.48751	8.31125	8.27214	8.47557	7.45258	7.59866	7.10734	6.98599	7.58178
gw1.443.8.1	3.08311	3.17913	2.88487	2.75809	2.61535	2.90367	2.81575	2.77311	3.37377	3.94233	2.97191	3.09667	2.88951	2.93909	2.69588	3.08115
estExt_Genewise1.C_9_t10200	2.77369	2.5509	2.33067	2.33989	2.30906	2.202	2.40107	2.46048	2.86582	3.15744	3.18239	2.277	2.66094	2.36177	2.1509	2.45565
gm1.14596_g	0.947181	1.08536	1.00003	0.900174	0.779442	0.828513	1.01788	0.88521	0.860776	1.16324	1.01656	0.772307	0.835308	0.767871	0.895441	0.812481
estExt_Genemark1.C_70221	7.46285	7.68422	7.7577	7.28123	7.30709	7.40286	7.28179	7.23602	7.81548	8.11143	8.00887	6.98021	7.16754	6.80722	6.64198	7.18207
fgenesh1_pg.121_#_2	5.56202	5.63147	6.18947	5.91919	5.81833	5.53996	5.61947	5.32525	6.31162	5.94456	6.01328	5.3416	5.24884	5.13941	5.26712	5.23197
gm1.10767_g	5.29244	5.43371	5.59178	5.13177	5.19606	4.9346	5.06406	4.89889	5.19789	5.66344	5.52332	4.6615	4.91324	4.75826	4.52411	4.62233
estExt_fgenesh1_pm.C_100202	10.1348	10.1406	10.1292	9.61342	9.57242	9.54432	9.45334	9.54552	10.1536	10.3283	10.4691	9.39428	9.47782	9.07652	9.08809	9.01159
gm1.10696_g	2.26077	2.42662	2.17249	2.16431	2.02656	2.03579	1.88177	2.22254	2.38932	2.41395	2.5217	1.93977	2.41189	1.98123	1.99657	1.96092
e_gw1.945.2.1	4.01556	3.98008	3.85627	3.76225	3.80103	3.54533	3.64258	3.47479	4.13041	4.19251	4.13233	3.34768	3.64789	3.66706	3.34374	3.42734
gm1.13016_g	2.39951	2.45387	2.2524	2.19206	2.04111	2.06156	2.24944	2.16406	2.6911	2.58132	2.39558	2.18618	2.13034	2.20882	2.01691	2.32653
estExt_Genemark1.C_240005	9.99121	9.75422	9.76094	9.24732	9.2811	9.28587	9.1621	9.20325	9.8476	9.95955	9.97308	9.0445	9.07431	8.70611	8.49413	8.33812
gw1.89.36.1	2.49162	2.49038	2.50551	2.12311	2.59751	2.29582	2.33675	2.20385	2.55258	2.43473	2.37557	2.27536	2.11647	2.10112	2.11675	2.08792
estExt_Genemark1.C_22470001	8.71575	8.84501	8.59256	8.12999	8.33573	8.2636	8.23183	8.23486	8.89608	8.97745	9.20036	8.16017	7.9729	7.86618	7.7612	7.42539
estExt_Genemark1.C_950009	6.45622	6.30471	6.11677	5.8993	6.12049	5.58327	5.59015	5.50489	6.42937	6.21321	6.26712	5.46836	5.56066	5.39829	5.11748	4.98326
gm1.12658_g	2.70885	3.1788	3.35271	2.77323	2.86675	2.77902	2.82682	2.85936	3.08916	2.9757	3.33292	2.66912	2.61415	2.59314	2.56056	2.98953
gm1.15331_g	5.25378	4.95853	5.0832	4.98362	4.8008	4.66389	4.79355	4.81603	5.60863	5.41977	5.16902	4.5094	4.73357	4.59319	4.39288	4.23727
gw1.356.13.1	2.68231	3.15912	2.39715	2.57734	2.44388	2.67495	2.63337	2.75369	2.90152	2.73535	3.3972	2.5199	2.51627	2.49295	2.46419	2.76089
fgenesh1_kg.503_#_1_#_isotig07377	2.28936	2.04934	2.30437	2.03136	2.00583	2.05199	2.13684	2.00466	2.20166	2.32857	2.23037	2.02574	1.97061	1.84712	1.85839	1.87555
estExt_Genemark1.C_18080001	2.41629	2.53168	2.19494	2.14829	2.10742	2.23261	2.32097	2.28157	3.02832	2.92773	2.28356	2.08301	2.19812	2.3251	2.14144	2.56633
estExt_fgenesh1_pg.C_6220002	2.15356	1.91167	1.89073	1.89589	1.98243	1.71244	1.84681	1.96254	2.01046	2.28177	2.03603	1.78202	1.83495	1.81786	1.78009	1.73227
estExt_Genewise1Plus.C_430011	9.29337	9.36798	9.54773	8.8708	9.13065	8.99388	8.88343	8.96217	9.89949	9.97511	10.0622	8.70269	8.52103	8.69812	8.93951	8.65951
e_gw1.25.65.1	1.80459	2.01003	1.79114	2.02787	1.96063	2.07962	2.03442	1.95021	2.09815	2.26938	2.06873	1.75827	1.86882	1.8003	1.86913	1.86898
gw1.24.126.1	3.05304	3.05171	3.35264	3.16294	3.18897	2.75601	2.74129	2.92821	3.45578	3.24738	3.40043	2.82902	2.8249	2.79851	2.82537	2.86875
e_gw1.654.4.1	6.12784	6.42276	6.16407	6.15406	6.11695	6.03971	5.93493	6.04718	5.81087	5.92332	6.00586	5.4109	5.53922	5.11384	5.38649	5.39906
gm1.11920_g	8.49901	8.4876	8.56936	8.74018	8.6975	8.65076	8.50361	8.5994	8.61318	8.43959	8.3546	7.95859	8.04017	7.70769	7.68391	7.59723
gm1.14468_g	5.38296	5.18756	5.30563	5.54749	5.49262	5.30651	5.02731	5.15052	5.13783	5.32528	5.1386	4.8622	4.43429	4.67279	4.83408	4.56665
gw1.229.3.1	5.96408	5.98868	6.0581	6.42895	6.33846	6.00952	5.9272	5.95763	6.12374	5.93812	6.05988	5.50735	5.92891	5.22917	5.20713	5.01471
gm1.12484_g	5.88733	5.88458	5.76507	6.23573	5.99869	6.20835	5.94632	5.7943	5.77851	5.99113	5.72597	5.3786	5.23214	5.46831	5.15669	5.21154
estExt_Genemark1.C_3340006	8.52224	8.50624	8.63231	8.55564	8.45067	8.53539	8.38714	8.34153	8.26121	8.1656	8.02346	7.3381	8.12465	7.40973	7.26135	7.30499
gm1.12741_g	4.42463	4.59179	4.42081	4.58544	4.67971	4.65905	4.47957	4.55928	4.39185	4.46231	4.25332	3.79019	4.37491	3.9586	3.89896	3.86142
e_gw1.61.6.1	3.64803	3.47204	3.55892	3.83624	3.58514	3.69403	3.7989	3.71875	3.5584	3.67607	3.46853	3.44077	3.32323	3.25169	3.24206	3.26791
fgenesh1_kg.16_#_84_#_isotig05861	6.46161	6.45875	6.61518	6.89457	6.90985	6.79753	6.47106	6.59936	6.44681	6.57867	6.37612	6.19085	5.99653	6.00609	5.63754	5.81289
e_gw1.1179.7.1	7.88249	7.82094	7.57759	7.91119	7.79815	8.00832	7.67424	7.87522	7.37188	7.33693	7.35629	6.76451	7.17797	6.69211	6.63383	6.78869
gw1.117.13.1	6.49085	6.16229	6.5292	6.79452	6.91014	6.67246	6.43019	6.40776	6.27288	6.24535	6.19442	5.98294	5.75618	5.62853	5.58159	5.72331
estExt_fgenesh1_pg.C_150031	6.68513	6.68209	6.69112	6.87029	6.67878	6.60682	6.63303	6.54219	6.50997	6.54416	6.30715	5.80874	6.07032	5.77947	5.55667	5.91462
gm1.6518_g	8.52057	8.60954	8.52498	8.40898	8.44056	8.31562	8.28012	8.2657	8.23887	8.13682	7.95328	7.41343	7.23653	7.33245	7.07144	7.85101
fgenesh1_kg.18_#_107_#_isotig05789	13.2735	13.4771	13.4621	13.7347	13.4168	13.7155	13.6662	13.5506	13.3938	13.3975	13.0102	12.4285	12.7099	12.453	12.1253	13.0725
fgenesh1_kg.24_#_14_#_isotig10600	8.20824	8.45189	8.56792	8.50035	8.4732	8.33176	8.24603	8.23919	8.20921	7.8797	7.95582	7.41223	7.53772	7.34891	7.14939	7.26183
e_gw1.741.6.1	5.73455	5.51922	5.54271	5.42798	4.96817	5.34755	4.89534	5.0361	5.2752	5.37758	5.20745	4.71129	4.7495	4.45108	4.43533	4.82152
gm1.14282_g	3.74309	4.01479	3.83096	3.84008	3.63955	3.64037	3.55072	3.64002	3.8626	3.66046	3.77505	3.29906	3.37626	3.34237	3.25141	3.32617
estExt_Genemark1.C_450048	8.75813	8.9439	9.34061	8.87073	8.76502	8.77676	8.59482	8.692	9.05837	8.81916	8.70734	8.01373	8.00635	7.90572	7.89067	8.32048
gm1.16183_g	6.266	6.41089	6.66864	6.00056	6.09207	5.79829	5.78145	6.01235	6.15718	5.92554	6.1905	5.40762	5.93079	5.08525	4.99458	5.33856
e_gw1.2014.3.1	4.80159	4.5233	3.95796	3.96271	4.50996	3.87146	3.70335	4.19282	4.18956	4.26386	3.92588	3.94953	3.55768	3.70945	3.42285	3.61724
estExt_fgenesh1_pm.C_120049	8.03125	8.19129	8.34677	8.2679	8.91652	8.81402	8.60775	8.84419	8.69355	8.45594	8.87597	8.10932	7.63277	7.90037	7.60309	8.01629
e_gw1.1179.4.1	4.1072	4.0178	3.79958	3.6083	3.64053	3.74951	3.68383	3.66911	3.89634	3.66156	3.52391	3.29772	3.45188	3.08536	3.29354	3.3255
e_gw1.356.5.1	6.08375	6.22017	6.22875	6.38544	6.131	5.97722	5.99936	6.04343	5.97549	6.00977	6.07399	5.47861	5.51438	5.36397	4.96083	5.28871
gm1.11683_g	8.18363	8.05553	8.2011	7.61442	7.56019	7.86905	7.54315	7.5646	8.08161	8.05929	7.90645	7.25397	7.09147	7.02431	7.01986	6.88232
gm1.1334_g	6.66091	6.60389	6.41654	6.56168	6.552	6.59966	6.45811	6.38723	7.10269	6.84143	6.8498	6.04727	6.35339	5.78667	5.46319	6.16866
gm1.13595_g	4.35839	4.4134	4.56895	4.01395	4.20459	4.13443	4.16591	4.24587	4.29446	4.38812	4.37982	3.87654	3.93396	3.6191	3.76687	3.78802
estExt_Genemark1.C_870007	8.93641	8.89399	8.94106	8.61358	8.50603	8.45468	8.15575	8.16755	8.83377	8.69201	8.66166	7.84896	8.22653	7.64305	7.44791	7.61266
gm1.11232_g	6.08536	6.01211	6.23637	5.81177	5.7976	5.645	5.47229	5.38715	5.91708	5.78169	6.02891	5.31504	5.28927	5.09205	4.9819	4.95748
estExt_Genewise1Plus.C_22650004	3.71095	3.709	3.46727	3.35892	3.66277	3.27328	3.47481	3.11819	3.72068	3.58733	3.73933	3.19191	3.14423	3.11457	3.10017	3.07903
fgenesh1_kg.77_#_5_#_isotig09726	10.5553	10.5308	10.5575	10.0722	9.98064	9.88604	10.0641	9.90513	10.071	10.2167	10.1953	9.12685	9.29587	9.24464	8.7685	9.4438
gm1.15005_g	7.97484	8.14644	8.07369	7.41071	7.50652	7.35173	7.71393	7.83434	7.88393	7.73862	7.72859	6.81947	7.0676	6.94066	6.63337	6.62643
gw1.741.4.1	7.00037	7.04049	6.88081	6.64786	6.4254	6.34722	6.33381	6.35396	6.73705	6.61709	6.78853	5.77652	5.91169	5.6395	5.63285	6.07798
fgenesh1_kg.14_#_153_#_isotig03290	14.7508	14.9338	14.7016	14.3791	14.7374	13.8784	14.3059	14.5029	14.7034	14.6585	14.624	13.6771	13.4313	13.5278	12.8751	14.1426
gw1.641.4.1	4.41707	4.41492	4.51499	4.24068	4.20637	4.55789	4.42105	4.39337	4.8321	4.45028	4.34853	3.96798	3.99348	3.98051	3.86006	3.81809
e_gw1.1244.2.1	6.50976	6.28392	6.70386	5.83401	6.04125	6.25699	5.95262	5.92419	6.31027	6.2958	6.28749	5.62352	5.65531	5.61871	5.60093	4.99986
fgenesh1_pg.77_#_11	5.60948	5.44695	5.42119	5.09785	5.07834	5.47868	5.24387	5.22747	5.43623	5.40547	5.5071	5.09817	4.88569	4.72669	4.68389	4.51169
e_gw1.22.213.1	12.2318	12.8329	12.2298	12.0815	12.1557	11.7551	12.1353	12.1733	12.081	12.301	12.5307	11.2789	11.885	11.2583	10.9523	11.6759
estExt_Genemark1.C_140010	9.66493	9.67359	9.4535	9.11687	9.09045	9.01753	9.18378	9.15505	9.40274	9.19512	9.4856	8.41782	8.90515	8.43564	8.29324	8.4576
estExt_Genemark1.C_1130015	10.2621	10.127	9.88668	9.63939	9.5259	9.52305	9.39676	9.45504	9.6836	9.47558	9.98045	8.7032	9.37234	8.75602	8.56443	9.07173
estExt_Genemark1.C_380085	10.1295	10.0713	9.931	9.77921	9.95218	9.75481	9.74341	9.81774	10.0479	9.9646	10.0416	9.35869	9.3555	9.21474	8.99284	9.22956
gm1.15241_g	3.70031	3.69858	3.61078	3.78347	3.77039	3.54884	3.6482	3.74437	4.18512	3.6205	3.47279	3.41792	3.44958	3.3768	3.37439	3.32338
estExt_Genemark1.C_940010	5.13682	5.26561	5.27279	5.11949	4.75741	4.89751	4.77354	4.84784	4.89368	5.16046	4.97871	4.63585	4.62753	4.35641	4.37406	4.34466
estExt_Genemark1.C_3_t20155	9.02051	9.01877	8.84708	8.46107	8.52719	8.26981	8.46545	8.61544	8.52615	8.64474	8.7004	7.87829	7.79872	7.72382	7.96856	8.00762
gm1.3145_g	3.4425	3.34547	3.48267	3.60226	3.39591	3.71834	3.38537	3.54051	3.82493	3.56641	3.43731	3.4001	3.49224	3.04914	3.12019	3.01039
gm1.14224_g	4.21126	4.3434	4.34479	4.48014	4.31046	4.38389	4.59223	4.44096	4.08529	4.46457	4.56436	4.19143	4.01543	3.81367	3.85117	4.07288
gm1.16673_g	5.23754	5.19557	5.25281	5.33341	5.19228	5.16653	5.14152	4.87952	4.99983	5.30421	4.96785	4.84771	4.73596	4.59471	4.40749	4.55924
estExt_Genemark1.C_24870001	5.57368	5.53839	5.74419	5.56164	5.75124	5.31257	5.33224	5.36295	5.20848	5.50755	5.31284	4.87187	5.04395	4.81182	4.98837	4.69964
fgenesh1_kg.41_#_22_#_isotig02117	9.74682	9.46689	9.73936	9.92928	9.96096	9.85287	9.5536	9.71625	9.65866	9.60142	9.57632	9.32571	9.17768	9.11854	8.79617	8.53931
estExt_Genemark1.C_770009	9.2774	9.40045	9.49177	9.39213	9.27926	9.27652	9.06641	9.04723	9.22936	9.32333	9.21775	8.48566	8.7582	8.44232	7.97113	8.64273
estExt_Genewise1Plus.C_560080	9.1334	9.19134	9.1097	8.90643	8.81274	8.98118	8.78274	8.77777	8.96512	8.824	8.92562	8.22226	8.29249	8.29544	8.0718	7.92576
gm1.11883_g	3.13033	2.97837	3.36277	3.20764	3.00215	3.02089	3.11582	2.98506	3.08733	3.18584	2.92059	2.76484	2.80835	2.82548	2.80881	2.84927
estExt_Genemark1.C_23990001	6.58065	6.55936	6.51138	6.56824	6.38948	6.42933	6.34816	6.46098	6.53631	6.64115	6.40403	6.16203	6.02247	5.96681	5.67316	5.73777
fgenesh1_kg.7_#_8_#_isotig11496	7.42765	7.62757	7.65368	7.5751	7.39011	7.44222	7.31966	7.4416	7.49993	7.53086	7.44475	6.67542	6.80717	6.84948	6.86896	7.27693
gm1.9451_g	5.95987	6.08094	5.79798	5.82727	5.58954	6.05131	5.98466	5.69315	5.96313	5.95975	5.74867	5.51883	5.61426	5.28522	4.97404	5.31812
estExt_Genemark1.C_420048	3.52069	3.48003	3.31057	3.17029	3.41619	3.19697	3.32746	3.35617	3.17464	3.4373	3.39394	3.07996	3.19333	3.00386	2.98861	2.86551
gm1.14025_g	6.05296	6.14857	5.92062	5.82154	5.76428	5.67679	5.68747	5.32285	5.88394	5.54811	5.57641	5.1894	5.31618	4.86499	5.2517	5.11499
gm1.12181_g	2.95474	2.73359	2.96124	3.26479	2.91925	3.11847	2.99152	2.89576	2.96078	2.68846	2.84592	2.53006	2.7249	2.45737	2.52766	2.79547
gm1.7035_g	9.03941	8.88748	8.85716	8.73264	8.66678	8.56096	8.31442	8.41538	8.44638	8.5218	8.38632	7.5973	7.69315	7.58139	7.45407	7.45178
gw1.2113.2.1	2.51247	2.82972	2.74277	2.56522	2.45741	2.71656	2.84704	2.71627	2.48449	2.71842	2.62517	2.25481	2.36266	2.52379	2.25302	2.29282
e_gw1.42.2.1	6.073	5.88157	6.21647	6.32405	6.21007	6.31703	5.93603	5.92693	6.00047	6.24692	5.81448	5.30008	5.61248	5.10609	5.04909	4.92789
e_gw1.989.5.1	3.0292	3.12338	2.93989	3.28214	3.44558	3.1017	2.76904	2.77229	3.16362	2.8162	3.07303	2.80154	2.70278	2.63128	2.65256	2.60517
estExt_Genemark1.C_1090006	10.3372	10.3661	10.6218	10.122	10.1176	10.1899	9.83932	9.92597	10.4328	10.508	10.2632	9.44783	9.24698	9.24621	8.77112	8.82727
gm1.3956_g	10.1913	10.2733	10.2306	9.86841	9.73621	9.85915	9.82791	9.80141	10.3254	10.1415	10.1324	9.03167	9.07941	9.04431	8.69731	8.70901
gm1.3639_g	5.93569	5.84939	5.93299	5.40631	5.42584	5.58864	5.16658	5.24988	5.53605	5.47369	5.29052	4.39757	4.89865	4.45096	4.52248	4.82
gm1.9391_g	4.88682	4.56252	4.38327	4.88546	4.61023	4.63769	4.66047	4.68802	4.85267	4.43558	4.85651	4.01896	3.97788	4.06769	3.69344	4.2691
e_gw1.204.2.1	3.31287	3.47788	3.4987	3.54659	3.18016	3.37301	2.95929	3.11717	3.26675	3.24034	3.39363	2.79539	2.98597	2.86936	2.94129	2.99258
gm1.10401_g	2.25001	2.41428	2.22053	2.45258	2.19137	2.16942	2.05575	2.16922	2.22022	2.20318	2.30415	1.87135	2.19181	1.91968	1.93131	2.05252
gm1.16819_g	2.77751	2.72645	2.5327	2.98889	2.69469	2.63761	2.69226	2.51856	2.53236	2.45898	2.72317	2.30043	2.29787	2.22772	2.24105	2.37955
gm1.12028_g	2.93017	2.65623	2.66634	2.72805	2.79045	2.20717	2.49293	2.52895	2.33949	2.72946	2.22022	2.16519	2.16315	2.35442	2.10173	2.20088
gm1.14717_g	2.25585	2.13489	2.42036	1.99775	2.24124	2.45396	2.1084	2.11723	2.22306	1.97193	2.1327	1.87852	1.99007	1.86544	1.81531	1.99671
gw1.1179.2.1	4.84206	4.60562	4.69949	5.08748	5.18356	5.25656	4.84953	5.10449	4.39239	4.32622	4.37625	3.82252	4.3492	3.90502	3.81842	3.99411
estExt_Genewise1Plus.C_18910001	4.14778	3.60726	3.65761	4.28169	4.12828	4.37295	4.08141	4.23713	3.85545	3.78769	3.65203	3.179	3.22871	3.50112	3.45927	3.61281
fgenesh1_kg.16_#_72_#_isotig04590	13.2833	13.5478	12.6983	11.6564	12.0088	12.5056	13.5961	13.3872	12.8934	12.2005	11.2914	11.7702	10.9204	11.8272	10.964	10.8508
fgenesh1_kg.14_#_38_#_isotig06255	10.0917	9.97043	9.98188	9.30278	9.23547	9.44451	9.30308	9.48013	9.32354	9.16673	9.29076	8.21828	8.76961	8.27187	8.64242	9.18719
fgenesh1_kg.2_#_152_#_isotig01403	10.3497	10.7711	10.0936	9.0839	9.44754	9.08302	9.9772	9.80926	9.3546	9.41976	9.30536	8.81369	8.66697	8.60688	8.452	8.7422
estExt_Genemark1.C_70031	7.69917	7.99435	8.03057	7.28688	7.21668	7.27962	7.30305	7.3383	7.22909	7.36001	7.2298	6.5138	6.93738	6.35092	6.24106	6.06692
estExt_Genewise1.C_12_t10417	9.81845	9.70402	9.83751	8.96427	8.88533	8.86833	8.56028	8.6327	9.01518	8.94176	9.04108	7.9031	8.24268	7.86216	7.76988	8.35307
estExt_Genewise1Plus.C_770009	6.67074	6.84041	6.98809	6.17579	6.17341	6.04435	5.75001	5.77549	6.05436	6.26626	6.02614	5.35076	5.56919	5.37154	4.8314	5.20518
fgenesh1_kg.399_#_5_#_isotig00788	12.9131	13.2015	12.0918	11.769	11.9726	11.1395	11.845	12.0474	11.0206	11.4477	11.5118	9.97703	10.0696	9.61052	9.76573	10.0658
e_gw1.7.647.1	5.00355	5.1782	5.01549	4.65661	4.53106	4.69808	4.57143	4.61211	4.54598	4.53335	4.25009	3.85405	4.21731	3.88962	3.67455	4.00695
gw1.2174.1.1	8.93731	8.94167	8.20465	7.95542	8.4446	7.54272	8.24971	8.3554	7.70304	7.70081	7.76235	7.36656	7.2152	7.16584	7.15276	6.84863
estExt_Genewise1Plus.C_360076	8.91377	8.91792	9.39179	8.44367	8.60214	8.4211	8.36886	8.45169	8.60456	8.51939	8.55694	7.67106	8.14688	7.89275	7.77664	7.91117
gm1.10109_g	5.96815	5.97712	6.19529	5.48967	5.23173	5.45309	5.53367	5.47697	5.88069	6.02087	5.71704	4.89809	5.02068	4.90541	4.76808	4.85816
e_gw1.136.24.1	3.47615	3.14516	3.54769	3.08416	2.96906	3.19944	2.78479	2.87996	3.19057	3.12109	3.31761	2.77183	2.81652	2.69568	2.66414	2.6764
estExt_Genemark1.C_6800002	6.56149	6.60715	6.74234	6.1091	5.97264	5.95036	5.86188	5.86257	6.45202	6.45444	6.38959	5.50328	5.50978	5.19475	5.06966	5.2685
estExt_Genemark1.C_4460001	8.74497	8.76563	8.73489	8.12218	8.27048	8.19953	7.77967	8.03552	8.57093	8.45614	8.34304	7.64201	7.41827	7.66052	7.32597	7.31627
fgenesh1_kg.6_#_242_#_isotig08511	11.9148	12.0245	12.2997	11.5351	11.4287	11.4229	11.451	11.3522	11.9318	11.7863	11.9603	10.9847	11.0456	10.7697	10.7263	10.79
e_gw1.15.180.1	5.31809	5.59087	5.77997	4.97912	5.19858	5.09184	4.79263	5.17524	5.12659	5.44598	5.25229	4.39801	4.95309	4.46349	4.2942	4.57968
estExt_Genewise1Plus.C_3310001	8.48675	8.30308	8.16034	7.72247	7.69916	7.71874	7.54965	7.52515	7.82283	7.81094	7.81237	6.81433	7.31267	6.72097	6.73458	6.51662
estExt_Genemark1.C_2_t10391	7.92803	7.97006	8.07227	6.98938	6.97453	6.89261	7.16111	7.34593	7.19326	7.32306	7.57171	5.99717	6.60731	6.35493	6.40761	6.61149
gm1.11226_g	9.50246	9.22131	9.39895	8.67333	8.65851	8.42383	8.45777	8.39627	8.85235	8.6738	8.7671	8.00519	8.12707	7.53805	7.38765	7.54453
e_gw1.30.234.1	12.2447	12.3399	12.3079	11.4232	11.4219	11.7723	11.6537	11.8262	12.2103	12.2643	12.3172	10.9789	10.9115	11.1023	11.2782	10.9199
gm1.14791_g	7.50188	7.59203	7.6314	6.96549	6.78271	6.90701	6.63966	6.62843	7.42239	7.53441	7.45751	6.38519	6.34693	6.32897	6.19302	6.046
estExt_Genemark1.C_170056	5.08842	4.87794	4.55129	3.89813	4.10244	3.96586	4.04049	4.22185	4.42674	4.59641	4.46068	3.69956	3.84512	3.57821	3.61006	3.64453
e_gw1.4.105.1	8.68987	8.90399	9.14999	7.84728	7.74867	7.78324	7.5461	7.87995	8.51336	8.41715	8.58116	6.87023	7.51017	7.05516	7.11741	7.15478
e_gw1.748.1.1	5.89814	6.02688	5.93813	4.69527	5.50992	5.08381	4.78401	5.12996	5.63452	5.72137	5.54836	4.73198	5.0003	4.54764	4.19241	4.5009
fgenesh1_pg.41_#_3	11.1215	11.2346	11.7337	10.4904	10.303	10.2887	10.1493	10.2025	11.1231	11.4204	11.473	9.79198	10.036	9.70244	9.56443	9.54709
gm1.9385_g	8.84532	8.74498	8.61616	7.83866	7.82675	7.73304	7.28371	7.54445	8.66051	8.65531	8.64082	7.07497	7.42122	6.73506	6.48381	7.16014
fgenesh1_pg.312_#_3	3.97792	4.16602	4.04442	3.75397	3.27854	3.72228	3.76618	3.75046	4.18281	4.1681	4.39454	3.18108	3.45269	3.10442	3.32465	3.49018
gm1.11993_g	5.57606	5.25928	5.51593	5.09941	4.73764	4.95167	4.77806	4.80099	5.03032	5.3843	5.23441	4.25125	4.45511	4.20473	3.98095	4.34329
estExt_Genewise1.C_1_t30157	10.7547	10.7843	10.7359	9.87697	9.77425	9.71641	9.81807	9.80099	10.2576	10.2577	10.2898	8.71567	8.7914	8.91036	8.87821	8.85715
gm1.8751_g	6.30899	6.21898	5.80957	5.47704	5.29559	5.30857	5.31163	5.17926	5.73427	5.53502	5.59424	4.52775	4.6939	4.48138	4.38872	5.03341
gw1.1057.1.1	-0.585387	-0.4998	-0.506957	-0.592036	-0.589479	-0.594142	-0.591611	-0.594155	-0.295058	-0.307047	-0.500419	-0.592482	-0.592735	-0.594352	-0.592706	-0.564763
gm1.11790_g	0.805811	0.656239	0.569831	0.854705	0.56559	0.67382	0.561155	0.673736	0.787313	0.896912	0.871098	0.559343	0.622987	0.615611	0.558877	0.594484
e_gw1.271.2.1	0.61336	0.762465	0.676656	0.51711	0.726825	0.57372	0.517973	0.631087	0.808863	0.734125	0.828608	0.516204	0.640727	0.512408	0.515749	0.550508
e_gw1.44.85.1	0.300114	0.0734098	0.14623	0.24579	0.138291	0.175931	0.0648707	0.0613762	0.283092	0.209598	0.228265	0.126639	0.0633237	0.0611064	0.0633634	0.0872512
e_gw1.7.845.1	1.33306	1.25103	1.23898	1.13985	1.14923	1.25967	1.14142	1.13202	1.74582	2.06133	1.7272	1.27374	1.33299	1.13128	1.13738	1.30997
e_gw1.17.251.1	8.44435	8.74944	8.54115	7.73896	7.88851	7.67105	7.83853	7.92915	9.30911	9.35821	9.22139	8.27207	8.33144	8.14135	7.87026	7.9939
fgenesh1_kg.11_#_108_#_isotig06135	9.22099	9.66717	9.95031	8.94129	9.02153	9.02775	9.06916	9.08264	10.5714	10.6733	10.8592	9.3061	9.63616	9.13889	8.99704	9.73816
estExt_Genewise1Plus.C_2_t30278	7.60814	7.57287	7.39523	6.63244	6.68395	6.28855	6.4326	6.25714	8.26867	8.11012	8.35286	7.14523	6.92312	6.54514	6.35139	7.04888
fgenesh1_kg.61_#_22_#_isotig12332	5.95094	5.92173	5.93985	5.23276	5.51535	4.98446	5.21024	5.27296	6.5406	6.74537	6.35571	5.50103	5.31102	5.32611	4.81533	4.98916
fgenesh1_pm.43_#_3	9.02454	9.21787	8.46189	8.40457	8.38629	8.27768	8.38489	8.26515	10.4802	9.98617	9.31972	8.52292	8.34417	8.40947	8.20256	8.00588
gw1.715.6.1	2.0356	2.31462	2.28453	1.98315	2.00341	2.02459	2.05009	1.96624	2.71902	3.10379	2.48419	2.20767	2.25352	2.27131	2.09703	2.0079
estExt_fgenesh1_pm.C_1_t20011	6.17425	6.56715	6.43753	6.77218	7.01786	6.92642	6.8687	6.80298	6.34336	6.0574	6.32244	6.24049	6.4436	6.37763	5.97227	6.23557
gm1.13839_g	7.60097	7.71625	7.67375	8.1784	8.1523	8.19733	8.04926	8.02787	7.69536	7.79892	7.64909	7.68015	7.68183	7.53545	7.28091	7.01876
estExt_Genemark1.C_70053	3.65507	3.57928	3.4521	3.53399	3.36452	3.47249	3.45327	3.41457	3.49026	3.00624	2.9844	3.09496	3.04588	3.10183	3.1747	3.39922
fgenesh1_kg.43_#_24_#_contig00873	7.31244	7.43819	7.52518	8.01534	8.02662	8.24797	7.8818	7.75849	7.55385	7.40657	7.60293	7.52921	7.29896	7.53219	7.41947	6.7743
gm1.8181_g	7.23071	7.18433	7.19786	7.31306	7.13326	7.19513	7.23933	7.30508	6.83039	6.85019	6.80236	6.36874	7.10915	6.24942	6.36022	6.84856
estExt_Genemark1.C_560012	5.5804	5.38297	5.53317	5.85478	5.60629	5.57778	5.56705	5.30966	5.21315	5.34125	5.11433	4.92133	5.31176	5.11292	5.08906	4.83427
estExt_Genemark1.C_360011	7.85628	7.77775	7.69764	8.04775	7.93953	8.01918	7.84386	7.85695	7.39485	7.02651	7.26766	7.00313	7.68742	7.40675	6.90112	7.34747
gw1.642.1.1	3.22145	3.31312	3.18045	3.67144	3.44414	3.22337	3.28697	3.22306	3.08319	3.11034	2.94394	3.11956	3.29203	2.87505	2.94631	3.07776
estExt_Genemark1.C_50133	7.90848	8.01363	8.05504	8.35218	8.51909	8.35975	8.3658	8.29392	7.81658	7.9272	7.9983	7.8457	7.86823	7.7763	7.61268	7.43529
fgenesh1_kg.7_#_198_#_isotig11664	4.34794	4.24147	4.49354	4.74414	4.75444	4.40839	4.51875	4.42815	4.49284	4.7467	4.0377	3.96048	4.41537	4.22393	3.92043	4.14606
e_gw1.16.35.1	3.45741	3.41656	3.06069	3.41271	3.20186	3.29425	3.22924	3.09828	3.36711	3.03955	3.09235	2.92752	3.05221	2.85284	3.13056	2.88652
estExt_Genewise1.C_140079	6.51936	6.59192	6.76078	6.32075	6.57575	6.64831	6.66776	6.77928	6.11135	6.4032	6.31708	6.07952	6.02731	5.98301	6.06011	5.96729
gm1.7865_g	4.42064	4.47766	4.20216	4.61784	4.54899	4.46489	4.5576	4.36546	4.41618	4.43264	4.50071	4.2095	4.20187	4.20223	3.89836	3.78502
e_gw1.56.116.1	9.54243	9.54633	9.55896	10.0589	9.95393	9.98443	9.96468	9.87427	9.36886	9.28634	9.25025	9.34616	9.49303	9.41905	9.2027	8.79915
estExt_Genewise1Plus.C_13_t10374	8.37552	8.10203	8.27799	8.72422	8.52219	8.72874	8.5132	8.52588	7.60809	7.58277	7.50371	7.30411	8.65881	7.40209	7.35017	8.13033
fgenesh1_kg.299_#_2_#_isotig11447	3.13924	2.97006	2.99602	3.60118	3.384	3.4561	3.2929	3.42962	2.99565	2.976	2.77158	2.91249	2.99831	2.92494	2.81011	3.66226
gm1.11914_g	7.05065	7.39551	7.0802	7.77482	7.57088	7.51189	7.44443	7.44839	6.80481	6.91774	6.76209	6.85298	7.00567	6.95759	6.89885	6.81077
e_gw1.265.9.1	11.1082	11.03	11.0047	10.6632	10.6144	10.7329	10.782	10.6747	10.3555	10.4264	10.5412	10.1177	10.3117	10.072	9.99145	9.51615
fgenesh1_pg.13_#_49	6.34294	6.54219	6.29273	6.64733	6.55625	6.54985	6.34542	6.53775	6.05627	6.21186	6.28782	5.61808	5.97187	5.77043	6.01562	6.32022
e_gw1.9.165.1	8.39432	8.52832	8.51941	8.6252	8.4074	8.6067	8.50304	8.64159	8.31644	8.20718	8.23962	7.82646	8.45614	7.80909	7.80969	7.84697
gm1.9837_g	7.65388	7.68544	7.80658	8.14217	7.91836	8.01564	7.85805	7.874	7.54537	7.65891	7.53806	7.48605	7.71078	7.47534	7.156	6.91967
estExt_Genemark1.C_1290006	7.76832	7.76522	7.88499	7.83893	7.933	8.02694	7.68023	7.75002	7.78171	7.7319	7.72587	7.53677	7.12195	7.35047	7.18935	7.20085
estExt_Genemark1.C_1290007	6.79422	6.72927	6.95602	7.12882	7.11406	7.01916	6.9021	6.9654	6.92814	6.66835	6.58621	6.59785	6.41646	6.57619	6.38335	6.40657
e_gw1.19.29.1	6.61468	6.66519	6.87608	6.42275	6.59694	6.73398	6.55229	6.66504	6.30986	6.61019	6.68365	6.19899	6.29508	6.06395	6.09127	5.43797
gm1.8607_g	8.45063	8.4417	8.53513	8.75414	8.73043	8.68207	8.52353	8.43397	8.30291	8.27921	8.28532	7.9989	8.24366	7.8967	7.81727	8.18081
e_gw1.4.194.1	10.1851	10.3593	10.1624	10.5079	10.5157	10.3324	10.5233	10.5297	9.88271	9.83298	9.7891	9.80827	10.0091	9.68279	9.69553	10.0661
fgenesh1_kg.339_#_1_#_isotig13585	6.39425	6.42538	6.58842	6.97435	6.71422	6.85386	6.69492	6.69936	6.59605	6.51149	6.33801	6.45825	6.47615	6.16526	6.18789	5.59528
fgenesh1_kg.24_#_52_#_isotig01965	9.57927	9.86289	9.48381	9.26871	9.54842	9.1326	9.07544	9.05842	9.14018	9.25175	9.03207	8.72138	8.65364	8.68661	8.3451	8.8396
gm1.8759_g	5.39372	5.57153	5.41311	5.69733	5.56625	5.51862	5.62805	5.53997	5.32108	5.66587	5.23827	5.08992	5.26537	5.02449	5.04473	5.20226
estExt_Genemark1.C_3560002	5.06712	5.29876	5.10932	5.04155	5.56402	5.38585	5.17398	5.22875	5.28042	5.08769	5.2135	4.74696	4.8867	4.84934	4.73992	5.03746
gm1.5986_g	6.08564	5.99788	5.98077	6.39019	6.62667	6.64484	6.39535	6.60334	5.81831	5.77634	5.96168	5.71063	6.28356	6.04613	5.90991	5.83879
e_gw1.633.3.1	4.5567	4.09325	4.35974	4.39882	4.34759	4.47357	4.20353	4.19473	4.30292	4.14784	4.19791	3.98089	4.08961	3.98753	3.69587	4.08639
gm1.9397_g	8.53851	8.38049	8.50629	8.89132	8.78832	8.81194	8.62854	8.69704	8.39103	8.31295	8.34761	8.34329	8.35102	8.21047	7.87646	7.94161
fgenesh1_kg.462_#_1_#_isotig11664	7.75261	7.72559	7.77101	8.21646	8.13856	8.08916	7.95573	8.02049	7.90731	7.75443	7.66866	7.46886	7.64413	7.57477	7.43737	7.32921
e_gw1.1.2496.1	10.769	10.7318	10.7406	10.8022	10.7794	10.6901	10.6253	10.6834	10.4732	10.4025	10.5603	10.0042	10.1449	10.0231	10.2043	10.2145
estExt_fgenesh1_pm.C_1_t10008	5.19604	4.9411	5.32551	5.66346	5.57876	5.67276	5.5386	5.51638	5.08246	5.16926	5.06949	4.78602	5.44255	4.95035	5.22659	4.92368
gm1.12414_g	5.95094	5.96312	6.06036	6.59977	6.31911	6.27271	6.18189	6.28578	5.99701	6.07041	6.05467	6.0442	5.8483	5.74837	5.62346	5.47228
gw1.32.59.1	3.14729	3.0913	3.38602	3.47586	3.30084	3.49781	3.45753	3.47164	3.59764	3.23463	3.29427	3.1197	3.3	3.1228	3.03277	3.16262
estExt_Genemark1.C_490058	5.86177	5.81897	5.8523	5.73439	5.17248	5.64061	5.68795	5.67011	5.30122	5.58035	5.40429	5.1103	5.17341	5.09813	5.02533	5.20733
estExt_fgenesh1_pm.C_80246	9.0668	9.24088	9.11858	9.46484	9.29297	9.33232	9.31085	9.387	9.03965	9.05631	9.04627	8.82693	8.88769	8.73674	8.56073	8.55719
e_gw1.26.100.1	8.24201	8.09211	8.16609	8.83715	8.85951	8.70182	8.77218	8.55405	7.85869	7.78869	7.77443	8.01532	8.12903	8.2392	8.2282	7.79245
fgenesh1_kg.405_#_1_#_isotig00411	5.47093	5.02011	5.37447	5.17544	5.13475	5.30184	4.79092	4.88897	4.92991	4.97666	4.91747	4.50012	4.87093	4.61314	4.40995	4.73012
gm1.13976_g	6.69222	6.78614	6.65294	6.87191	6.84104	6.96917	7.1946	6.86686	6.72692	6.65276	6.72742	6.47458	6.40756	6.48813	6.1467	6.2998
e_gw1.1510.3.1	5.32858	5.26632	5.04764	5.48839	5.60931	5.52654	5.58705	5.50544	5.00012	5.05193	4.64044	4.74826	5.25075	5.0668	5.02819	4.92803
gm1.16452_g	7.15815	7.03483	7.01053	7.17493	7.09213	7.02228	7.14183	6.93318	7.07911	6.98942	6.87582	6.6131	6.61676	6.56737	6.27877	6.31659
e_gw1.860.2.1	8.05151	7.89391	8.11905	8.44466	8.38192	8.38358	8.16551	8.21973	7.88338	7.85517	7.73098	7.8232	7.81459	7.86746	7.48214	7.4498
estExt_Genemark1.C_410028	9.30489	9.15009	9.33778	9.52327	9.48601	9.61416	9.52292	9.49234	9.17696	9.26582	9.13695	8.94905	9.24133	8.85631	8.85595	8.44628
gm1.11294_g	8.72545	8.53783	8.70298	9.11803	9.04575	9.07314	8.80959	8.94393	8.37883	8.21914	8.3095	8.1627	8.28757	8.22737	8.38457	8.73101
gm1.5909_g	9.83278	10.0023	10.5501	10.4096	10.4094	10.7848	10.6161	10.6762	9.65808	9.8319	9.61207	9.54036	9.60729	9.84879	10.0601	10.4017
fgenesh1_kg.211_#_3_#_isotig10617	8.98524	8.86514	8.89065	9.21271	9.08089	8.99072	8.82454	8.84762	8.94893	8.73556	8.8596	8.56464	8.3808	8.25341	8.3821	8.32957
gw1.34.177.1	5.6907	5.43519	5.75944	5.88301	5.88263	5.98836	5.93024	5.71021	5.40618	5.47158	5.48875	5.39298	5.27389	5.44319	5.48335	5.03621
estExt_Genemark1.C_850038	5.86673	5.9062	6.07878	5.9404	6.05267	5.98371	5.82719	5.77848	5.66818	5.71246	5.70349	5.40512	5.28096	5.40851	5.65583	5.20612
gm1.11941_g	6.83656	7.06324	6.74627	7.36842	7.48732	7.4112	7.24073	7.26424	6.78806	6.7319	6.74416	6.70185	6.82068	6.90193	6.71276	6.62286
estExt_fgenesh1_pm.C_200007	4.56981	4.54148	4.72533	4.27711	4.30664	4.62641	4.1014	4.41904	4.15136	4.01356	4.36582	3.64969	4.12572	3.99476	4.01059	4.18175
e_gw1.39.73.1	10.5642	10.4998	10.7285	10.6281	10.5904	10.5735	10.4408	10.3908	10.4565	10.4267	10.3832	9.88153	10.1426	9.78889	9.80858	9.90854
estExt_Genemark1.C_6410001	6.34623	6.51857	6.58483	6.91045	7.04481	6.78543	6.70167	6.68228	6.27807	6.0739	6.25022	6.31051	6.56685	6.3465	5.99684	5.85074
fgenesh1_kg.18_#_92_#_isotig13175	5.35403	5.33093	5.34112	5.39576	5.69564	5.87336	5.67417	5.91917	5.13347	5.00169	5.44311	5.08949	5.33963	5.30257	5.06306	5.23804
gm1.2467_g	5.22329	5.38909	5.28034	5.69902	5.81147	5.64363	5.43277	5.6036	5.21916	5.49239	5.0952	5.12066	5.16293	4.9259	4.80733	5.62416
gm1.8609_g	3.71824	3.56942	3.81351	3.57175	3.85453	3.48428	3.35062	3.36134	3.16353	3.45528	3.18994	3.17723	3.2129	3.38838	3.04607	3.47445
gm1.13746_g	6.23714	5.83476	6.20537	6.28293	6.24293	6.28777	6.11325	6.23286	6.02507	5.91569	6.07253	5.75226	5.49533	5.48159	5.52697	5.66077
gm1.12187_g	6.78326	6.62919	6.82592	7.10827	7.0068	6.96652	6.94726	7.00415	6.4397	6.32979	6.19088	6.11758	6.46128	6.29589	6.13049	6.45879
e_gw1.26.163.1	9.12353	9.04829	9.14997	9.29749	9.24128	9.40573	9.11734	9.13337	9.1536	8.99723	8.96332	8.5573	8.8595	8.41716	8.29732	8.12345
gm1.3191_g	8.98998	8.67881	8.7449	8.70529	8.90723	8.89626	8.85132	8.86478	8.53663	8.26694	8.26253	7.98637	8.1828	8.20681	7.99611	8.05039
gm1.12547_g	3.62639	3.91906	3.75548	3.97514	4.15765	3.97912	4.01403	4.06611	3.99952	3.76428	3.87724	3.63551	3.62945	3.68519	3.52073	3.48376
gw1.19.72.1	6.32937	6.40794	6.42364	6.9685	6.89821	6.96892	6.73967	6.93932	6.13821	6.15686	6.25802	5.91599	6.02391	6.0232	6.35385	6.54669
fgenesh1_kg.7_#_81_#_isotig06026	10.5963	10.6192	10.4716	10.3566	10.4119	10.3597	10.4236	10.4719	9.99268	9.96022	10.0105	9.52847	9.53595	9.54932	9.77221	9.73734
gm1.14980_g	5.20572	5.2897	5.22092	5.92006	5.58847	5.7094	5.56002	5.57724	5.13649	5.1386	4.97375	5.06264	5.03536	5.15631	4.99897	4.7936
e_gw1.41.15.1	9.05526	8.95661	9.29067	9.52256	9.41968	9.48084	9.26038	9.41525	8.95268	8.92178	8.71891	8.79144	8.76923	8.66315	8.57574	8.15151
fgenesh1_kg.118_#_1_#_isotig00945	4.11251	3.78893	3.65868	4.49987	4.26554	3.89646	3.80758	3.84527	3.74081	3.54491	3.55572	3.68826	3.64828	3.63935	3.61446	3.46535
e_gw1.13.498.1	5.19814	4.87509	5.16151	5.30175	5.39594	5.39307	5.07395	4.98981	5.00084	4.87163	4.69679	4.44789	4.71412	4.70123	4.38314	5.01878
e_gw1.1049.3.1	6.26999	6.59677	6.32734	6.6227	6.63005	6.44719	6.59466	6.27897	6.2322	6.24687	5.99571	5.84832	6.22757	5.67583	5.7373	5.41666
gm1.2420_g	2.93127	3.26885	3.13893	3.27797	3.00905	3.24741	3.15854	3.15868	2.84322	3.19321	2.86963	2.86425	3.1641	2.78881	2.61121	2.67535
gw1.623.2.1	5.24141	5.23897	5.35894	5.78945	5.50776	5.55008	5.49611	5.59853	5.12792	5.06649	4.96988	5.21564	5.02355	4.89221	4.7088	4.70841
estExt_Genewise1Plus.C_7_t20044	7.64741	7.6749	7.26811	7.60935	7.45866	7.46279	7.57067	7.5382	7.17088	7.2653	7.23537	6.76005	7.01879	6.69702	6.30441	7.01008
estExt_Genemark1.C_140084	11.2851	11.5774	11.4395	11.6253	11.2829	11.8374	11.9294	11.8245	11.0458	11.1071	11.3818	10.7705	10.983	10.8685	10.8027	11.0572
fgenesh1_kg.5_#_25_#_isotig09683	10.1865	10.1391	10.1919	10.1708	9.99935	10.0932	10.0196	9.98461	9.64725	9.7092	9.81703	9.15188	9.67993	9.02314	9.01307	9.26681
estExt_Genemark1.C_490006	5.68528	5.73289	5.98502	6.09663	6.02917	6.08256	5.78941	5.98128	5.76471	5.80049	5.75867	5.57021	5.28799	5.34289	5.52076	5.25407
fgenesh1_pg.18_#_35	6.76204	6.59442	6.67011	7.25613	7.12019	7.2084	7.16091	7.24347	6.49668	6.70452	6.71584	6.37813	6.68066	6.4627	6.31408	6.81172
gm1.6597_g	4.75416	4.92412	4.76581	5.10879	5.13806	4.97233	4.83306	4.92995	4.74073	4.70304	4.47773	4.46619	4.52894	4.60307	4.43564	4.45885
estExt_Genewise1.C_3370001	5.59551	5.40367	5.65962	5.5559	5.24064	5.46441	5.59726	5.55045	5.31297	5.42295	5.29926	4.81242	5.1391	4.8206	5.08857	4.86103
gm1.7188_g	9.37404	9.33946	9.32594	9.27436	9.51754	9.3023	9.24496	9.3359	9.23268	9.11885	9.22348	8.8484	8.8148	8.68934	8.44807	8.31638
fgenesh1_kg.18_#_71_#_isotig09599	11.8408	11.7992	11.974	11.946	12.0301	12.0985	11.9165	12.038	11.8839	11.7952	11.822	11.307	11.2603	11.2609	11.0707	11.6115
gm1.14928_g	8.95751	8.80295	8.72785	9.41432	9.24856	9.18478	9.00053	8.90996	8.52351	8.47513	8.29074	8.58311	8.42136	8.51035	8.32624	8.52187
fgenesh1_kg.41_#_35_#_isotig02129	11.1698	11.1559	11.404	10.9583	10.9868	10.9489	10.8126	10.9196	10.7357	10.8322	10.7765	10.318	10.4214	10.2788	10.2024	9.98361
gm1.13360_g	4.00624	3.78065	4.09923	4.12191	3.89044	4.0685	3.63366	3.78384	3.94752	3.62439	3.856	3.33159	3.57103	3.75042	3.37278	3.7386
estExt_Genemark1.C_290013	9.2806	8.88042	9.36425	9.65543	10.0104	9.59046	9.38216	9.51635	9.08283	8.85247	8.86114	9.27578	8.88974	9.19682	8.71469	8.35964
gm1.7692_g	7.44338	7.59459	7.61124	7.11089	7.36134	7.03773	7.1014	7.06436	7.05988	6.95571	7.05601	6.43847	6.76581	6.32955	6.20555	6.81323
estExt_Genemark1.C_22900001	5.77582	5.97218	6.17902	6.08138	5.97047	5.8811	5.84771	5.81617	5.49725	5.7393	5.85644	5.44951	5.26221	5.28854	5.36403	5.4602
gm1.14103_g	5.93401	5.73533	5.69452	6.27381	6.19681	6.15777	5.92497	5.97467	5.40828	5.55318	5.88252	5.38348	5.49625	5.28451	5.39153	5.97949
gm1.15_g	8.20656	7.99045	8.19812	8.62199	8.54451	8.48244	8.44904	8.56338	7.91771	7.80165	7.94952	7.58633	8.17714	7.66964	7.66936	7.70699
gm1.11535_g	4.11284	4.179	4.12267	4.15168	4.46559	4.38777	4.23763	3.92999	4.21332	4.05674	3.95631	3.64393	3.99931	3.64254	3.81905	3.92864
gm1.14535_g	7.45055	7.50782	7.5446	7.99993	7.90409	7.89186	7.77402	7.70589	7.05462	6.84897	7.16423	6.76832	7.21631	6.96882	6.91322	7.58223
gm1.12700_g	8.19173	8.46363	8.11808	8.66914	8.42869	8.47962	8.66511	8.55245	7.91904	7.69513	7.70198	7.73839	7.92294	7.7314	7.64867	8.08898
gm1.14127_g	7.23072	7.18071	7.08559	7.093	6.98159	6.95191	7.04255	6.83892	6.86185	6.73612	6.80545	6.43032	6.53929	6.20142	6.24593	6.0879
gw1.51.84.1	5.90893	5.96988	6.37066	6.62032	6.64918	6.77428	6.38936	6.14789	6.46942	6.22105	5.97893	6.23173	5.91461	6.02703	5.4756	5.47469
e_gw1.980.1.1	5.5502	5.54744	5.45467	5.33051	5.43386	5.3081	5.31976	5.38001	5.19101	5.3282	5.07772	4.69382	5.15583	4.70783	4.66207	4.78581
gm1.7706_g	7.88905	7.92843	7.87052	8.45721	8.43589	8.47608	8.28175	8.29013	7.50701	7.4927	7.57387	7.56075	7.84992	7.54654	7.64774	7.66857
gm1.9779_g	7.5913	7.45102	7.44578	8.05687	8.01475	8.13557	7.77211	7.81728	7.35593	7.31776	7.34562	7.07173	7.15025	7.09566	7.14077	7.74734
estExt_Genemark1.C_390040	5.5108	5.38917	5.50614	5.48409	5.45208	5.59707	5.30888	5.37898	4.86344	4.82729	4.89114	4.55342	5.55312	4.52873	4.39627	4.89014
gm1.15588_g	4.72196	4.53562	4.38816	4.61791	4.76964	4.79972	4.4194	4.50158	4.69759	4.38168	4.30917	4.41391	4.17729	4.25908	3.88397	3.92556
gw1.123.22.1	3.44179	3.39159	3.568	3.73104	3.78089	3.89419	3.46629	3.95347	3.48661	3.45981	3.38827	3.16853	3.3674	3.21867	3.29147	3.23262
fgenesh1_pg.383_#_1	5.95196	6.05494	5.93756	6.2762	6.52242	6.29447	6.06127	6.17384	5.75663	5.74126	5.60172	5.5381	5.5427	5.48029	5.04152	5.31135
gm1.14869_g	2.45164	1.87898	2.01407	2.2761	2.61223	2.42483	2.19083	2.31566	2.01386	2.00277	1.87813	1.96701	1.84273	2.10065	1.96491	2.29689
gm1.15297_g	2.4562	2.28278	2.25721	2.46732	2.38562	2.30488	2.5531	2.26196	2.1327	2.49367	2.28057	2.14057	2.02674	2.21451	2.02695	2.1517
gm1.7591_g	4.28294	4.34155	4.5332	4.48848	4.5249	4.16553	4.38545	4.2096	3.86752	4.15557	4.03248	3.50386	3.91707	3.81117	3.63194	3.90452
estExt_Genemark1.C_180065	8.09573	7.81541	8.02004	8.60157	8.7315	8.5169	8.16773	8.30653	7.56405	7.48366	7.55984	7.51339	7.322	7.47095	7.38225	7.46396
fgenesh1_kg.421_#_2_#_isotig03600	13.7275	13.7208	13.3689	13.9282	14.3049	13.8097	14.2703	14.2095	13.2165	13.1327	13.1413	13.061	12.8724	13.0431	12.9616	13.1707
gm1.12183_g	6.88342	6.60967	6.87115	7.27066	7.14742	7.15178	6.77581	6.86308	6.58275	6.33997	6.44734	5.96367	6.74581	5.69388	5.73164	5.93889
gw1.65.29.1	3.8903	3.64919	3.56039	3.44417	3.54474	3.48299	3.58476	3.8512	3.35131	3.23364	3.52425	3.1191	3.15928	3.12956	3.15981	3.09546
gm1.16875_g	6.80989	6.59054	6.52762	7.01747	7.04765	7.25471	6.83419	6.84063	6.30114	6.47733	6.17898	6.1266	6.2966	6.14758	5.75946	5.81356
gm1.9860_g	6.8076	6.70745	6.69499	6.80155	6.76711	7.03752	6.78295	6.87401	6.45115	6.3431	6.40995	5.80406	6.22391	5.82999	5.78211	6.06984
gm1.9431_g	0.927464	0.846931	0.917506	1.06701	1.20349	1.13746	1.07163	0.940921	0.98794	0.911651	1.0009	0.830123	0.89199	0.939538	0.892129	0.97519
e_gw1.2210.2.1	1.84535	1.70214	1.75882	2.21652	2.11129	2.13257	1.93571	1.89675	1.82379	1.6819	1.62305	1.71635	1.82144	1.80177	1.6563	1.66335
gm1.16012_g	3.42282	3.42129	3.46365	3.84413	3.90724	3.60389	3.73625	3.57727	3.13084	3.16493	3.37048	3.18838	3.26402	3.15173	3.04986	3.07509
gw1.435.2.1	1.93491	1.79077	2.03369	2.34298	2.15599	2.32336	1.86852	1.84131	1.84712	1.83672	1.93232	1.80323	1.80102	1.78683	1.80127	1.95142
gw1.57.22.1	3.46294	3.22373	3.28466	3.53717	3.69998	3.76561	3.68805	3.44684	3.18775	3.304	3.32145	2.8513	3.0931	3.35133	3.04901	3.02291
e_gw1.2154.1.1	2.6526	2.47104	2.56436	2.7136	2.76836	2.63019	3.14345	2.95713	2.50709	2.37156	2.4022	2.43874	2.5307	2.31371	2.48453	2.41336
gm1.9106_g	3.11107	3.00179	3.25283	3.49176	3.31862	3.5679	3.15649	3.28876	2.96929	3.14085	2.94114	2.88788	3.05448	2.76508	2.67952	3.09035
gm1.16095_g	2.43106	2.14777	2.4612	2.8299	2.62518	2.96863	2.53898	2.64102	2.40304	2.38701	2.14678	2.16918	2.559	2.2088	2.22529	2.56401
gw1.562.3.1	2.71133	2.8205	2.50085	2.90166	2.7941	2.95	2.8742	2.98048	2.50062	2.85548	3.00901	2.50193	2.32975	2.52696	2.64471	2.78909
fgenesh1_kg.2_#_386_#_isotig05896	6.73826	6.65254	6.87771	7.40608	7.24586	7.42763	7.25569	7.23565	6.24374	6.06575	6.12279	5.92059	7.10069	6.10866	6.05176	6.04576
fgenesh1_kg.11_#_211_#_isotig01915	7.38561	7.40006	7.18851	8.00014	7.93419	7.97759	7.73405	7.82382	7.07265	7.06609	7.06267	6.95184	7.26782	6.97374	6.71001	6.63084
estExt_fgenesh1_pm.C_180042	5.9409	6.14302	6.34861	6.96942	6.32987	6.58145	6.31344	6.38967	5.81837	5.74405	5.57746	5.57391	6.19864	5.51929	5.25352	5.49164
estExt_fgenesh1_pm.C_50011	7.71073	7.76679	7.9523	8.28831	8.18892	8.14707	8.01198	7.92587	7.29918	7.24483	7.34726	7.05245	7.63258	6.92701	6.99333	6.99535
e_gw1.29.116.1	10.1767	9.89821	10.1071	10.334	10.5386	10.4684	10.2261	10.3878	9.74675	9.57936	9.69003	9.6461	9.38925	9.56708	9.37692	9.10789
e_gw1.18.38.1	2.79223	3.1375	2.96083	2.9812	3.0804	2.99736	3.02769	3.17494	2.44332	2.68612	2.66664	2.52622	2.52347	2.65073	2.67689	3.01812
gm1.15253_g	3.86183	3.43465	3.80517	4.01614	4.10482	4.02375	3.48415	3.58826	3.69769	3.5519	3.53024	3.26021	3.52923	3.3093	3.42143	3.33255
fgenesh1_pm.1_#_295	7.41721	7.52048	7.41704	7.75328	7.45984	7.63472	7.84434	7.75388	6.94641	7.17816	7.24376	6.96557	6.99519	6.76064	6.54369	6.79284
gm1.16432_g	2.89021	2.56928	2.70466	2.47898	2.75961	3.23898	2.58355	2.58347	2.59862	2.73066	2.6833	2.42122	2.65201	2.447	2.36461	2.35246
e_gw1.42.152.1	6.0029	5.60156	5.44356	5.65888	5.63982	5.77402	5.72041	5.78203	5.23823	5.04572	5.03968	4.499	5.5023	4.70361	4.7261	5.13849
gm1.13404_g	5.9277	5.8671	6.00105	6.3084	6.0881	6.20576	6.01413	6.22531	5.81945	5.85363	5.70073	5.12789	5.54699	5.36982	5.46091	5.44712
estExt_fgenesh1_pm.C_180039	8.3245	8.15619	8.04689	8.37396	8.64755	8.4802	8.25518	8.42987	7.97099	7.69016	7.9445	7.45689	7.33291	7.52198	7.50198	7.83316
fgenesh1_pg.886_#_2	2.18233	2.04959	2.09577	2.44433	2.50232	2.28636	2.29358	2.2057	2.21346	1.88557	2.11555	2.14218	1.92685	2.1155	2.08995	1.94724
gm1.13632_g	2.7413	2.94015	2.98186	2.75992	2.8544	2.92294	2.76858	2.63724	2.89737	2.63524	2.49454	2.4242	2.66294	2.54825	2.47491	2.41284
estExt_Genemark1.C_14560001	5.81873	5.83022	5.86976	5.89918	6.05117	5.81227	5.53266	5.94794	5.73742	5.54292	5.53259	5.44239	5.13704	5.18732	4.99477	5.12826
gw1.1049.2.1	4.13099	3.89551	3.69001	4.05134	4.23062	3.957	3.7967	3.9333	3.60383	3.77612	3.85329	3.3736	3.93056	3.42074	3.41259	3.45433
gw1.94.51.1	2.7908	3.15918	2.90261	2.84826	3.0938	2.80234	2.81717	2.68504	2.75581	3.00317	2.47382	2.71567	2.62087	2.45197	2.57306	2.46419
estExt_Genewise1.C_180314	7.02608	6.96372	7.1316	7.6015	7.2853	7.25567	7.1963	7.14513	6.65544	6.76892	6.63822	6.69372	6.61228	6.52095	6.33921	6.41391
gm1.2421_g	7.87787	7.73623	7.82467	7.8793	8.09103	8.09306	7.97977	8.05918	7.7726	7.28485	7.72877	7.33663	7.17471	7.36553	7.17593	7.01185
estExt_Genemark1.C_240059	5.45306	5.64104	5.82404	5.95181	5.50158	5.86819	5.72605	5.70196	5.30262	5.20155	5.32434	4.97158	5.00462	5.09595	5.00557	5.2239
e_gw1.126.6.1	2.41816	2.58768	2.50168	2.67313	2.60854	2.55308	2.64545	2.39324	2.39083	2.37521	2.41497	2.42038	2.21734	2.30028	2.16124	2.38312
e_gw1.14.376.1	5.49831	5.70515	5.64089	5.70192	5.74735	5.73159	5.67787	5.72196	5.10046	5.21244	5.22906	4.80317	5.19285	5.04887	4.88952	5.03621
estExt_fgenesh1_pg.C_90185	7.63821	7.784	7.56259	7.81447	7.68349	7.61766	7.58971	7.41744	7.16357	7.15137	7.31635	6.67323	7.06555	6.89363	6.52749	6.66426
gm1.16585_g	5.43182	5.14641	5.3553	5.57862	5.67864	5.59603	5.36286	5.60502	5.0801	5.31001	5.04421	4.99142	4.72708	4.96079	4.86373	4.64932
estExt_Genewise1Plus.C_13_t10134	8.58448	8.52643	8.67362	9.06372	9.03804	9.06876	8.80051	8.80621	8.65031	8.47764	8.38696	8.14208	8.20898	8.09067	7.9343	8.13403
estExt_Genewise1Plus.C_210026	8.49094	8.47444	8.57779	8.74481	8.47705	8.54194	8.46654	8.3167	8.07689	8.08211	7.92996	7.73912	7.79266	7.64236	7.51954	7.68324
gm1.11878_g	2.89044	3.11619	3.25885	3.44242	3.51883	3.50437	3.19954	3.37819	2.92105	2.8475	2.94806	3.17847	2.84339	2.8194	3.13719	2.85139
estExt_Genemark1.C_50032	6.16273	6.33127	6.34656	6.86813	6.6713	6.81058	6.65909	6.597	6.1345	6.32576	5.79262	6.07738	6.32867	5.73362	5.59429	5.70472
fgenesh1_kg.25_#_64_#_isotig13585	4.98784	4.77359	4.93553	5.09154	4.88186	5.04198	4.82227	4.9325	4.51667	4.64586	4.60001	4.42489	4.49134	4.3429	4.18918	4.30225
gm1.15003_g	6.79448	6.38516	6.62533	7.14259	6.96484	6.82143	6.90383	6.86735	6.2493	6.15593	6.07285	5.86167	6.52664	6.05414	5.87999	6.1665
gm1.3829_g	9.79035	9.76587	9.19075	10.0626	10.407	9.7719	10.095	10.0257	9.45873	9.06475	8.48576	9.14747	8.6081	9.16559	9.32491	9.46837
gm1.13405_g	7.31147	7.32577	7.27712	7.48953	7.52434	7.45067	7.27419	7.36744	7.20876	7.00229	7.0951	6.38005	6.80111	6.6237	6.64112	6.57582
gm1.9628_g	3.53133	3.65888	4.10169	3.89893	3.6324	3.53994	3.86409	3.78051	3.39527	3.50203	3.38044	3.21022	3.33244	3.37164	3.4096	3.19478
e_gw1.25.83.1	2.16797	2.02558	2.08003	2.56896	2.55595	2.51622	2.29984	2.29696	1.93769	2.24681	2.02433	2.1912	2.03068	2.06744	2.08596	2.36052
gm1.6818_g	4.00062	3.81201	3.95412	4.73457	4.77009	4.60155	4.54289	4.37091	3.95361	4.00385	4.29304	4.3008	4.14336	4.11931	4.22146	3.99552
gm1.3718_g	6.9378	6.90826	6.84138	8.00071	7.99433	7.7365	7.63677	7.79279	6.77743	6.77763	6.64624	7.30639	7.05328	7.2239	7.1985	6.94434
estExt_Genewise1.C_2_t20474	7.59532	7.80383	8.23153	8.791	8.74434	8.94218	8.93509	9.11957	8.17552	7.96809	7.89323	7.94251	7.85244	8.30389	8.05734	8.44586
gm1.3720_g	7.04368	6.88633	6.84717	7.85477	7.80104	8.02036	7.85873	7.96219	6.81992	6.74852	6.84226	7.19028	7.29884	7.18251	7.12646	6.46332
estExt_Genemark1.C_4930001	10.2738	10.5374	10.4834	11.3252	10.9897	11.1578	11.022	11.1349	10.5426	10.3827	10.3462	10.4689	10.3836	10.2978	10.3674	10.9481
estExt_Genemark1.C_13030001	7.54839	7.658	7.65052	8.44849	8.2138	8.32871	8.23385	7.91756	7.15584	7.29864	7.27598	7.22815	7.49319	7.37012	7.13074	8.30928
gw1.320.3.1	6.43306	6.31075	6.39657	7.05757	6.92125	7.02461	6.95773	6.82146	6.36354	6.3278	6.27877	6.3674	6.68011	6.53568	6.40624	5.70332
estExt_fgenesh1_pg.C_6100001	7.29944	7.02378	7.26358	8.19684	8.08125	7.99298	7.56353	7.65873	7.0337	7.19437	6.69196	7.24375	7.4611	6.89177	6.98635	7.27464
e_gw1.5.1009.1	10.5929	10.6532	10.4977	11.424	11.2883	11.2065	11.253	11.1905	10.7143	10.7694	10.6828	10.6152	10.6739	10.5654	10.3724	10.3064
gm1.10313_g	9.13569	9.15799	9.27559	9.83	9.76774	9.87715	10.0191	9.86927	9.11249	8.84169	8.8167	8.76607	9.25569	9.26056	9.13224	8.97143
e_gw1.1795.1.1	7.40312	7.4644	7.30397	8.12329	8.00275	8.05626	7.80213	7.86051	7.21858	7.23381	7.39342	6.96525	7.29091	7.22597	7.39008	7.57918
e_gw1.352.13.1	6.74303	6.83544	6.89082	7.47993	7.65179	7.57386	7.21717	7.37124	7.04828	7.08589	6.81046	7.0565	6.92762	6.79676	6.7707	6.45655
e_gw1.158.3.1	5.93123	5.86542	5.76249	6.49058	6.42717	6.52727	6.53007	6.45912	5.95465	5.97388	5.73883	5.99629	5.85862	5.9158	5.81373	5.58688
e_gw1.2536.2.1	6.39876	6.38411	6.53922	7.28871	7.14577	6.99264	7.01797	7.04126	6.07234	6.15412	6.13515	6.3908	6.46678	6.34158	6.33049	6.67502
estExt_Genemark1.C_14130001	4.20981	4.12879	4.49984	4.89269	4.99843	4.97256	4.3898	4.81701	4.08095	4.22871	4.03962	4.0606	4.30425	4.09743	4.1451	4.14974
fgenesh1_pm.6_#_96	7.25157	7.10849	7.09232	7.84453	7.85807	7.83067	7.71464	7.92624	6.89467	6.69823	7.06343	6.52082	7.19342	7.08456	7.06525	6.99689
estExt_fgenesh1_pg.C_8290001	6.3785	6.3147	6.20287	7.17261	7.05546	7.14038	7.09532	6.98155	6.27554	6.08021	6.13061	6.47715	6.66713	6.26948	6.08494	5.99893
estExt_Genemark1.C_9380003	6.73517	6.47362	6.76035	7.12039	7.60515	7.52107	7.15018	7.50913	6.63478	6.67736	6.7445	6.802	6.29535	6.81899	6.63321	6.71448
estExt_Genewise1Plus.C_480058	12.7665	13.2763	13.0669	13.8194	13.8395	13.7599	14.0409	13.9563	12.7927	12.8905	12.8677	13.0584	12.9594	13.1826	12.9311	13.3076
estExt_Genewise1Plus.C_8_t20143	5.7064	5.88716	5.70247	6.30817	6.94691	6.10954	6.4591	6.56929	5.27896	5.7061	5.30624	5.25878	5.30783	5.49137	6.12044	6.40543
gm1.15261_g	2.52103	2.71694	2.79791	3.06577	2.90133	3.01042	3.07686	2.87825	2.94243	2.61583	2.88123	2.87877	2.61566	2.63824	2.61606	2.85577
gw1.1344.5.1	4.0583	3.76472	3.85303	4.47099	4.44972	4.40645	4.35231	4.37129	3.67752	3.90072	3.49472	4.04263	3.76417	4.08172	4.06184	3.63371
fgenesh1_kg.4_#_215_#_isotig03057	12.0759	12.2164	12.1895	12.9279	12.7946	13.1496	13.0497	13.1059	12.0113	12.0209	12.0502	12.2459	12.3548	12.3421	12.4439	12.5072
estExt_fgenesh1_pg.C_160075	7.08454	7.09802	7.29469	7.68017	8.24453	8.03775	7.87369	8.14506	6.93075	6.86943	7.15364	7.16193	6.93201	7.4542	7.37416	7.624
estExt_Genewise1.C_7040001	4.73774	4.54345	4.70402	5.27947	5.26401	5.51188	5.21858	5.3459	4.61729	4.667	4.0644	4.92178	4.54119	5.19027	4.6369	4.47005
gm1.15877_g	2.14746	2.22186	2.44817	2.80507	3.14707	2.50379	2.81702	2.46389	2.39109	2.12107	2.06591	2.02572	2.14799	2.07466	2.31061	2.22597
gm1.14583_g	3.383	3.64903	3.18808	3.66927	3.93801	3.65877	3.95932	3.84712	3.43446	3.45071	3.32688	3.15583	3.10491	3.16595	3.19658	3.51291
e_gw1.43.73.1	6.59403	6.87503	7.38012	7.76157	7.72756	7.86009	7.44954	7.54375	6.56021	6.68604	6.59625	6.53138	6.63008	6.45425	6.39973	6.34042
gm1.8516_g	5.87357	6.13579	5.99387	6.66752	6.83762	6.64857	6.31027	6.43765	5.85681	5.82599	5.55417	5.21407	5.58589	5.46713	5.34434	5.77781
gw1.43.113.1	8.14715	8.10379	8.72226	9.39229	9.25867	9.44882	9.08115	9.12338	8.0629	8.026	8.00658	8.11973	8.1517	8.11273	7.76006	7.51552
gw1.855.7.1	7.45611	7.4661	7.73135	8.50308	8.8355	8.77783	8.49054	8.59348	7.56797	7.42204	7.41401	7.36162	7.19459	7.31774	7.00983	7.76232
e_gw1.793.2.1	0.47561	0.475309	0.391525	0.669985	0.58652	0.59699	0.568441	0.689773	0.466818	0.389417	0.394689	0.382786	0.444667	0.437904	0.382399	0.412274
gm1.16763_g	0.537817	0.307436	0.380846	0.296262	0.502832	0.409452	0.593227	0.56231	0.380752	0.301996	0.464482	0.295507	0.358652	0.292347	0.295128	0.324239
gm1.7227_g	2.33459	1.80496	1.87134	2.25354	2.39285	2.28866	2.52879	2.25026	1.87118	1.78934	2.03018	1.83501	1.76929	1.82144	1.83338	2.22726
gm1.14741_g	3.43693	3.61433	3.56535	4.01597	3.78174	3.76392	3.89786	3.93729	3.24495	3.22445	3.33076	2.95472	3.32287	2.88018	3.3988	3.37963
gm1.16832_g	5.22759	4.87508	5.01496	5.46604	5.35088	5.57315	5.17897	5.04443	4.58864	4.81932	4.73225	4.35977	4.49198	4.49219	4.26079	4.29274
estExt_Genemark1.C_80004	10.8234	9.61303	10.6758	10.3437	10.4701	9.87381	10.6218	10.6888	7.35738	7.00552	6.98788	6.81052	6.82022	6.92053	6.89246	7.08118
e_gw1.2356.2.1	13.2682	13.3935	13.1428	13.3862	13.5409	13.3112	13.7139	13.7737	11.4965	11.4825	11.571	12.002	11.6596	12.2099	12.3153	12.4321
e_gw1.82.71.1	13.9246	14.297	13.5218	14.2796	14.6031	14.0032	14.6595	14.735	12.2299	12.2351	12.3577	12.5128	12.3763	12.7616	12.8038	13.1812
gm1.7564_g	12.9482	13.3447	12.378	13.0109	13.3896	12.5009	13.4549	13.4215	11.2487	11.3572	11.5384	11.192	11.0768	11.2393	10.9148	11.1762
estExt_Genewise1.C_260116	11.4364	11.5548	10.3341	10.5336	11.1699	10.6632	12.2373	12.1511	9.85996	9.29481	9.24042	9.41065	9.17794	9.82515	9.90368	10.2769
estExt_Genewise1.C_5970005	14.3991	14.4671	13.9253	14.0932	14.4168	13.915	14.5289	14.5218	12.234	12.3157	12.4427	12.5056	12.3294	12.6162	12.6969	12.8172
e_gw1.36.9.1	12.9939	12.9	12.1403	12.2667	12.2875	11.865	12.4978	12.5245	10.2207	10.4171	10.5549	10.4253	10.5909	10.4723	10.6428	10.7176
fgenesh1_kg.7_#_29_#_isotig09044	15.0871	15.286	14.2909	14.7486	14.8281	14.4999	14.8592	14.9815	12.9749	13.072	12.9055	12.4631	12.5882	12.5657	12.3394	13.4964
gm1.7410_g	9.10154	8.81798	8.43251	7.9815	8.58589	7.62378	8.38319	8.4858	6.88207	6.60585	6.63226	6.45659	6.4695	6.24881	6.17668	6.47526
gw1.21.17.1	11.7489	11.7983	10.845	11.8532	12.3672	11.4112	12.2785	12.3023	8.8805	8.94045	9.19856	9.45076	9.35042	9.58179	9.30278	9.36765
e_gw1.50.132.1	10.4157	10.7796	10.0656	11.0796	11.5554	10.6551	11.217	11.2406	8.83846	8.78924	8.97622	9.09549	8.87665	9.08393	9.14777	9.03853
gm1.5777_g	13.3617	13.5737	12.6674	13.9633	14.6338	13.4057	14.2216	14.3934	11.6084	11.5972	11.7671	11.6966	11.6079	11.754	11.4421	11.6933
fgenesh1_kg.30_#_33_#_isotig08530	13.2677	13.542	12.6769	12.9429	13.2355	12.2547	12.8278	12.9468	11.1485	11.1642	11.3341	10.6502	10.6367	10.8152	10.7122	10.7863
estExt_Genemark1.C_50215	15.5038	15.481	15.0165	15.2499	15.5416	14.8591	15.4825	15.5625	12.8773	13.0112	13.307	12.9749	12.9898	13.0689	12.9464	13.0385
fgenesh1_kg.7_#_17_#_isotig12049	11.4457	11.7305	10.9002	11.934	12.158	11.5506	11.9006	12.1257	9.12687	9.16239	9.07401	9.0774	8.9182	9.34306	9.1607	9.61922
fgenesh1_pg.190_#_2	6.65319	5.46656	5.5104	3.69032	3.93603	3.88122	3.91769	3.72613	3.99064	3.71695	3.99288	4.25256	3.92329	3.87491	3.92414	4.06685
gm1.6265_g	2.65508	2.3194	2.40614	1.57237	1.8	1.74632	1.71253	1.62692	1.75162	1.58891	1.8437	1.70424	1.56891	1.74389	1.7021	1.65088
estExt_fgenesh1_pg.C_150036	3.44761	3.05445	3.15732	2.54282	2.26848	2.35371	2.44083	2.40773	2.49419	2.84772	2.51768	2.31181	2.53146	2.59616	2.67253	2.8067
fgenesh1_kg.3_#_506_#_isotig04070	3.3044	3.45298	2.82834	2.20818	2.36488	2.35725	2.27641	2.40771	2.63025	2.55401	2.41436	2.20409	2.52974	2.24563	2.20204	2.45147
estExt_Genemark1.C_22940001	5.98437	6.13329	7.16735	5.33272	5.05998	5.15406	5.3949	5.16955	5.03045	5.08792	5.21357	4.95726	4.76283	4.95206	5.19426	5.01386
gm1.16990_g	5.88958	6.33533	7.06387	5.19223	4.92896	4.86697	4.99723	5.00462	4.96626	5.40824	4.84218	5.2414	5.29352	5.37718	5.21634	4.64933
estExt_Genemark1.C_70195	10.8987	10.928	10.9259	9.04503	9.0433	9.11168	9.13821	9.20814	9.18666	9.01224	9.07223	8.77438	9.50109	9.04893	9.40817	9.81909
gm1.16831_g	9.2096	9.72943	10.5011	7.88595	8.08617	7.98512	8.01358	7.92736	8.02708	7.99578	8.12767	7.80221	7.95955	7.8324	8.0355	7.68246
gm1.14370_g	7.17065	6.95413	6.69016	6.01622	5.7127	5.80008	5.75956	5.71977	6.0756	5.96638	6.29854	5.31562	5.78987	5.61237	5.32765	5.99749
gm1.9862_g	6.59084	6.7612	6.04141	5.2674	5.52961	5.54917	5.68045	5.48648	5.91429	5.81559	5.38868	5.38407	5.27702	5.23396	5.11182	5.00923
estExt_Genemark1.C_9740001	9.79602	9.7156	9.3567	8.216	8.13698	8.04411	8.55395	8.50487	8.9458	8.97113	8.87721	8.48173	8.37142	8.39429	7.97452	8.13506
fgenesh1_kg.14_#_115_#_isotig03710	9.40281	9.09764	9.46234	8.43485	8.32773	8.05452	7.99174	8.16953	8.63075	8.42432	8.50366	7.94023	7.98208	7.67424	7.5131	7.59688
fgenesh1_kg.15_#_48_#_isotig07097	10.2725	10.3246	10.5679	9.26586	9.26864	9.19698	9.30102	9.17928	9.65299	9.66631	9.87317	9.12748	9.19682	9.00002	9.22418	8.90989
estExt_Genewise1Plus.C_6360005	8.44625	7.69591	7.41626	6.40606	6.61599	6.38254	6.15849	6.22721	6.69665	6.75044	6.40712	6.06825	6.39151	5.73156	5.45885	5.64278
estExt_Genemark1.C_8130001	7.92008	8.18388	8.38122	6.339	6.51695	6.48917	6.59204	6.61077	7.59233	7.30357	7.52599	6.76692	6.60317	6.91909	6.88394	6.18848
estExt_Genemark1.C_370070	8.1916	8.48399	7.91316	6.77057	6.94164	6.76519	6.71523	6.84876	7.21234	7.13038	7.34538	6.55104	6.51516	6.76826	6.67726	6.83452
estExt_Genewise1.C_1_t40450	11.1146	11.0315	12.0266	9.89507	9.93075	9.89253	9.84729	9.84071	10.3942	10.6335	10.7314	9.91277	9.91375	10.0643	10.0886	9.71873
estExt_Genemark1.C_3120001	10.243	10.1992	9.86179	9.31387	9.30936	9.29368	9.25702	9.32502	9.46382	9.40957	9.48665	8.78562	8.7973	8.78852	8.50479	9.38371
fgenesh1_kg.78_#_4_#_isotig13188	10.0263	9.67473	9.60187	9.28611	9.01423	9.03027	8.95208	8.8656	9.455	9.10365	8.83433	9.07172	8.82687	9.23245	8.68389	9.27016
estExt_Genemark1.C_40256	9.13097	9.57079	10.3366	9.1744	9.10974	9.05959	8.83066	8.95154	9.09424	8.95041	8.97194	8.85339	8.68068	8.68937	8.68579	8.24511
fgenesh1_kg.2_#_257_#_isotig06695	13.0993	13.2858	12.9073	12.4146	12.4754	12.1455	12.3668	12.3818	12.2921	12.2829	12.4013	11.9646	12.9186	12.0683	12.2771	13.0554
estExt_Genewise1Plus.C_10_t20003	8.10072	7.80875	7.74782	7.18694	6.98983	7.31714	7.52795	7.40019	7.17395	6.97105	7.27553	7.05479	7.50273	7.15832	7.1769	7.66062
estExt_Genemark1.C_130174	8.85572	8.74618	8.72644	8.0293	7.9599	8.26392	8.23228	8.20013	8.14013	7.94267	8.16118	7.29488	8.14599	7.51724	7.57926	7.72344
e_gw1.235.7.1	7.56629	7.51831	7.53573	6.54811	6.8302	6.98828	6.86796	6.94951	6.80086	6.53942	7.18269	6.17407	6.25314	6.58389	7.11851	7.03069
e_gw1.235.6.1	6.34475	6.21747	6.1115	5.26618	5.49474	5.71644	5.54923	5.91145	5.46196	5.30414	5.89519	5.11801	5.12976	5.49184	5.76935	5.63312
estExt_Genemark1.C_60078	5.18744	5.0543	4.94251	4.59306	4.47419	4.56318	4.62939	4.60263	4.61758	4.5266	4.45781	4.43729	4.91778	4.40314	4.52587	4.68785
gm1.8612_g	5.46059	5.54409	5.34788	4.77045	4.83747	4.86017	4.65253	4.8597	4.64966	4.84301	4.60964	4.3907	4.8242	4.62772	4.46804	5.03646
gm1.12730_g	9.30193	8.96707	8.70043	8.13428	8.09616	7.93276	8.02694	7.99985	8.25735	8.26944	8.5551	8.19355	8.00914	8.05632	7.92465	8.44772
fgenesh1_kg.19_#_5_#_isotig03271	7.02844	6.97769	6.31493	5.81005	5.71076	5.8926	6.06045	6.28666	5.96605	6.05361	6.13106	6.04488	6.16668	6.32004	6.43952	6.20508
estExt_Genemark1.C_170031	8.96851	8.53615	8.09304	8.09419	7.63687	7.61212	7.62117	7.49184	8.21309	7.6113	7.57553	7.77511	7.62567	7.71219	7.85004	8.12666
estExt_Genewise1Plus.C_2350004	5.52098	5.56251	5.81893	4.94694	5.0006	4.97078	4.82253	4.9703	4.57797	5.14562	5.17835	4.35207	4.86462	4.72808	4.60179	4.97469
e_gw1.395.1.1	4.51019	4.24171	4.77055	4.03594	3.8285	4.15455	3.9942	4.08823	3.71399	3.64385	3.84319	3.60484	3.74527	3.5255	3.55995	3.9145
estExt_Genemark1.C_860007	6.77025	6.78032	6.74458	6.1622	5.76613	5.99659	5.90336	5.88572	5.99155	5.86667	5.85234	5.22169	6.09611	5.35851	5.10729	5.14447
gm1.13796_g	5.23651	4.80885	5.18482	4.34307	4.52766	4.80423	4.61671	4.52526	4.5384	4.32475	4.59543	3.91118	4.18096	4.1926	4.29586	4.41762
estExt_Genemark1.C_40310	6.15402	6.52866	6.07414	5.77965	5.51231	5.44912	5.39936	5.5332	5.19467	5.08685	4.82351	5.33505	5.39946	5.1007	5.34169	5.33749
estExt_Genewise1Plus.C_120123	8.42831	8.60353	8.00036	7.1273	7.36246	7.35948	7.21831	7.30858	7.62208	7.52805	7.28197	7.62314	7.38669	7.6662	7.76096	7.29646
fgenesh1_kg.15_#_55_#_isotig00391	10.5324	10.6955	11.6767	9.614	9.62553	9.63542	9.65416	9.65969	9.8962	9.90435	10.0225	9.49117	9.71664	9.51643	9.73855	9.74634
e_gw1.2.1371.1	5.30772	5.54428	4.73484	4.43584	4.12855	4.13231	4.47412	4.16048	4.41818	4.44076	4.564	4.05218	4.25897	4.44519	4.01201	4.52744
estExt_Genemark1.C_2_t20144	7.44817	6.73661	6.39427	5.87766	5.57437	5.92133	5.6393	5.54193	6.19036	5.65468	6.01089	5.77735	5.75484	5.65196	5.31994	5.99714
estExt_Genemark1.C_26040001	7.15579	6.48827	6.42769	5.55807	5.40514	5.61917	5.58896	5.43069	5.6495	5.55597	5.3313	5.44022	5.50218	5.21004	5.07926	4.97031
e_gw1.11.291.1	9.17311	8.90419	8.63071	7.37452	7.43071	7.4168	7.47293	7.36519	7.80177	7.53233	7.5431	7.70155	7.67923	7.78574	7.60109	7.44869
gm1.15647_g	3.87353	4.34116	3.89444	3.18431	2.92174	3.21693	2.9502	3.32384	3.53844	3.38871	3.03724	3.03877	3.28888	3.28421	2.98564	3.01091
e_gw1.10.135.1	7.24183	7.16893	7.26635	7.38184	7.4272	7.23804	7.1897	7.34283	6.82108	6.57629	6.66772	6.92316	6.99383	6.71334	6.72578	6.87494
e_gw1.2.1027.1	13.2006	13.3307	12.7003	12.5236	12.5897	12.3881	12.7015	12.6683	12.5698	12.5425	12.3265	12.1496	12.0466	12.2148	12.1371	12.5653
e_gw1.2219.3.1	10.8975	10.6786	10.1274	10.9697	10.942	10.8795	11.2994	11.2622	10.3631	9.98712	9.64886	10.4431	10.3221	10.541	10.5907	10.7403
estExt_Genemark1.C_740010	6.03058	6.03997	5.83292	5.91577	5.79125	5.91258	5.83157	5.94611	5.3451	5.28622	5.74073	5.42576	5.80466	5.72393	5.40213	5.59004
gm1.10191_g	7.95567	8.21224	8.63293	8.4531	8.29948	8.13229	8.18546	8.20077	7.67953	7.65929	7.79847	7.55139	7.65545	7.6635	7.56253	8.04464
gw1.33.110.1	6.2345	6.14748	6.34702	6.00638	6.2321	6.12204	6.25309	6.2785	5.77463	5.80952	5.63723	5.82323	6.18608	5.94666	6.46085	5.93743
estExt_Genewise1Plus.C_200237	7.03356	7.04412	7.1566	6.6883	6.74366	6.82651	6.84609	7.11881	6.44323	6.44043	6.50096	6.30233	6.94074	6.45205	6.68474	7.00068
e_gw1.4.220.1	5.1696	5.00183	4.97639	4.92401	4.75363	4.89288	5.00751	4.79221	4.66334	4.62815	4.41959	4.61032	5.12688	4.7124	4.80933	4.83331
gm1.12534_g	6.63806	6.40526	6.43698	6.35044	6.51948	6.46764	6.19438	6.63461	5.81584	5.79046	6.07764	5.46086	5.73093	5.78171	6.11949	6.57468
fgenesh1_kg.335_#_1_#_isotig01650	7.19381	7.47669	7.45862	7.22245	7.27185	6.94944	7.01642	6.93383	6.97859	6.60726	6.73263	6.92142	6.98551	6.77278	6.5109	6.66523
gm1.6542_g	13.5317	13.5449	13.5206	13.449	13.4941	13.4962	13.726	13.602	12.8741	12.8711	12.9708	13.1852	13.2283	13.2238	13.4091	13.7076
estExt_Genemark1.C_11210002	5.2551	5.11705	5.32724	5.04595	4.80743	5.06889	5.10972	4.83168	4.744	4.83327	4.73963	4.69238	4.68469	5.01734	4.84641	5.27419
estExt_fgenesh1_pg.C_190033	8.75643	8.72118	8.83499	8.71559	8.67079	8.80694	8.52291	8.54463	8.13184	8.14368	8.19494	8.18122	8.6097	8.41973	8.2532	8.70968
gm1.602_g	7.01184	6.92017	6.84653	6.76857	6.63455	6.76428	6.62573	6.7056	6.39851	6.25383	6.36862	5.93104	6.54735	6.15128	6.26545	6.47984
estExt_Genemark1.C_16040002	5.46112	5.37045	5.49268	5.19181	5.46837	5.18216	5.26918	5.18167	4.96422	5.01853	4.85816	5.06003	5.43445	5.03955	5.16582	4.56869
fgenesh1_kg.12_#_107_#_isotig08933	9.1925	9.16441	9.40047	8.85349	8.81076	8.91679	8.9592	8.93433	8.59193	8.50718	8.71414	8.57235	8.7446	8.5812	8.54982	9.09404
fgenesh1_pm.3_#_398	7.49438	7.44994	7.21807	6.98319	7.3151	7.16053	7.51215	7.43211	6.90056	6.82143	6.67875	7.18124	6.97513	7.33548	7.3341	7.1465
e_gw1.3.1148.1	12.9393	13.0483	12.9578	13.1662	13.2615	12.9672	13.0823	13.1048	12.386	12.3238	12.3413	12.7307	12.5537	12.8765	12.851	12.6816
fgenesh1_pg.39_#_1	6.51551	6.13639	6.06752	6.15208	6.1303	6.16244	5.87362	6.09402	5.61347	5.62335	5.84497	5.31954	5.75884	5.44883	5.73635	5.91606
fgenesh1_kg.18_#_131_#_isotig09364	10.8842	10.4229	10.2872	10.3634	10.3805	10.2149	10.1802	10.2477	9.9183	9.90641	9.88533	10.1658	10.0639	10.2133	10.2333	9.93182
fgenesh1_kg.7_#_130_#_isotig11821	13.3634	13.6478	13.8528	13.6507	13.8269	13.8522	13.8266	13.9203	12.9488	12.9234	13.1091	13.1619	12.9797	13.2866	13.1093	14.2476
estExt_Genemark1.C_1240002	8.17322	7.46272	7.24143	7.62881	7.49758	7.14281	7.38453	7.21219	6.88884	6.80078	6.68453	7.24838	7.03379	7.3294	7.15859	7.32017
gm1.14663_g	5.77546	5.78572	5.63832	5.70982	5.68064	5.32308	5.34442	5.00783	5.00278	5.03646	4.79916	4.82396	5.2407	5.01799	5.07814	5.28016
gw1.155.25.1	6.90052	7.19511	7.35603	7.32154	7.23261	7.18048	7.14267	7.22284	6.42137	6.71931	6.434	6.95372	7.23049	6.85605	6.85216	6.83981
gm1.12285_g	4.86446	4.70543	4.54078	4.4155	4.42462	4.52629	4.40611	4.56207	4.28016	4.18189	4.14569	4.11306	4.43666	4.11848	4.5009	4.22806
e_gw1.13.491.1	6.66982	6.43433	6.29169	6.22144	6.22816	6.32028	6.27431	6.19328	5.67216	5.90755	5.95651	6.29277	6.17345	6.36475	6.05406	6.27916
estExt_Genewise1.C_360104	10.6399	10.1571	9.74223	9.78503	9.71877	9.71196	9.54698	9.54611	9.58251	9.43158	9.41884	9.60515	9.63527	9.8466	9.97598	9.73056
gm1.3688_g	4.25509	4.22445	3.87727	3.82363	4.07268	3.64135	3.86589	3.97643	3.67731	3.84645	3.56937	3.95378	3.94605	3.76012	3.94693	3.7475
e_gw1.12.581.1	7.35214	6.87538	7.10248	6.56394	6.62528	6.7547	6.36166	6.41821	6.39378	6.37806	6.32578	6.10158	6.20437	6.38741	6.23419	6.79739
estExt_fgenesh1_pg.C_3870001	9.8773	10.0205	9.85763	9.91178	9.96953	9.78124	9.82717	9.91067	9.17783	9.16673	9.10153	9.30495	9.76662	9.50181	9.46818	9.1767
e_gw1.3.71.1	7.84414	8.62885	8.87962	7.67281	7.61789	7.94346	8.06524	8.43151	7.62693	7.76365	7.71147	7.59403	7.55845	7.72988	8.1958	8.35682
e_gw1.46.35.1	5.46242	5.91541	5.77253	5.4428	5.55951	5.40666	5.5745	5.57584	5.00391	5.01752	5.20724	5.02412	5.28786	5.17995	5.07345	5.45233
estExt_Genewise1.C_6_t10358	7.48131	7.68074	7.08503	6.94162	7.26328	6.77595	7.53559	7.43529	6.70497	6.66758	6.58038	6.70797	6.70405	6.76639	6.73927	6.82627
gw1.1472.5.1	5.51782	5.35634	5.3899	5.63294	5.29624	5.50647	5.30658	5.41854	4.88399	4.67688	4.8809	4.60481	5.21754	4.92522	5.15688	5.62532
gm1.7411_g	3.31688	3.35128	3.06598	2.87952	3.1712	2.75298	3.2111	3.13685	2.65453	2.69768	2.6782	2.53481	2.58635	2.45981	2.41456	2.72284
gm1.8823_g	13.9749	13.6898	13.3364	14.0108	14.3853	14.0662	14.5567	14.499	12.7265	12.3256	12.1922	12.4341	12.2314	12.8649	12.919	12.4248
e_gw1.56.59.1	6.12092	6.38059	6.1135	6.61977	6.41176	6.85055	6.56974	6.67343	5.60752	5.74065	5.68737	5.29161	5.79388	5.58971	5.693	5.90678
estExt_Genewise1.C_16490001	7.0731	6.86633	6.56493	7.5275	7.47289	7.39872	7.14003	7.41604	6.40752	6.31727	6.25864	5.9955	6.55467	6.23093	6.15458	6.48968
estExt_Genemark1.C_23250001	3.6555	3.61557	3.98834	3.40855	3.43655	3.73471	3.64009	3.66375	3.21588	3.41727	3.07677	2.98025	3.28268	2.90433	2.97707	2.95972
estExt_Genemark1.C_180067	5.97541	5.98587	6.07286	6.50179	6.43596	6.45946	6.21687	6.33497	5.33787	5.42246	5.34968	5.19673	5.20786	5.17219	5.10758	5.45136
gm1.12262_g	5.58378	5.27687	5.33856	5.89609	5.79232	5.57969	5.81216	5.74327	4.8229	4.86978	4.90542	4.67702	4.64345	4.82381	4.61742	4.97814
e_gw1.86.33.1	5.8925	5.83814	5.97723	5.59028	5.36979	5.64908	5.53426	5.57645	5.25565	4.96425	5.64498	4.69675	5.39537	4.94261	5.03749	5.25258
estExt_Genewise1.C_4230005	7.89684	8.05653	8.20974	7.86279	7.60649	7.78912	7.62787	7.59619	7.34043	7.56766	7.33589	6.73594	7.60801	6.87919	7.03936	7.02645
fgenesh1_kg.56_#_32_#_isotig06730	9.16765	9.42908	9.28947	10.0003	9.72282	9.68907	9.59722	9.5761	8.68185	8.73262	8.72972	8.77853	8.88186	8.90001	8.91072	9.18543
gm1.7739_g	6.2135	6.45845	6.24565	5.98674	6.11868	6.02041	5.90661	5.88191	5.70583	5.69184	5.69051	5.07012	5.75007	5.13675	5.12865	5.65353
gm1.10208_g	8.14298	8.2657	8.1728	8.23834	8.29126	8.31238	8.07568	8.14638	7.51377	7.36268	7.67942	7.07788	7.47275	7.24145	7.4254	8.16218
estExt_Genemark1.C_180085	7.06465	7.23248	7.04097	7.07604	6.99319	7.29199	7.25624	7.39289	6.38265	6.35156	6.84215	6.26519	6.64247	6.32479	6.46878	6.96968
estExt_Genewise1.C_330018	8.72945	8.46599	8.57266	8.85211	8.92955	8.79768	8.43675	8.49166	8.01974	7.89048	8.01233	8.07837	7.91657	7.95551	8.17154	7.95762
estExt_Genewise1Plus.C_120483	10.5202	10.8629	10.4511	10.6173	10.7986	10.7818	11.0062	11.0985	9.87925	9.67225	9.58782	9.79246	9.88787	9.83033	9.60971	9.71818
estExt_Genewise1Plus.C_5_t10497	12.6197	12.6074	12.2497	12.9242	13.0106	12.6275	12.8692	12.8631	11.6142	11.7413	11.6401	12.0217	11.9041	11.9788	11.8349	11.8859
gm1.7946_g	12.3651	12.2061	11.6468	11.3653	11.8313	10.9001	11.6362	11.6721	11.1138	11.147	11.1113	10.7227	10.6536	10.6413	10.5516	10.5424
gw1.63.76.1	9.68574	9.75716	9.12137	9.47029	9.96458	9.32246	9.86074	10.0305	8.68147	8.81461	8.66627	8.96666	9.00112	9.01241	8.90638	9.52389
estExt_Genemark1.C_25450001	11.3659	11.3125	10.8236	11.5762	11.9414	11.2838	11.6342	11.5825	10.8925	10.4891	9.96175	10.6589	10.1116	10.684	10.9303	10.7992
estExt_Genemark1.C_180103	7.80084	7.39154	7.37703	8.30961	8.18577	7.83918	7.81624	7.86514	6.8522	6.70365	6.81829	7.2718	7.28324	7.47669	7.21394	6.81719
fgenesh1_kg.30_#_32_#_isotig08309	10.0553	10.046	9.58822	9.5754	9.95142	9.27121	9.81797	9.75227	9.00068	9.06026	9.21583	8.76743	9.1278	8.89193	8.97312	8.81147
estExt_fgenesh1_pg.C_8500001	5.7749	5.74273	5.6056	6.0237	5.90043	5.89881	5.72194	5.83987	5.19693	5.06601	5.15767	4.9034	5.41431	5.20309	5.04832	5.55285
gm1.16535_g	5.13435	5.13191	5.27654	5.42303	5.67093	5.56909	5.44138	5.43014	4.71044	4.55375	4.69827	4.7635	4.87966	5.13023	4.63959	4.55074
gw1.42.165.1	4.83531	4.83293	4.99934	4.91179	4.88575	5.18478	5.02292	4.91774	4.43525	4.49289	4.17854	4.03303	4.81728	4.18608	4.23016	4.54808
estExt_Genemark1.C_360012	7.09687	6.73358	6.8956	7.75155	7.51662	7.66113	7.19327	7.50654	6.34027	6.23433	6.37804	6.34422	6.8744	6.62981	6.46238	6.63487
gm1.14966_g	5.90764	5.82854	5.46915	5.76157	5.93632	5.48518	6.06817	5.91273	4.6908	4.8192	4.8714	4.88504	4.73207	5.10748	5.15267	5.1472
estExt_Genemark1.C_160019	6.49313	6.58807	6.69867	6.60926	6.31725	6.58771	6.52439	6.36907	5.70255	5.5709	5.62608	5.67075	6.17395	5.85556	5.70425	5.69728
estExt_Genemark1.C_4130002	8.94813	8.96158	8.88066	8.44482	8.35745	8.37267	8.29591	8.27536	8.01783	7.79967	7.6193	7.72572	8.24245	7.63244	7.54902	7.25571
e_gw1.68.23.1	8.49548	8.79139	8.01091	7.38972	7.8526	7.36852	7.57472	7.67715	6.50986	6.24196	6.78635	6.34966	6.48322	6.35609	6.58322	7.10544
fgenesh1_kg.8_#_5_#_isotig12419	8.08481	7.93743	7.9806	7.52108	7.37668	7.41362	7.08176	7.20299	6.27927	6.43853	6.60584	6.06003	6.1536	6.14321	6.34107	7.13471
fgenesh1_pg.10_#_194	6.72614	7.17226	6.99505	5.88488	6.11272	6.18068	6.48569	6.60122	5.41891	5.6147	5.58597	4.92682	5.09992	5.29228	5.33013	5.94778
fgenesh1_pm.4_#_91	12.3132	11.9688	11.1192	10.8412	11.2935	10.7793	11.3621	11.2865	10.2057	10.1925	10.2074	10.2063	10.277	10.0534	9.99733	9.74122
gm1.4345_g	5.63692	5.23579	5.32685	4.88205	4.81042	4.80798	4.9369	5.09378	4.54544	4.67376	4.62697	4.90587	5.94616	5.26038	5.1821	5.08254
estExt_Genemark1.C_2040002	6.09878	6.04659	5.43656	5.03884	4.76802	5.02913	5.07286	4.99495	4.70796	4.73564	4.61772	4.84314	4.93754	5.15979	5.59756	5.65468
gm1.12958_g	6.64523	6.97206	6.86034	6.11547	5.8185	6.02333	6.03274	6.00403	5.5971	5.55929	5.82726	5.66454	7.15565	5.58142	5.99724	6.68484
gm1.9820_g	0.316587	0.165266	0.483112	0.138653	0.148983	0.130148	0.140369	0.130098	0.0789129	0.0771184	0.0816845	0.198476	0.0709708	0.186622	0.0710143	0.0967909
gw1.7.242.1	2.54053	2.6153	1.68146	1.99195	1.80451	1.80575	1.99957	1.63305	1.6813	1.59527	1.84789	1.57681	1.70721	1.69188	1.6436	1.65649
gw1.823.2.1	8.27469	8.52241	8.4036	7.73679	7.90146	7.65183	7.72624	7.69226	8.55071	8.74554	8.57999	7.826	7.85538	7.75401	7.4177	7.38512
estExt_Genemark1.C_10320001	7.3426	7.16544	7.39008	6.63031	6.71861	6.62384	6.64888	6.62328	7.19409	7.23019	7.27296	6.44042	6.45479	6.4558	6.03402	6.16705
estExt_Genewise1.C_17580001	9.58151	9.53258	9.59451	8.87825	8.77546	9.01031	8.77614	8.87192	9.61296	9.36528	9.30249	8.7301	8.53797	8.64344	8.13934	8.15135
fgenesh1_kg.408_#_1_#_isotig04248	6.52114	6.39061	6.23709	5.88571	5.6529	5.93822	5.88064	5.73028	6.62138	6.55277	6.27125	5.53005	5.83438	5.54768	5.33887	5.78515
gw1.50.82.1	8.55717	8.5659	8.51119	7.86153	7.99672	8.00752	7.7681	7.85668	8.80507	8.76727	8.58854	8.14171	7.83621	7.79916	7.34483	7.21497
e_gw1.50.87.1	8.88744	8.82497	8.86333	8.18811	8.36813	8.16985	8.0999	8.12847	9.0145	8.96687	8.82689	8.24003	8.08854	7.98881	7.65598	7.55498
estExt_Genewise1Plus.C_2920002	5.72642	5.92059	5.49329	5.31728	5.31632	5.12638	4.88013	5.24865	5.91561	5.82053	5.92531	5.18843	5.145	4.90244	4.91414	5.19552
estExt_Genemark1.C_9010001	8.23661	7.75092	7.99302	7.4427	7.55637	7.33519	7.31607	7.3224	7.91747	7.94385	8.04094	7.26266	7.27951	7.00501	6.73246	6.72089
e_gw1.129.9.1	6.34053	6.1869	6.07062	5.65763	5.74703	5.48181	5.66199	5.63036	6.15325	6.3485	5.92598	5.51953	5.69002	5.1454	5.16095	5.1313
e_gw1.9.370.1	9.50834	9.47485	9.35398	8.75575	8.85145	8.64283	8.8738	8.79413	9.43774	9.33437	9.38626	8.62918	8.38679	8.35821	8.3326	8.37572
estExt_Genemark1.C_4230001	11.522	11.4295	11.4849	10.7926	10.903	10.8655	10.7254	10.7778	11.3941	11.4318	11.5266	10.67	10.592	10.4338	10.1952	10.3925
gw1.5.409.1	6.31061	6.36752	6.33809	5.93673	5.56098	5.7174	5.77247	5.64597	6.46436	6.44206	6.26917	5.62059	5.62458	5.54885	5.44876	5.86197
e_gw1.1.2095.1	9.62395	9.66006	9.62762	8.9575	8.93952	8.92464	8.88837	8.97433	9.76794	9.63323	9.77719	8.76709	8.72213	8.72323	8.9836	8.82654
fgenesh1_kg.43_#_23_#_isotig08162	12.253	12.1688	11.965	11.3184	11.4069	11.4165	11.5159	11.4707	12.5969	12.3369	12.288	11.653	11.3029	11.3896	10.4834	11.9606
fgenesh1_kg.32_#_34_#_isotig01352	8.31584	8.30152	8.19505	7.49029	7.64701	7.5304	7.50951	7.66897	8.12345	8.06926	7.99875	7.35589	7.09915	7.33849	7.17457	7.08629
gm1.8822_g	11.0137	11.053	10.8722	10.2658	10.3016	10.3272	10.2489	10.2613	10.9923	10.988	11.0605	10.2357	10.1997	10.1851	9.94458	10.09
fgenesh1_kg.7_#_70_#_isotig10688	11.5341	11.3615	11.2818	10.7247	10.7793	10.5312	10.4997	10.5624	11.3398	11.1197	11.2156	10.4034	10.5918	10.2036	9.92093	10.4244
fgenesh1_kg.207_#_1_#_ABG33851.1	9.00062	9.15232	9.48518	8.52551	8.33022	8.62056	8.48803	8.56557	9.14036	9.3883	9.46964	8.28627	8.47401	8.23933	8.22266	8.90723
fgenesh1_kg.63_#_4_#_isotig12999	11.2423	11.227	11.3092	10.5093	10.5601	10.5852	10.5054	10.4523	11.3166	11.414	11.584	10.1461	10.5421	10.1279	10.0839	11.201
estExt_Genemark1.C_170113	6.42197	6.48431	6.71061	5.99101	5.92487	5.83929	5.63978	5.96785	6.55387	6.53737	6.32134	5.78182	5.796	5.56719	5.49316	5.67639
e_gw1.7.678.1	6.74914	6.63435	6.39672	6.03928	5.8871	5.9471	5.88773	5.89818	6.43906	6.23324	6.33126	5.73127	5.6823	5.33823	5.37498	5.75019
e_gw1.62.77.1	8.08662	8.13808	8.14193	7.29459	7.49751	7.43048	7.38533	7.41047	8.16592	8.16662	8.12688	7.22979	7.34923	7.28082	7.22021	7.18224
fgenesh1_kg.43_#_27_#_isotig09078	9.1326	9.45483	9.648	8.79138	8.61601	8.75357	8.78457	8.63761	9.78576	9.90598	9.99631	8.78553	9.18497	8.81157	8.52016	9.25652
e_gw1.1417.1.1	6.60425	6.25152	6.15912	5.74875	5.91235	5.84776	5.67005	5.83679	6.58785	6.49643	6.54405	5.84049	5.68249	5.71791	5.77237	5.63131
estExt_Genemark1.C_9460003	3.57609	3.31541	3.44641	3.13914	3.23354	2.96915	3.27033	3.21245	3.59376	3.59442	3.77857	3.17208	3.16688	3.0941	3.12614	3.39287
gw1.17.338.1	7.91649	8.13763	7.93749	7.33663	7.44439	7.36864	7.52043	7.48473	8.37976	8.53278	8.38084	7.48985	7.62868	7.41702	7.40207	7.65807
fgenesh1_pm.35_#_11	10.7217	10.6503	10.7777	9.89405	10.1993	10.2004	10.0263	10.0744	10.4384	10.5663	10.6402	9.77861	9.89967	9.79345	9.64469	9.22485
gm1.16200_g	9.21523	9.09684	9.07725	8.49214	8.60246	8.51188	8.4306	8.45688	9.18629	8.98383	9.09202	8.34627	8.4294	8.36306	8.01501	7.92736
e_gw1.33.119.1	5.22006	5.19961	5.05167	4.70858	4.90031	4.57253	4.44128	4.76168	5.10526	4.89037	4.88573	4.30315	4.66333	4.09944	4.40853	4.25956
estExt_fgenesh1_pm.C_120032	10.4475	10.2708	10.2362	9.56015	9.71904	9.68955	9.60898	9.82375	10.2003	10.1825	10.2085	9.15334	9.44539	9.04033	9.16343	9.69193
gm1.7680_g	11.1264	11.2011	11.0993	10.462	10.5366	10.4114	10.3273	10.4087	11.3179	11.3742	11.6681	10.5325	10.5882	10.3714	10.4333	10.9205
estExt_Genewise1Plus.C_22650001	4.71651	4.6644	4.75843	4.27205	4.19757	4.47601	4.28497	3.87874	4.69209	4.62835	5.03792	4.25845	4.52722	4.09381	4.14007	3.98513
estExt_fgenesh1_pg.C_1_t10085	11.0073	11.0744	11.0965	10.3438	10.3235	10.3858	10.3625	10.3526	11.0375	11.062	11.1223	10.3257	10.2169	10.2117	10.3692	9.95763
estExt_Genewise1Plus.C_220252	10.6779	10.8206	10.7195	10.1378	9.99275	10.0558	10.0229	10.0438	10.9643	10.8743	10.9566	9.97978	9.90924	10.011	10.0764	10.3492
gm1.5322_g	11.7531	11.8569	11.7401	11.0254	11.0605	11.0884	11.1122	11.2091	11.9277	11.9783	11.9251	11.1072	10.9697	10.992	11.0675	11.2373
e_gw1.22.303.1	5.83268	5.99136	5.87291	5.62279	5.27458	5.2401	5.29659	5.31824	6.07808	6.0964	6.41058	5.47079	5.32418	5.38339	5.30883	5.83127
estExt_fgenesh1_pg.C_560001	11.0809	10.9639	11.1604	10.396	10.3769	10.4656	10.2944	10.3475	11.0187	10.9255	10.8691	10.3781	10.4133	10.2527	9.55549	9.33709
e_gw1.2.264.1	10.5878	10.5906	10.503	9.83164	9.90724	9.84031	10.0014	9.94895	10.7898	10.6946	10.5638	9.89181	9.8774	9.84635	9.79886	9.69318
gm1.6318_g	7.11081	7.08323	6.93067	6.4411	6.46443	6.54624	6.20448	6.49979	6.82884	6.90706	7.14679	6.19016	6.49448	5.93424	6.00738	6.26225
gm1.4696_g	9.16553	9.34836	9.24664	8.23813	8.48608	8.32539	8.32592	8.32484	9.70532	9.76165	9.68506	8.66858	8.69236	8.52705	8.12967	8.55776
e_gw1.50.127.1	7.71432	7.61448	7.4904	6.85685	6.5996	6.78368	6.73242	6.74192	7.61754	7.38052	7.35169	6.54554	6.55874	6.44357	6.17366	6.17301
fgenesh1_kg.43_#_22_#_isotig08917	11.2679	11.176	10.928	10.2806	10.2612	10.2016	10.221	10.166	11.5621	11.2241	11.3713	10.4421	10.275	10.1424	9.81485	10.1998
e_gw1.139.8.1	4.24362	3.94281	3.88621	3.62622	3.53755	3.53808	3.40768	3.5039	3.81735	4.29455	4.06687	3.39002	3.67275	3.59694	3.29895	3.20938
e_gw1.14.198.1	8.95944	8.86454	8.73758	8.14537	8.10853	7.858	7.88115	7.95538	9.1559	8.97328	8.92812	7.8975	7.84934	7.47913	7.01512	8.59984
estExt_Genemark1.C_6870002	8.47285	8.66258	8.54643	7.67611	7.92194	7.73996	7.67154	7.68034	8.59545	8.66404	8.58165	7.37114	7.81593	7.39763	7.37213	7.57733
e_gw1.2.765.1	8.45007	8.44949	8.55315	7.66552	7.819	7.72431	7.64192	7.63524	9.15122	9.00762	8.84903	7.94447	7.73863	7.98549	7.57451	7.76162
estExt_Genewise1.C_1_t50162	8.61704	8.65538	8.74372	7.78396	7.80958	7.86052	7.8376	7.8013	8.38229	8.58791	8.76523	7.41621	7.84725	7.43824	7.288	7.24448
e_gw1.2.1678.1	10.4997	10.397	9.99562	9.60462	9.6604	9.48548	9.45923	9.46271	10.8496	10.8927	10.8082	9.67969	9.72213	9.59816	9.30236	9.74089
estExt_fgenesh1_pg.C_190026	8.22826	8.07715	7.90964	7.41353	7.19623	7.2733	7.37865	7.36198	8.31717	7.98545	8.52417	7.38886	7.22743	6.99587	7.21342	6.91378
estExt_Genewise1Plus.C_7_t20023	10.9243	10.835	11.0385	10.0976	10.0814	10.1998	10.1648	10.0997	10.7903	10.9248	10.9257	9.7465	10.0207	9.75687	9.60366	9.46528
fgenesh1_kg.35_#_9_#_isotig01191	7.39854	7.27924	6.81008	6.43438	6.56127	6.61282	6.40345	6.2344	6.8303	6.97238	7.01342	6.05612	6.07969	6.0161	5.94035	5.92267
estExt_Genemark1.C_810003	6.35493	6.45169	6.041	5.82118	5.74087	5.75969	5.3543	5.52415	6.71921	6.92695	7.14143	5.61542	5.97182	5.47189	5.71827	6.46404
gm1.11436_g	9.59657	9.21371	9.3409	8.70266	8.76784	8.5107	8.50169	8.54658	9.6248	9.37681	9.48814	8.53064	8.45391	8.23788	8.14861	8.68354
estExt_Genewise1Plus.C_1_t50001	7.76668	7.80749	7.86597	7.07648	7.04575	7.25255	7.06666	7.10483	7.78497	8.00629	8.04914	6.81426	7.1654	6.7654	6.68689	6.93167
fgenesh1_kg.35_#_53_#_isotig05602	9.76113	9.77662	9.62935	9.03402	9.07014	8.89103	8.95194	8.88742	9.98969	10.0299	9.82606	8.98908	9.08178	8.8075	8.46425	8.62917
gm1.10367_g	5.76707	5.36668	5.43705	4.99477	4.61768	5.04722	4.80894	5.06201	5.60376	5.21064	5.62632	4.58794	4.60642	4.89048	4.47053	4.79753
gm1.11415_g	7.41504	7.18983	7.37044	6.65039	6.74647	6.82828	6.63998	6.67377	7.50281	7.22769	7.25188	6.71875	6.37382	6.28128	6.01017	5.96065
estExt_Genemark1.C_240013	10.0957	10.0286	10.1424	9.38737	9.48209	9.3763	9.32754	9.41474	10.3599	10.4852	10.6242	9.61159	9.67002	9.29059	8.93582	9.00251
e_gw1.90.86.1	10.5911	10.5853	10.6662	9.94169	10.0287	9.91252	9.69053	9.85165	10.5308	10.4896	10.4596	9.6008	9.30337	9.43652	9.26094	9.13698
gm1.11534_g	9.98527	9.82449	9.83626	9.20977	9.36492	9.16874	8.96368	9.12622	9.93514	9.91899	9.88484	8.90263	9.11732	8.88888	8.41763	8.344
e_gw1.140.5.1	6.22991	6.14198	6.08998	5.77504	5.78703	5.71583	5.42106	5.31093	6.19855	6.18283	5.95519	5.25413	5.53895	5.07914	5.15249	5.22729
fgenesh1_kg.24_#_2_#_isotig00931	10.1871	10.2255	10.0575	9.48472	9.6367	9.58489	9.46066	9.44485	10.1549	10.2885	10.157	9.32818	9.33343	9.08815	8.8975	9.01942
e_gw1.92.68.1	9.40057	9.22943	9.50889	8.82424	8.76214	8.5961	8.65397	8.53494	9.27587	9.21413	9.04426	8.22901	8.47274	8.081	7.80225	8.01491
fgenesh1_kg.41_#_14_#_isotig03220	9.4013	9.36888	9.55178	8.73607	8.80783	8.78377	8.79472	8.86361	10.0004	9.86437	9.67256	9.0844	8.795	8.89751	8.40979	8.5327
fgenesh1_kg.31_#_31_#_isotig03388	10.973	10.9394	11.1197	10.1353	10.2517	10.4404	10.2673	10.2565	10.9751	11.0478	11.1146	9.83875	10.13	9.91767	9.80507	10.3154
e_gw1.8.973.1	9.0824	9.11843	9.27673	8.34256	8.49365	8.54459	8.38935	8.42551	9.5912	9.7037	9.77881	8.55916	8.92819	8.57714	8.24653	8.66116
fgenesh1_kg.2_#_287_#_isotig08113	9.87125	9.96392	10.0347	9.14716	9.09991	9.24149	9.22187	9.20504	9.92628	10.0968	10.1567	8.8584	9.16543	8.8374	8.92768	9.32053
estExt_fgenesh1_pm.C_60157	12.3884	12.3899	12.5578	11.6674	11.6158	11.7224	11.7555	11.7201	12.572	12.4756	12.5446	11.5269	11.556	11.5365	11.4587	11.5399
gm1.14247_g	8.46448	8.42196	8.20876	7.55314	7.67662	7.61728	7.67173	7.68709	8.25319	7.98334	8.1344	7.32662	7.03761	7.36983	7.15957	7.12581
gm1.1353_g	8.60084	8.64672	8.55267	7.74498	7.89134	7.89401	7.91347	7.81241	8.44285	8.5082	8.67919	7.5853	7.87356	7.54003	7.48894	7.40088
gm1.15755_g	7.14411	6.96745	7.11379	6.60822	6.3891	6.48315	6.02818	6.20971	7.07503	6.87997	6.91171	6.11747	6.72316	5.74861	5.56751	5.8021
estExt_fgenesh1_pm.C_450008	12.3803	12.3246	12.381	11.6125	11.6743	11.5219	11.4916	11.5719	12.2094	12.164	12.2505	11.3085	11.3964	11.183	11.2433	11.0867
fgenesh1_kg.49_#_29_#_isotig04740	10.8025	10.5503	10.4502	9.86981	9.80103	9.93867	9.70661	9.80499	10.7223	10.4332	10.6956	9.88049	9.74471	9.69581	9.37872	9.53943
e_gw1.2347.1.1	3.30986	3.54258	3.21963	3.03641	2.94417	3.06958	2.90926	2.99322	3.30268	3.51776	3.30423	2.98504	3.0222	2.81879	2.68574	3.24148
fgenesh1_pg.288_#_1	4.36703	3.9809	4.2732	3.66733	3.91119	3.81508	3.55444	3.78459	4.27248	4.48888	4.50944	4.05823	3.75797	3.77918	3.72437	3.50778
gw1.62.117.1	8.30588	8.29681	8.5926	7.78847	7.52724	7.53611	7.50234	7.58644	8.35061	8.54755	8.36645	7.54105	7.68796	7.11032	7.36794	7.55369
e_gw1.1.968.1	4.31532	4.57505	4.36075	4.08165	3.90486	3.71933	3.66328	4.08984	4.38561	4.37047	4.49728	3.92479	3.67905	3.64372	3.75365	4.05214
fgenesh1_kg.12_#_20_#_isotig06789	6.68412	6.98056	7.04286	6.1052	6.17794	6.05659	6.38998	6.25622	7.2533	7.39115	7.34544	6.21464	6.33386	6.27331	6.3941	6.65079
fgenesh1_pm.22_#_83	9.36816	9.34452	9.48781	8.47063	8.4484	8.69261	8.61817	8.57168	9.0033	9.07465	9.25159	8.14158	8.41172	8.1625	7.98239	7.98617
e_gw1.9.770.1	7.49467	7.57303	7.74922	6.84793	6.90865	6.82955	6.81229	6.76207	7.70856	7.79997	7.61472	6.61244	7.12732	6.84331	6.56255	6.68411
estExt_fgenesh1_pm.C_2360002	9.2808	9.25181	9.31131	8.2457	8.26358	8.24706	8.75878	8.55019	9.02052	8.94661	9.18444	8.16609	8.23537	8.21842	8.02879	7.97033
gm1.10828_g	7.77987	7.72282	7.8071	7.04154	6.98509	6.93333	6.95398	6.8396	7.43164	7.39502	7.50629	6.63303	6.61503	6.62185	6.40135	6.6291
estExt_Genewise1Plus.C_9_t20038	8.90073	8.94317	8.91338	8.14847	8.05486	8.17971	8.12963	8.02253	8.69336	8.89523	8.93484	7.99052	8.13962	8.06037	7.69612	7.59072
fgenesh1_kg.7_#_6_#_isotig05701	10.0268	9.82476	9.81498	9.19975	9.09117	9.09181	9.10137	8.96248	10.0881	10.0214	9.9115	9.12601	9.2691	9.15431	8.75993	8.9602
estExt_fgenesh1_pm.C_20167	11.3491	11.2561	10.983	10.3809	10.4875	10.3294	10.3719	10.4319	11.0509	11.0674	11.1868	10.1163	10.3197	9.92717	10.119	10.3085
estExt_Genewise1Plus.C_120436	9.81341	9.85152	10.053	9.03929	9.10283	9.21191	9.09283	9.05373	9.57491	9.69815	9.78025	8.80953	9.01962	8.69943	8.67088	8.5868
estExt_Genewise1.C_20470001	8.14992	7.74811	7.99609	7.30201	7.36953	7.22202	7.0225	7.03308	8.22019	7.89371	7.7488	7.24891	7.5722	7.02427	6.44678	6.55069
fgenesh1_kg.61_#_9_#_isotig08212	7.19726	7.11354	7.15465	6.56146	6.4197	6.26771	6.40182	6.34779	7.12737	6.93094	6.78904	6.18117	6.33679	6.05536	5.74047	6.16403
gm1.12474_g	10.056	9.90455	9.8918	8.88293	9.04836	8.9876	8.89899	9.04082	9.45636	9.50731	9.72258	8.62817	8.98416	8.43048	8.69806	8.68349
estExt_Genemark1.C_360082	9.05557	8.99623	9.02636	7.99265	8.05124	8.08003	7.94764	8.14266	9.04039	9.03208	8.9949	8.22398	8.00896	8.20865	8.08917	7.82424
gm1.9377_g	8.78725	8.61908	8.20441	7.69242	7.71233	7.47975	7.63883	7.57563	8.66737	8.76526	8.734	7.86078	8.10545	7.73499	7.55408	7.57735
gm1.16304_g	10.061	10.1489	10.0264	9.06824	9.28277	9.08145	9.08754	9.03359	9.91244	9.90989	10.0296	9.21652	9.23323	9.05949	8.65591	8.70936
estExt_Genemark1.C_880017	10.6643	10.5274	10.3723	9.62536	9.79343	9.55488	9.37901	9.52642	10.6652	10.6965	10.6664	9.94284	9.77062	9.63778	9.33368	9.67512
fgenesh1_pm.50_#_1	11.4518	11.3856	11.4006	10.373	10.4668	10.4579	10.4922	10.4891	11.674	11.5229	11.5343	10.6421	10.5996	10.584	10.4261	10.6866
fgenesh1_kg.5_#_232_#_isotig08371	10.2316	10.1504	10.1511	9.33938	9.28671	9.2018	9.19542	9.14652	10.0791	10.0645	10.0553	9.03126	9.3594	8.91151	8.94811	9.20378
fgenesh1_pg.657_#_2	9.82693	9.95552	9.85642	8.82652	9.21578	8.89409	8.958	9.03778	10.2215	10.2561	10.1182	9.16102	9.24837	9.0382	8.83446	9.62059
estExt_Genewise1Plus.C_330014	9.15163	9.36496	9.27993	8.3993	8.50716	8.46023	8.41779	8.50204	9.6469	9.70071	9.61237	8.62741	8.6289	8.57409	8.1869	8.67938
estExt_Genewise1.C_10_t10046	9.9959	10.0127	10.119	9.21217	9.23945	9.37254	9.23002	9.16996	10.1464	10.2973	10.404	9.23619	9.58983	9.07737	9.01671	9.03366
estExt_Genewise1Plus.C_240025	7.78878	7.83973	8.10229	7.13523	7.10504	7.14907	7.14751	7.23366	8.36378	8.25347	8.2763	7.29113	7.36978	7.28172	6.84565	7.3414
estExt_Genewise1Plus.C_6_t20246	9.00639	9.00122	9.05852	8.14785	8.0259	8.25936	8.2655	8.25018	8.67272	8.79243	8.99112	7.71553	8.18501	7.58587	7.48553	7.92908
estExt_Genewise1Plus.C_8_t20322	8.32962	8.30401	8.3352	7.66049	7.29681	7.48436	7.52136	7.55793	8.45248	8.2414	8.47591	7.40344	7.51706	7.16851	7.36123	7.55244
e_gw1.27.52.1	15.1732	15.2325	15.1456	14.2464	14.3454	14.2197	14.3088	14.4798	15.4613	15.4377	15.495	14.6454	14.3942	14.2023	14.2533	14.3899
fgenesh1_kg.11_#_148_#_isotig07631	13.8554	13.7265	13.664	12.8582	12.8741	12.9078	12.908	12.9337	13.7678	13.675	13.9198	12.798	12.7528	12.6472	12.5392	12.8652
estExt_Genemark1.C_3960004	9.54827	9.68729	9.7359	8.88151	8.74846	8.7755	8.78152	8.76349	9.79869	9.59128	9.6535	8.78193	8.64579	8.68459	8.64708	8.83197
estExt_fgenesh1_pm.C_280003	11.4184	11.4464	11.5163	10.6196	10.4835	10.6041	10.6344	10.5567	11.4824	11.4346	11.5347	10.5807	10.4421	10.483	10.4119	10.5262
e_gw1.6.4.1	8.22693	8.02922	8.26271	7.4162	7.26967	7.34248	7.238	7.31314	7.88685	8.03103	8.05111	7.03859	7.42522	7.06575	6.85901	6.80751
estExt_Genewise1.C_150208	11.4025	11.6111	11.3086	10.5323	10.5821	10.6335	10.6651	10.5639	12.122	11.9528	11.9372	11.301	10.8936	11.1848	10.0061	11.0236
fgenesh1_kg.2_#_188_#_isotig11191	10.0304	10.1265	9.85361	9.182	9.16055	9.12159	9.10707	9.18974	10.4036	10.3984	10.6065	9.34804	9.44629	9.1107	9.21257	10.028
e_gw1.2.557.1	12.4158	12.3921	12.5119	11.4088	11.4194	11.6205	11.6293	11.6744	12.0882	12.1566	12.5727	11.1537	11.6013	11.1312	11.2601	11.4828
gm1.6502_g	9.78662	9.85729	9.58106	8.83495	8.92117	8.9506	9.02695	8.8929	10.263	10.1929	10.2562	9.68385	9.16156	9.4095	8.35379	9.19846
e_gw1.3.1802.1	12.4578	12.5097	12.5493	11.5668	11.5102	11.6589	11.6069	11.5704	12.3599	12.457	12.6129	11.154	11.4923	11.2653	11.2532	11.7807
gw1.28.177.1	3.89765	4.16187	3.97891	3.37367	3.46734	3.53019	3.55156	3.69319	4.3058	4.35282	4.18553	3.64114	3.6347	3.85363	3.48791	3.36683
gm1.587_g	10.229	10.135	9.8767	9.21548	9.24051	9.05442	9.14908	9.18702	10.0002	9.95445	9.89452	8.89113	9.08997	8.73949	8.54719	9.35039
estExt_Genewise1.C_11_t10267	12.2301	12.1818	11.883	11.2045	11.1282	11.1156	11.3919	11.2925	12.3615	12.083	12.2655	11.3559	11.2907	11.1442	10.982	11.2123
fgenesh1_kg.6_#_201_#_isotig09330	11.3982	11.3106	11.3674	10.4479	10.4764	10.5126	10.4556	10.4026	11.2075	11.2018	11.3295	10.3006	10.269	10.2022	10.2145	10.1547
fgenesh1_pm.1_#_3	12.6012	12.5247	12.5732	11.6057	11.6463	11.7372	11.6486	11.6766	12.3301	12.4928	12.7684	11.4946	11.7581	11.3883	11.382	11.5079
e_gw1.32.25.1	9.34273	9.3382	9.18737	8.60056	8.77202	8.56501	8.68686	8.73382	9.59408	9.24406	9.43415	8.66886	8.69113	8.76526	8.63569	8.44338
estExt_Genemark1.C_100237	9.07167	8.9617	9.16652	8.40885	8.32536	8.50672	8.3913	8.43436	8.9743	9.1094	9.16766	8.22157	8.45436	8.30689	8.19558	8.19983
fgenesh1_kg.45_#_71_#_isotig07802	12.0033	11.7753	11.7827	11.3088	11.2969	11.3403	11.0716	11.0867	11.9887	11.7703	11.9731	11.2694	11.4345	11.0577	10.6895	10.7496
estExt_Genemark1.C_2180005	7.98089	7.68373	7.8316	7.10091	7.32909	7.22759	7.24253	7.23122	7.37723	7.73151	7.76826	7.08107	7.20038	6.74826	6.72199	6.63766
estExt_Genewise1Plus.C_7410006	9.69325	9.61101	9.57852	9.13846	9.13505	9.02097	8.84678	8.8142	9.73979	9.60988	9.67713	8.829	8.92666	8.82563	8.70243	9.11145
e_gw1.4.539.1	4.72905	4.70312	4.80514	4.21047	4.34256	4.44198	4.25053	4.29359	4.63452	4.5236	4.42944	3.88063	4.13392	4.05965	4.01326	4.25074
fgenesh1_kg.30_#_51_#_isotig08762	12.3323	12.2981	12.2794	11.7077	11.6636	11.7131	11.7099	11.6629	12.3327	12.2955	12.3931	11.4731	11.6253	11.4519	11.4484	11.6212
e_gw1.307.7.1	7.54188	7.09322	6.93973	6.53763	6.76014	6.4622	6.66743	6.54072	7.15297	7.1307	7.24784	6.50292	6.73598	6.56577	6.4695	5.94207
estExt_Genemark1.C_6510001	8.21531	8.22706	8.0793	7.55414	7.5823	7.51114	7.49362	7.58206	8.16466	8.23076	8.1383	7.41554	7.41335	7.39222	7.31703	7.82301
gm1.10254_g	9.05999	8.90224	8.97947	8.41449	8.50521	8.16032	8.31266	8.33314	9.14607	8.83545	9.51931	8.38244	8.27244	8.28835	8.24822	8.91018
e_gw1.3.1499.1	12.695	12.647	12.7393	12.0941	12.1583	12.0188	11.9891	12.0814	12.5608	12.6955	12.6769	12.0087	11.9361	11.8506	11.8571	11.7495
fgenesh1_pg.2_#_263	3.771	3.83969	3.75061	3.45724	3.25743	3.53521	3.60418	3.33582	3.71551	3.78164	3.76452	3.20633	3.36698	3.49902	3.24629	3.56141
fgenesh1_kg.3_#_201_#_isotig09440	8.53495	8.53409	8.66481	7.82601	7.98463	8.0502	7.90843	7.85189	8.41736	8.46605	8.62013	7.6074	8.00511	7.73399	7.62236	7.716
fgenesh1_kg.8_#_229_#_isotig07101	10.5005	10.527	10.4045	9.87019	9.76349	9.80655	9.86257	9.89054	10.5941	10.6205	10.7151	9.72973	10.2102	9.66358	9.60896	9.9144
gm1.3592_g	9.14239	9.20211	9.20197	8.45262	8.46176	8.69253	8.57162	8.53112	9.02418	9.23783	9.32212	8.29754	8.59955	8.39991	8.36907	8.52566
estExt_Genemark1.C_100249	8.84444	8.84514	8.93828	8.07576	8.19407	8.30927	8.21564	8.20768	8.83239	8.87388	9.03964	8.03505	8.41167	8.08118	7.91401	8.09132
estExt_Genemark1.C_420028	9.98754	9.91611	9.96386	9.20627	9.31573	9.21946	9.23122	9.28852	9.97114	10.0116	10.0327	9.3746	9.18204	9.35921	9.09857	8.84578
gm1.10602_g	3.22752	3.4066	3.5077	3.13402	3.0024	3.08864	2.75604	3.26132	3.18564	3.4747	3.69231	2.99852	3.15753	3.04591	3.03792	3.15955
estExt_Genemark1.C_13850002	9.49708	9.53156	9.864	8.8694	8.83335	8.98489	8.89112	8.89248	9.58361	9.36038	9.21815	8.73461	9.06763	8.7077	8.29456	8.05185
gm1.14437_g	5.8384	5.95432	5.85762	5.18273	5.39366	4.96495	5.41041	5.22253	5.47179	5.25544	5.60605	4.5799	5.35048	4.75571	4.65804	4.88673
fgenesh1_pg.93_#_4	3.72793	3.89068	3.60116	3.37784	3.35747	3.36166	3.38788	3.29248	3.60059	3.56979	3.60951	3.29264	3.36129	3.13532	3.20782	3.10142
e_gw1.30.125.1	9.27531	9.28836	9.35183	8.63243	8.61302	8.59953	8.65021	8.5038	9.19093	9.37004	9.39234	8.38174	8.59977	8.35683	8.29644	8.9328
estExt_Genewise1Plus.C_11_t10428	9.98967	9.92945	9.90216	9.22371	9.23208	9.25707	9.19332	9.23675	10.1684	9.91197	10.0989	9.2217	9.22168	9.10681	9.19413	9.55494
estExt_fgenesh1_pm.C_50147	9.47069	9.26204	9.15398	8.58303	8.40504	8.46315	8.8519	8.57632	9.38383	9.04503	9.54967	8.40621	8.89607	8.48543	8.15392	8.84286
gm1.2680_g	12.0076	11.9263	12.072	11.2375	11.3431	11.2822	11.2837	11.3044	12.4828	12.1892	12.1461	11.7061	11.5465	11.6519	11.2426	11.2613
e_gw1.9.6.1	12.2523	12.2963	12.2305	11.5459	11.6024	11.4545	11.4646	11.5347	12.4024	12.4005	12.3516	11.7871	11.6738	11.6579	11.5481	11.4346
fgenesh1_kg.14_#_12_#_isotig09509	12.0643	11.9669	11.8576	11.2402	11.3016	11.111	11.188	11.2827	11.9824	11.8448	12.0086	11.2971	11.167	11.1417	10.9652	11.3858
gm1.14630_g	7.98789	7.96287	8.0557	7.29069	7.58691	7.19261	7.24287	7.37573	7.9532	8.26602	7.97668	7.58767	7.40491	7.40168	6.79007	7.23068
e_gw1.1281.1.1	8.8262	8.84233	8.66117	8.12263	8.13498	8.05205	8.00267	8.16539	8.55328	8.64323	8.83796	8.18205	8.04886	7.87253	7.76471	7.73396
estExt_fgenesh1_pm.C_630013	12.3218	12.3981	12.4217	11.6538	11.6826	11.7982	11.6887	11.6126	12.2982	12.2878	12.4982	11.2114	11.4875	11.22	11.2745	12.293
fgenesh1_kg.222_#_2_#_isotig00341	8.69354	8.53019	8.52277	7.8873	7.97532	7.81246	7.97732	7.86444	8.26906	8.41904	8.37112	7.79512	7.72488	7.75341	7.51324	7.22735
e_gw1.286.5.1	6.08179	6.29018	5.98521	5.51854	5.68806	5.45019	5.41311	5.56497	6.11483	5.88819	6.22385	5.41265	5.82544	5.40055	5.21971	5.19688
estExt_Genemark1.C_140196	6.85654	6.92856	7.07941	6.38268	6.31476	6.348	6.34168	6.27912	6.79007	6.96248	6.92141	6.12691	6.3213	6.31675	6.09987	6.26886
estExt_fgenesh1_pg.C_20319	10.2608	10.4391	10.3214	9.55616	9.59065	9.6251	9.79865	9.6634	10.7691	10.7856	10.6283	10.2181	10.0556	10.0253	9.79136	9.59176
estExt_Genemark1.C_330063	10.1086	10.3855	10.225	9.50004	9.5843	9.58302	9.55772	9.46587	10.0614	10.2135	10.3459	9.34243	9.46962	9.32725	9.27457	9.82768
gw1.40.121.1	7.86521	7.9746	7.76583	7.15021	7.05418	7.1696	7.07315	7.15502	8.04291	7.72394	7.95262	7.33216	7.52092	7.21828	6.68256	6.91661
estExt_fgenesh1_pg.C_620004	9.10517	9.12573	9.28435	8.36349	8.47779	8.27204	8.39034	8.35847	8.74278	8.84581	8.86138	8.09575	8.50169	7.90113	7.98505	7.68222
gm1.11650_g	6.34892	6.29232	6.50076	5.72821	5.73625	5.71073	5.79722	5.67295	6.53991	6.72295	6.62961	5.7761	6.15634	5.76146	5.75475	6.17866
gm1.10400_g	7.7565	7.57496	7.46522	6.88252	6.84548	6.73973	7.09157	6.85476	7.68443	7.40458	7.63408	6.6999	6.78076	6.38868	6.67582	7.53261
estExt_Genemark1.C_130250	5.35713	5.35438	5.2773	4.83978	4.82467	4.76332	4.63897	4.62362	5.1572	4.93948	5.33115	4.58738	4.81455	4.65854	4.50566	4.36993
fgenesh1_pg.469_#_2	8.62086	8.45762	8.50039	7.68469	7.90581	7.78218	7.82776	7.77839	8.71392	8.68337	8.73569	7.99901	7.97853	7.89358	7.84091	8.12743
fgenesh1_kg.2_#_431_#_isotig01468	7.57233	7.54287	7.20643	6.71497	6.88755	6.60135	6.76728	6.6534	7.2739	7.31514	6.99056	6.64678	6.77448	6.57161	6.3046	6.03013
fgenesh1_kg.47_#_17_#_isotig08748	11.0729	11.1265	11.012	10.2493	10.2677	10.2603	10.3394	10.4038	11.1606	11.1654	11.1992	10.407	10.5276	10.3041	10.3325	10.3619
fgenesh1_kg.2_#_269_#_isotig09757	11.3276	11.3939	11.0152	10.7838	10.566	10.1944	10.2938	10.2634	11.0624	11.2896	11.0851	10.464	10.5708	10.2974	10.1541	10.6239
gm1.3407_g	9.55663	9.48197	9.51554	8.77519	8.77252	8.67435	8.61943	8.64733	9.37365	9.38376	9.53148	8.74547	8.79588	8.62546	8.63971	8.85194
fgenesh1_kg.13_#_67_#_isotig05397	13.3274	13.2156	13.1911	12.3858	12.4638	12.4982	12.4844	12.4654	13.1863	13.2304	13.226	12.5683	12.5775	12.4053	12.4046	12.4662
e_gw1.8.698.1	10.5346	10.517	10.5588	9.73871	9.88416	9.80303	9.75585	9.79301	10.9172	11.1112	11.1293	10.2948	10.4304	10.2667	10.0186	10.3636
fgenesh1_kg.4_#_179_#_isotig01244	12.7567	12.839	12.939	11.9968	11.9733	12.1257	12.054	12.1051	12.5471	12.6442	12.8351	11.8239	11.9973	11.8044	11.9099	12.1204
estExt_fgenesh1_pg.C_5400002	7.37481	7.24029	7.34434	6.59423	6.62703	6.64305	6.7285	6.78136	7.2795	7.19394	7.31647	6.81801	6.65873	6.6336	6.28892	6.38149
fgenesh1_kg.9_#_171_#_AAT91256.1	12.922	13.1136	13.1987	12.3664	12.3056	12.4304	12.4625	12.4401	13.3182	13.4574	13.4766	12.4602	12.6654	12.4224	12.4304	13.1377
estExt_Genemark1.C_1950005	10.4018	10.346	10.2653	9.57213	9.65424	9.58144	9.63498	9.72988	10.1662	10.1918	10.2237	9.70668	9.4896	9.46881	9.34015	9.40891
fgenesh1_kg.1_#_602_#_isotig08984	10.6579	10.5765	10.11	9.79888	9.82942	9.78988	9.8029	9.73621	10.6031	10.4164	10.815	10.0993	9.90637	9.89604	9.79789	9.77196
fgenesh1_kg.50_#_39_#_isotig00897	10.7814	10.4406	10.4532	9.92663	9.94041	9.76285	9.75437	9.7971	10.1704	10.0314	9.93821	9.54355	9.5588	9.33865	9.28287	8.98464
gm1.15113_g	8.12676	8.17193	7.97901	7.45014	7.46779	7.32324	7.4182	7.35145	7.92181	7.85902	7.84809	7.33413	7.24751	7.22665	7.01376	7.13064
e_gw1.674.3.1	8.29279	8.28943	8.23354	7.42537	7.7672	7.51511	7.58132	7.52558	8.22707	8.16705	8.07558	7.67926	7.66387	7.50527	7.2339	7.10392
e_gw1.205.1.1	8.35155	8.20496	8.15815	7.47665	7.70921	7.52869	7.47081	7.46345	7.75788	7.90691	7.94226	7.45202	7.32714	7.21289	7.21121	6.65253
estExt_Genemark1.C_80394	9.53707	9.6521	9.64765	8.83811	8.6062	9.06356	8.95639	9.00821	9.82694	9.62485	9.47724	8.47326	8.66441	8.52349	8.72026	9.70538
estExt_Genemark1.C_110042	7.19359	6.97892	6.94732	6.23332	6.1977	6.42948	6.33449	6.41471	6.76384	6.86075	6.87359	6.27098	6.42672	6.24358	6.10551	5.99816
gw1.15.223.1	7.51549	7.50275	7.6267	6.87085	6.84754	6.79429	6.81925	6.75178	7.32751	7.40057	7.35246	6.88708	6.92732	6.72444	6.42543	6.54201
e_gw1.36.161.1	9.31166	9.2995	9.39856	8.58492	8.62662	8.64924	8.61667	8.54486	9.23351	9.26416	9.27803	8.29508	8.68235	8.39889	8.40069	9.01231
fgenesh1_kg.14_#_37_#_isotig10177	11.41	11.5191	11.6488	10.872	10.8075	10.736	10.7788	10.7141	11.3291	11.326	11.4025	10.7942	10.7625	10.572	10.4999	10.5844
gm1.2438_g	7.43173	7.28419	7.42235	6.5766	6.63817	6.56405	6.93926	6.65281	7.18323	7.392	7.51131	6.78525	6.57134	6.73793	6.42287	7.01346
estExt_fgenesh1_pm.C_90315	11.1076	11.2583	11.2489	10.5123	10.4504	10.5001	10.462	10.5614	11.0588	11.1121	11.3292	10.58	10.8418	10.4746	10.3115	10.3168
gm1.10567_g	6.33756	6.24082	6.42106	5.67617	5.84118	5.75972	5.71903	5.61907	6.33369	6.24554	6.20059	5.7715	5.73736	5.79349	5.59614	5.54849
e_gw1.2.313.1	10.9187	10.9523	10.7795	10.1003	10.129	10.1779	10.238	10.2118	10.9354	10.8887	10.8698	10.3757	10.3875	10.3554	10.2115	10.0588
estExt_Genemark1.C_110041	7.10596	7.02718	7.07669	6.28464	6.43538	6.3267	6.34828	6.50941	6.96919	6.92756	6.87278	6.49999	6.48882	6.24287	6.32072	6.17001
estExt_Genewise1Plus.C_10_t20026	10.0804	10.063	9.89942	9.31601	9.25105	9.31804	9.27331	9.29475	10.1854	10.1005	10.1748	9.51255	9.73941	9.40511	9.43095	9.37561
estExt_Genewise1.C_10_t20246	8.78849	8.79344	8.8888	8.00796	8.04772	7.9915	8.00796	8.06334	8.69817	8.70386	8.84938	7.96947	8.21599	7.92769	7.9564	8.59825
estExt_fgenesh1_pm.C_3_t20057	10.4045	10.3683	10.4738	9.66895	9.55412	9.62576	9.56942	9.61795	10.3024	10.2224	10.5042	9.56421	9.84982	9.44102	9.50553	10.0209
gm1.2417_g	11.0965	11.0833	10.9122	10.1935	10.3025	10.1425	10.3124	10.2312	10.9465	11.005	11.0447	10.5181	10.2852	10.262	10.0486	10.4939
fgenesh1_pm.4_#_97	9.36192	9.55591	9.40085	8.77412	8.68321	8.62778	8.55974	8.70014	9.24244	9.25008	9.22193	8.73898	8.92916	8.61238	8.38434	8.16112
gm1.7206_g	11.0202	10.944	10.9163	10.1487	10.1924	10.2008	10.13	10.1692	10.6982	10.6699	10.7671	10.1065	10.108	10.1485	10.0406	9.96579
estExt_Genemark1.C_24770001	12.5676	12.6562	12.5317	11.8151	11.6747	11.8226	11.9395	11.8429	12.7393	12.8387	12.9065	12.2388	11.9502	12.3309	12.0236	12.3535
estExt_Genemark1.C_4280005	10.3834	10.286	10.2856	9.50525	9.59563	9.51871	9.52468	9.61274	10.1599	10.2364	10.2642	9.54192	9.72367	9.36617	9.35483	9.93763
estExt_fgenesh1_pg.C_5290003	10.1961	10.1863	10.3463	9.5042	9.58962	9.61859	9.66768	9.68827	10.0883	10.0992	10.2061	9.45012	9.51529	9.39645	9.323	9.50802
estExt_Genewise1.C_630062	12.0485	12.0124	11.8892	11.4079	11.3764	11.2906	11.2381	11.3469	11.6459	11.741	11.7685	10.9633	10.9395	10.862	10.9882	11.301
e_gw1.40.131.1	9.23152	9.22509	9.12258	8.57817	8.62903	8.41744	8.56675	8.59364	8.89161	8.98675	9.00179	8.37276	8.58984	8.19336	7.94648	8.06934
fgenesh1_kg.64_#_32_#_isotig10923	7.22808	7.00479	6.93713	6.50014	6.50774	6.35401	6.49463	6.47372	7.01194	7.16511	6.9486	6.42512	6.46215	6.14335	6.08079	6.76455
fgenesh1_kg.31_#_17_#_isotig07548	10.1545	10.0999	10.2349	9.52678	9.51512	9.61428	9.52659	9.50534	9.76818	9.90716	9.99622	9.14473	9.51287	9.20448	9.02105	8.98364
estExt_Genemark1.C_6700001	9.68567	9.67554	9.64824	9.25582	9.1055	8.94277	9.01718	8.94077	9.45267	9.57086	9.49584	8.98357	8.78978	8.92973	8.72306	8.56713
gm1.11877_g	5.1331	5.17096	5.32382	4.75582	5.04362	4.70393	4.68091	4.57635	5.20801	5.16295	5.27717	4.76147	4.64474	4.61399	4.66821	4.79637
gw1.5.12.1	5.97865	6.00143	6.00673	5.78602	5.40705	5.41026	5.4523	5.43642	6.37122	6.26495	6.08997	5.72243	5.83158	5.5425	5.51413	5.67872
estExt_Genewise1Plus.C_4_t20225	10.0373	10.1284	10.1188	9.47044	9.48261	9.5007	9.49377	9.47911	10.0993	10.0634	10.0809	9.37666	9.58262	9.28525	8.93335	9.61462
fgenesh1_pg.16_#_42	9.42325	9.30491	9.5344	8.83175	8.90333	8.812	8.85807	8.80982	9.86111	9.74221	9.62637	9.21103	9.07182	9.06998	9.07727	8.64355
estExt_Genemark1.C_4400002	7.28329	7.44357	7.52851	6.87469	6.87303	6.65573	6.90575	6.87652	7.17334	7.13108	7.15187	6.52311	6.45429	6.50011	6.4468	6.94146
fgenesh1_kg.126_#_9_#_contig01691	7.03422	7.05082	6.87573	6.49137	6.64798	6.20685	6.43585	6.38383	6.92227	7.11408	7.19464	6.89017	6.52896	6.50546	6.19661	5.99389
estExt_Genemark1.C_200046	9.06993	9.03642	9.30767	8.37263	8.46462	8.47666	8.58243	8.50992	9.10884	8.94859	9.0895	8.28082	8.42522	8.28749	8.25544	8.63592
gm1.3684_g	10.058	9.8751	9.7556	9.32914	9.17492	9.23663	9.23222	9.23261	9.91453	9.75592	9.70022	9.22355	9.14208	9.11746	9.01017	9.01266
fgenesh1_kg.21_#_16_#_isotig08588	12.0942	12.0599	12.3017	11.5717	11.5278	11.4972	11.4599	11.4729	11.789	11.7669	11.8241	11.2031	11.1784	11.2412	11.1212	10.9204
fgenesh1_kg.441_#_6_#_isotig02951	8.80279	8.71419	8.74902	8.18431	8.33935	7.96079	8.10479	8.14293	9.069	8.86119	9.28969	8.38417	8.28766	8.22985	8.29849	8.79087
gm1.16128_g	7.64917	7.58581	7.58154	7.04493	7.04576	7.05036	6.91744	6.92857	7.8561	7.69821	7.67346	7.32439	7.33295	7.06512	7.02092	6.5157
fgenesh1_kg.1_#_626_#_isotig09996	12.5218	12.4684	12.527	11.8682	11.8673	11.8866	11.8081	11.8788	12.48	12.4873	12.6057	11.7982	11.9325	11.6732	11.6612	12.0974
gm1.15655_g	9.09847	9.04969	8.90926	8.34413	8.48316	8.3889	8.37562	8.28308	8.84831	8.94605	8.92952	8.57062	8.29976	8.27139	8.19353	7.65203
e_gw1.5.302.1	8.32778	8.30738	8.44876	7.82645	7.81368	7.71626	7.78389	7.67408	8.14907	8.06935	8.11871	7.48833	7.86638	7.31802	7.2572	7.70191
fgenesh1_kg.31_#_53_#_isotig12336	7.84077	7.79037	7.6458	7.18568	7.24079	7.05503	7.18947	7.2092	7.64062	7.69504	7.67726	7.26556	7.27175	7.30288	6.77148	6.69648
gm1.1278_g	5.33393	5.03313	5.14349	4.59977	4.58257	4.58968	5.03186	4.82782	5.65886	5.78822	5.39671	5.19471	5.19917	5.11883	5.06038	4.95115
e_gw1.13.512.1	14.3497	14.3404	14.1626	13.6007	13.6315	13.6631	13.7258	13.676	13.9503	14.0184	14.281	13.5302	13.6004	13.3539	13.4144	13.4923
estExt_Genemark1.C_210030	10.3088	10.2227	10.0316	9.66907	9.5898	9.56904	9.51746	9.48988	9.98907	9.95461	9.96997	9.41543	9.475	9.31156	9.21107	9.45387
e_gw1.18.297.1	7.88459	7.62345	7.68129	7.15263	7.16299	7.14104	7.17668	7.12159	7.68428	7.73462	7.81266	7.12758	7.33972	7.18579	7.08051	6.84379
gw1.59.12.1	6.78356	6.57217	6.72223	6.14624	6.26123	6.02925	6.23081	6.03848	6.72844	6.85681	6.50831	6.40796	6.25361	6.14863	5.90244	5.84425
estExt_Genemark1.C_150066	10.3569	10.2435	10.2639	9.60445	9.61378	9.68241	9.64932	9.65873	10.0542	9.91583	10.215	9.17161	9.43376	9.23186	9.36598	9.92359
fgenesh1_kg.8_#_179_#_isotig04535	11.8051	11.8688	11.8671	11.0766	11.129	11.2325	11.2577	11.3822	11.8314	11.9039	11.974	11.3718	11.1773	11.2739	11.4963	11.0033
e_gw1.1910.2.1	6.75553	6.691	6.59591	6.19384	6.09827	5.95141	5.99084	6.06567	6.54693	6.56521	6.43536	6.03067	6.1272	5.94265	5.85462	5.74934
e_gw1.10.644.1	12.7548	12.7782	12.5066	12.0094	12.0531	12.0288	12.0656	12.0639	12.9334	13.0644	13.189	12.3442	12.5569	12.2698	12.1981	12.5308
estExt_Genewise1Plus.C_300149	9.25442	9.17871	9.49792	8.62272	8.56767	8.61336	8.71789	8.69594	9.00554	9.12954	9.12919	8.30471	8.34915	8.44418	8.46166	8.75226
fgenesh1_kg.30_#_77_#_isotig07071	12.8342	12.8461	12.8687	12.0784	12.1156	12.1981	12.2099	12.1903	12.5166	12.5973	12.8759	11.9014	12.1941	11.9409	11.9006	12.1898
gm1.10820_g	11.4968	11.4975	11.3865	10.7846	10.8321	10.7935	10.7921	10.8107	11.2911	11.323	11.3802	10.8387	10.7933	10.7736	10.7058	10.3613
gw1.869.7.1	7.92059	7.79001	7.63252	7.1716	7.20481	7.21513	7.11964	7.12673	7.90564	7.57727	7.93437	7.36637	7.31168	7.24852	7.07786	6.99081
e_gw1.1.1256.1	12.1181	12.1109	11.9311	11.4189	11.4423	11.3584	11.3913	11.381	12.0933	12.2141	12.1688	11.7184	11.7359	11.4692	11.1675	11.3811
estExt_Genemark1.C_820046	3.38051	3.54966	3.70631	3.41866	3.05945	3.22958	3.36071	3.0328	3.37947	3.73037	3.46366	3.14825	3.29799	3.18864	3.29867	3.19602
gm1.6767_g	10.3312	10.3627	10.3087	9.63464	9.6188	9.70898	9.69884	9.73041	10.2196	10.3122	10.3783	9.76674	9.89082	9.68947	9.67555	9.20156
estExt_Genewise1.C_210063	10.1415	10.1949	10.2282	9.55593	9.50336	9.57562	9.52022	9.56493	10.0497	10.1085	10.5579	9.49442	9.55205	9.23188	9.37377	10.2815
e_gw1.337.8.1	8.2753	8.25083	8.24577	7.63591	7.6695	7.54865	7.67033	7.58491	8.47058	8.3555	8.17674	7.87717	7.56136	7.79542	7.65487	7.81716
estExt_Genemark1.C_4530003	6.71957	6.58832	7.16464	6.02796	5.99416	6.35782	6.28197	6.41251	6.68273	6.70832	6.29077	5.73417	6.16132	5.89137	5.86066	6.46232
estExt_Genemark1.C_3_t10330	8.19343	8.19639	8.16044	7.45203	7.34072	7.24345	7.45235	7.31383	8.65159	8.54613	8.2548	7.51392	7.4776	7.60204	7.25322	7.94389
estExt_Genemark1.C_3_t20091	9.94037	9.91943	10.1206	9.00925	9.13112	9.11145	9.05339	9.14156	9.67054	9.79716	9.91014	8.94445	9.17618	8.86715	8.71116	8.72064
estExt_Genemark1.C_260037	11.3168	11.3695	11.6631	10.3975	10.6147	10.5285	10.6624	10.6588	11.5562	11.3522	11.7176	10.3838	10.3231	10.4467	10.6172	11.1557
gm1.16114_g	8.16356	8.13019	8.4102	7.34072	7.57557	7.4391	7.31036	7.38765	8.85648	8.34849	8.56521	7.92748	7.56704	7.7515	7.24427	7.84111
estExt_Genewise1.C_1_t30475	11.6301	11.7215	11.5208	10.7893	10.666	10.6697	10.742	10.6695	11.7225	11.763	11.6881	10.6947	10.8807	10.6127	10.3784	11.2223
estExt_Genemark1.C_8380002	8.90458	8.92256	9.17946	8.23102	8.14702	8.16439	8.12123	8.05129	8.84057	9.1062	9.34815	8.19757	8.34855	8.13462	8.23368	8.23
gm1.12100_g	4.72163	4.6527	4.72693	3.74765	4.18535	4.25615	3.90426	4.14255	4.1177	4.21027	4.5761	3.69842	3.73218	3.89534	3.87599	3.93003
gm1.8764_g	10.3433	10.1507	10.1847	9.54227	9.4828	9.39176	9.32513	9.29734	10.3479	10.0025	10.2343	9.56587	9.24808	9.36676	8.90616	9.46038
fgenesh1_kg.103_#_28_#_isotig09714	11.8603	11.8795	12.0781	11.0246	11.1244	11.1249	11.0764	11.1707	11.6524	11.7689	11.9425	10.8249	10.9712	10.8688	11.0002	10.9885
gw1.42.113.1	5.72188	5.59248	5.37346	5.08112	4.9327	4.81929	4.84058	4.93215	5.75826	5.40567	5.45945	4.7899	4.86751	4.94254	4.76003	5.09843
fgenesh1_kg.30_#_60_#_isotig08386	11.8833	11.8603	11.8892	10.9772	11.0525	10.9837	11.0831	10.9777	11.9846	11.8768	11.9256	11.2303	11.0779	11.1415	10.8909	10.6766
gm1.14181_g	4.09719	4.6518	4.65138	3.93216	4.06726	3.97332	3.90711	3.97298	4.8678	4.6911	4.80228	4.07995	3.72898	4.41927	3.84485	4.52157
gm1.5603_g	10.7124	10.6966	10.6148	9.87786	9.90109	9.72797	9.73688	9.70369	10.5349	10.3807	10.4738	9.95611	9.6607	9.50476	9.24196	9.45069
estExt_fgenesh1_pg.C_26020001	8.33012	8.2032	8.2961	7.37245	7.53499	7.47682	7.46469	7.42161	8.21402	8.3613	8.21919	7.47755	7.78866	7.4517	6.9201	7.0806
fgenesh1_pm.47_#_3	8.70982	8.79252	8.84591	7.96918	7.93168	7.96447	8.01967	7.98922	8.92496	8.92748	9.0171	8.03492	8.17992	8.05986	7.8635	8.04318
e_gw1.49.47.1	9.95531	9.8286	9.53866	8.94001	8.99722	8.78149	8.88448	9.04677	9.51457	9.42029	9.59006	8.77456	8.83592	8.5756	8.39569	8.96007
estExt_Genemark1.C_380077	11.0954	11.1118	11.066	10.2352	10.1124	10.265	10.3122	10.1856	11.126	10.8856	10.9623	10.3624	10.1369	10.0859	9.7443	10.3881
fgenesh1_kg.6_#_200_#_isotig04392	12.7983	12.6294	12.6256	11.9049	11.651	11.737	11.9651	11.7109	12.2527	12.2453	12.6283	11.5421	11.7395	11.6573	11.3563	11.5952
fgenesh1_pm.2_#_10	12.3995	12.4205	12.2888	11.4758	11.423	11.57	11.5522	11.5327	12.5057	12.6796	12.836	11.7377	11.8776	11.5964	11.7073	12.0401
fgenesh1_pm.9_#_149	13.132	13.0975	12.7087	12.0046	12.0378	12.0371	12.3064	12.2661	13.3684	13.0788	13.4056	12.439	12.1295	12.4841	12.3922	12.6157
fgenesh1_kg.56_#_17_#_isotig08289	11.0262	10.8986	10.9555	10.0314	10.0073	10.0654	10.0077	10.1012	10.6032	10.4748	10.6316	9.75826	10.0431	9.68413	9.68102	9.6823
gm1.3245_g	7.76224	7.73758	7.82349	7.10713	7.16915	6.74127	6.90582	6.84291	8.25259	8.07107	8.00965	7.21826	7.57236	7.16135	6.88914	7.55564
fgenesh1_kg.31_#_20_#_isotig09093	10.2275	10.1249	10.1414	9.28216	9.45943	9.19591	9.22504	9.24025	10.3183	10.192	10.3242	9.65969	9.51929	9.47728	9.22945	9.21028
fgenesh1_kg.4_#_84_#_isotig03463	11.4953	11.4864	11.5152	10.5043	10.5496	10.5469	10.6601	10.7699	11.4002	11.435	11.5585	10.6893	10.7778	10.589	10.6071	10.4863
gm1.9656_g	11.5663	11.6476	11.6066	10.6443	10.7268	10.6947	10.8073	10.8003	11.6668	11.7609	11.8185	11.1195	11.0457	10.8886	10.8302	10.5628
fgenesh1_kg.4_#_21_#_isotig04135	10.985	11.0703	11.0464	10.1735	10.2248	10.0471	10.1217	10.0424	10.7966	10.8514	10.9246	9.9934	10.2105	9.95886	9.82196	10.0589
gm1.3686_g	4.01515	4.0416	3.97784	3.47145	3.41544	3.41848	3.40774	3.54451	3.732	3.62963	3.40351	3.03195	3.34361	3.26979	3.26352	3.24731
fgenesh1_kg.2_#_56_#_isotig03331	13.086	13.2481	13.1634	12.1917	12.2211	12.2883	12.3094	12.193	13.2131	13.291	13.5547	12.1011	12.422	12.1439	12.1639	13.1537
gm1.6814_g	11.1046	11.1714	11.1167	10.1952	10.1001	10.2516	10.2335	10.2303	10.9358	11.1005	11.3178	9.91651	10.4324	9.97828	10.0413	10.7506
e_gw1.29.133.1	8.76109	8.52509	8.52651	7.63919	7.88131	7.77409	7.6993	7.73938	9.04336	9.00248	8.9349	8.29358	7.87034	8.30961	8.02496	7.93286
fgenesh1_kg.14_#_28_#_isotig06054	8.6729	8.6587	8.65422	7.7435	7.89718	7.52788	7.86019	7.70293	8.43452	8.60749	8.49236	7.7935	7.78527	7.79247	7.6691	7.23313
fgenesh1_kg.21_#_10_#_contig01691	8.59381	8.50696	8.40224	7.59864	7.65355	7.5055	7.58398	7.66845	8.42496	8.49025	8.37336	7.86901	7.76829	7.77006	7.35485	7.39661
fgenesh1_kg.3_#_442_#_isotig08343	12.8462	12.8356	12.7307	11.8348	11.9039	11.8123	11.8346	11.8391	12.63	12.6272	12.7409	11.925	12.0872	11.8568	11.686	11.8145
estExt_fgenesh1_pm.C_1_t10397	11.9467	11.7926	11.7329	10.7911	10.7819	10.9074	10.9083	10.9519	11.5534	11.5786	11.7429	10.7664	10.8099	10.7821	10.8361	10.8687
estExt_Genewise1Plus.C_3_t20330	11.7017	11.8047	11.6854	11.051	10.8947	10.6978	10.6777	10.7266	11.7216	11.8385	11.8523	10.8811	10.8523	10.6045	10.5982	11.5792
fgenesh1_pm.12_#_18	12.3947	12.3788	12.2877	11.5919	11.5661	11.6675	11.6182	11.5475	12.4214	12.4278	12.3953	11.5819	11.4949	11.5658	11.2238	11.9763
gm1.3909_g	14.5739	14.6821	15.0085	13.8741	13.9878	14.0518	14.0612	14.0722	14.807	14.8661	15.1236	13.874	14.019	13.9257	14.1646	14.4604
fgenesh1_kg.1_#_530_#_isotig08412	12.4278	12.2848	12.2298	11.5691	11.5588	11.4708	11.4922	11.5386	12.5018	12.5194	12.5676	11.7258	11.792	11.6713	11.5522	11.7082
fgenesh1_kg.63_#_42_#_isotig01659	11.5877	11.4703	11.4565	10.7504	10.7668	10.7025	10.6807	10.6829	11.447	11.4521	11.4613	10.8628	10.7231	10.6048	10.4873	10.4813
estExt_fgenesh1_pg.C_590005	8.10663	8.01043	8.20821	7.27007	7.34431	7.42418	7.40213	7.20967	7.98617	8.02047	8.0128	7.28452	7.46787	7.20076	6.91902	7.06548
estExt_Genemark1.C_5540001	7.59658	7.57582	7.41078	7.04505	6.82652	6.71717	6.69996	6.56235	7.38164	7.3539	7.36036	6.82293	6.68745	6.47885	6.14902	6.68644
fgenesh1_kg.8_#_41_#_isotig01622	14.6778	14.723	14.8792	13.9211	13.9119	14.0481	14.1347	14.0716	15.3558	15.3578	15.3904	14.4089	14.3911	14.3994	14.4236	14.6909
estExt_Genemark1.C_19480002	9.28856	9.43511	9.40121	8.51674	8.70313	8.49613	8.6793	8.53367	9.24085	9.28158	9.16579	8.42073	8.54478	8.26636	8.22163	8.46743
estExt_Genewise1Plus.C_2_t10021	9.25705	9.27929	8.99153	8.23515	8.52096	8.26985	8.50998	8.48138	9.13554	9.2009	9.02239	8.51005	8.42728	8.19829	8.03693	8.06963
fgenesh1_kg.15_#_27_#_isotig09924	9.78106	9.66184	9.80755	9.05978	9.09904	8.99479	8.88317	8.96212	9.7768	9.8174	9.77144	9.14083	9.04407	8.91375	8.66939	8.83441
fgenesh1_kg.52_#_57_#_isotig11652	9.04461	9.0573	8.86075	8.29722	8.1256	8.21875	8.2357	8.18229	8.70066	8.67278	8.7658	7.43013	8.0807	7.31866	7.28975	8.62777
gm1.12630_g	4.83951	4.73008	4.41609	4.19249	4.11628	4.20276	4.05885	4.17807	4.56823	4.61698	4.50086	4.06561	4.17121	3.92347	3.99799	3.96187
fgenesh1_kg.380_#_1_#_isotig04557	11.677	11.6527	11.5729	10.8128	10.9308	10.8438	10.8725	10.7981	11.5408	11.5197	11.4346	10.9085	10.7152	10.7668	10.5987	10.2342
gm1.8578_g	8.91664	8.89021	8.75695	8.12547	8.17501	8.12795	8.09451	8.10707	9.07685	9.01325	8.99423	8.39025	8.02702	8.20454	7.93351	8.38794
fgenesh1_kg.73_#_7_#_isotig06717	9.35333	9.42668	9.23756	8.50305	8.70928	8.37228	8.39209	8.44738	9.79061	9.74431	9.73676	9.17877	9.0618	8.90696	8.81522	8.73222
gw1.291.6.1	5.85177	5.76508	5.78167	5.12043	5.12293	5.0664	5.17305	5.01021	5.99149	6.15654	6.04824	5.358	5.52551	5.73438	5.17088	4.92774
fgenesh1_kg.5_#_167_#_isotig04701	12.1098	12.0217	12.0161	11.1518	11.2881	11.0901	11.1251	11.1127	11.8824	11.9131	11.9501	11.3118	11.3365	11.1923	10.777	10.8548
fgenesh1_kg.50_#_35_#_isotig04788	11.7757	11.7649	11.7442	10.7629	10.961	10.7941	10.8586	10.9598	11.6225	11.7135	11.7828	11.1908	10.9932	10.8935	10.7231	10.7592
gm1.11020_g	6.98362	6.99412	6.89901	6.3456	6.03552	6.06703	6.06261	6.29012	7.12062	7.26958	7.31592	6.22442	6.8588	5.9943	6.28154	6.80437
e_gw1.11.26.1	13.0756	12.9006	12.7595	11.9201	12.1273	12.0915	11.9144	12.1294	13.0111	13.0114	13.1437	12.3421	12.0554	12.1825	12.4285	12.4131
gw1.51.27.1	6.71685	6.71368	6.62485	5.86156	5.89509	6.0553	5.89038	5.85731	6.59343	6.54013	6.59354	6.1643	5.99063	6.06376	5.66437	5.43611
fgenesh1_kg.45_#_1_#_isotig12554	4.32307	4.42146	3.74016	3.63301	3.87339	3.68306	3.67971	3.54742	4.08882	4.10954	4.17473	3.72673	3.68673	3.57829	3.65295	3.78889
estExt_Genewise1.C_4600006	10.8183	10.6145	10.695	9.81809	9.93694	9.82752	9.81474	9.85473	10.74	10.801	10.712	10.0783	10.0083	9.97356	9.796	9.99109
fgenesh1_kg.1_#_386_#_isotig02842	13.9672	14.0386	14.3017	13.1442	13.0957	13.2707	13.3283	13.3083	14.0014	13.9989	14.2179	13.1237	13.4018	13.2338	13.2828	13.4366
estExt_Genemark1.C_50348	8.95035	8.86145	8.74799	8.06536	8.09638	8.10405	8.00669	8.09032	9.03029	9.14597	9.16644	8.38064	8.53003	8.30948	8.19623	8.23521
estExt_Genewise1Plus.C_16140003	9.79514	9.89906	9.74389	8.97009	9.06083	8.96083	8.93803	8.99116	9.39717	9.44947	9.48537	8.73425	8.62451	8.72231	8.37668	9.02662
gw1.806.2.1	4.18924	3.86452	4.06777	3.51319	3.75846	3.60235	3.39826	3.60203	4.27324	3.97273	3.69921	3.71027	3.7033	3.46124	3.3775	3.56735
fgenesh1_kg.11_#_168_#_isotig10442	10.5236	10.5591	10.6078	9.78209	9.79564	9.68671	9.64136	9.71976	10.2387	10.3162	10.5429	9.53796	9.80239	9.40403	9.42835	9.72585
gm1.8040_g	10.4225	10.6669	10.3759	9.55656	9.89029	9.59717	9.49632	9.66869	10.0171	10.2947	10.4693	9.73515	9.54012	9.51042	9.28555	9.40118
gw1.31.127.1	8.84888	8.74464	8.67104	8.00662	7.93514	7.81805	7.85274	7.89291	8.45576	8.59783	8.61605	7.90369	8.01413	7.78944	7.88395	7.76199
gw1.312.1.1	6.2431	6.49217	6.35227	5.76359	5.71501	5.52515	5.59161	5.59129	6.31511	6.2449	6.41325	5.64338	5.78278	5.68137	5.60758	5.83257
fgenesh1_kg.14_#_112_#_isotig11894	8.48626	8.26725	8.48627	7.57027	7.41249	7.68728	7.60538	7.64435	8.2858	8.25395	8.05168	7.39849	7.53488	7.61479	7.40279	7.57989
gw1.1651.1.1	9.04855	9.02253	9.04207	8.13382	8.2054	8.28665	8.24184	8.21525	8.8415	9.0037	9.13228	8.35218	8.10012	8.34874	8.26365	8.27607
fgenesh1_kg.2_#_409_#_isotig08620	11.9919	12.0182	11.8385	10.9211	10.9594	10.899	10.9427	10.9089	11.9076	11.9017	11.8609	11.0998	11.0135	11.0217	10.8848	11.3671
gm1.9079_g	11.5867	11.4353	11.5656	10.4748	10.4831	10.5685	10.4471	10.4716	11.4374	11.2061	11.4225	10.5715	10.3868	10.5815	10.4552	10.784
e_gw1.46.67.1	7.1972	7.16167	7.10639	6.25514	6.49587	6.01181	6.07952	6.12883	6.54698	6.79908	6.9623	5.98884	6.51778	5.91721	5.74725	6.24257
e_gw1.91.16.1	5.63261	5.87649	5.73129	5.0592	4.82438	4.82639	5.05482	5.01967	5.94786	5.84301	5.52667	4.94444	5.3949	5.33989	4.91603	4.99651
estExt_Genewise1Plus.C_1680002	5.9047	5.71701	5.43334	4.83745	4.79674	4.99556	5.01659	4.84926	5.33278	5.53167	5.68279	5.15792	4.93816	4.71785	4.79331	4.99533
estExt_Genemark1.C_230012	9.69602	9.68503	9.71651	8.67181	8.73345	8.52827	8.56774	8.70902	9.51901	9.48008	9.36486	8.70365	8.78832	8.72294	8.60943	8.83791
fgenesh1_kg.5_#_188_#_isotig09610	11.9215	11.8125	11.9066	10.8364	10.7958	10.8286	10.8403	10.7591	11.6101	11.7389	11.8688	11.0519	11.0547	10.9118	10.874	11.0805
e_gw1.165.10.1	7.5118	7.20719	7.32695	6.36608	6.5603	6.35942	6.23067	6.45451	7.30186	7.43085	7.19356	7.00378	6.78681	6.6874	5.82956	6.33479
gm1.13292_g	3.37451	3.55322	3.3217	2.97567	2.77306	2.89222	2.84726	3.04561	3.24301	2.99651	3.1995	2.62325	2.91915	2.8882	2.82934	3.10862
e_gw1.3.1122.1	10.5667	10.6038	10.257	9.44977	9.54437	9.44138	9.47077	9.47898	10.6351	10.4639	10.3407	9.92662	9.84607	9.60103	9.45695	9.79818
fgenesh1_kg.182_#_7_#_isotig02768	11.9315	11.8403	11.8397	10.7753	10.8253	10.9071	10.8888	10.9281	11.9981	11.9263	12.232	11.095	11.1713	11.0644	11.2575	11.7506
e_gw1.2.52.1	6.43736	6.48749	6.51994	5.65346	5.40049	5.38437	5.68346	5.80415	6.37283	6.35387	6.11241	5.59483	5.89653	5.72014	5.57219	5.6017
estExt_Genewise1.C_4_t20019	8.04968	8.02051	8.06054	7.07375	7.0988	6.90102	7.09223	7.00224	7.87125	7.79029	7.6243	7.31126	7.43397	7.21394	6.71554	6.42839
fgenesh1_kg.12_#_82_#_isotig00885	12.9492	12.9194	12.9502	11.7904	11.8747	11.8617	11.8395	11.8123	12.8967	12.8887	13.0173	11.8879	12.0814	11.8547	12.019	12.4344
estExt_Genemark1.C_20760001	8.78952	8.44732	8.00778	7.40199	7.23356	7.29976	7.4706	7.55459	8.32225	7.83342	8.44864	7.31571	7.37127	7.1442	7.04327	7.99515
gm1.12947_g	5.75473	5.38808	5.42367	4.73334	4.76618	4.72865	4.59632	4.7072	5.66611	5.40453	5.43207	5.27408	4.87882	4.89273	4.61559	4.19799
fgenesh1_kg.5_#_177_#_isotig08809	13.5646	13.4488	13.5796	12.4475	12.3681	12.5317	12.5854	12.4549	13.3317	13.3047	13.515	12.3939	12.4071	12.4167	12.3756	12.9907
fgenesh1_kg.532_#_1_#_isotig04850	11.2402	11.1314	11.164	10.2068	10.1358	10.1534	10.0116	10.0348	10.5991	10.5714	10.6909	9.84586	9.67991	9.64504	9.55151	10.0938
fgenesh1_kg.7_#_69_#_isotig10397	12.9349	12.8304	12.656	11.792	11.8365	11.6634	11.6468	11.6694	12.639	12.5385	12.5451	11.8531	11.8249	11.7345	11.3642	12.0495
fgenesh1_kg.11_#_161_#_isotig06651	12.4612	12.6754	12.5172	11.3914	11.4797	11.3919	11.565	11.4898	12.493	12.5231	12.6929	11.3869	11.4383	11.5875	11.9225	12.2867
gm1.11574_g	16.6941	16.6864	16.7318	15.611	15.7019	15.5272	15.6341	15.6849	16.8015	16.7406	16.5503	15.9852	15.8352	15.8287	15.8655	16.0875
estExt_fgenesh1_pg.C_170005	5.41897	5.26362	5.46691	4.26596	4.21484	4.30555	5.00848	4.60735	5.65352	5.03061	5.16222	4.49335	4.58641	4.2998	4.65698	5.28477
gm1.15098_g	9.01425	9.07339	8.8353	8.01146	7.91545	7.88923	7.81565	7.76685	8.92892	8.79717	8.94676	8.27691	8.22694	8.10552	7.77761	8.27035
e_gw1.16.44.1	12.1327	11.9988	11.9796	11.2395	11.1522	11.2111	11.2618	11.0943	12.2942	11.9401	11.8411	11.518	11.2743	11.5691	10.9755	11.5243
fgenesh1_pm.7_#_143	13.4484	13.2559	13.4374	12.4373	12.4486	12.5146	12.5185	12.5641	12.9532	12.9933	13.2246	12.4121	12.6867	12.3884	12.3992	12.1506
estExt_Genemark1.C_2_t20094	9.93246	9.96898	9.86414	9.01734	9.06409	9.06337	9.21532	9.15162	9.98881	10.0632	10.1033	9.18775	9.16798	9.32905	9.45529	9.69694
gm1.4388_g	16.0131	16.1714	16.0371	15.2294	15.1156	15.2603	15.4007	15.2638	16.2823	16.2724	16.3312	15.6709	15.4041	15.775	15.4163	15.773
estExt_Genemark1.C_6750001	7.9644	7.99591	7.95151	6.99257	7.04964	7.23194	7.2426	7.21801	8.04297	7.83423	7.68062	7.17348	7.14152	7.29456	7.19902	7.32823
fgenesh1_kg.21_#_49_#_isotig08510	11.7541	11.6658	11.5676	10.7476	10.7997	10.7737	10.8812	10.9348	11.7977	11.7084	11.9085	11.1031	10.942	11.0031	10.9168	11.5383
fgenesh1_kg.8_#_196_#_isotig08596	11.325	11.3465	11.2992	10.4131	10.4976	10.4403	10.5106	10.5228	11.0605	11.3476	11.4601	10.8052	10.7609	10.6748	10.5666	10.2439
estExt_Genemark1.C_7800001	8.89119	8.90979	8.84871	8.13818	8.03336	7.91716	8.05354	7.86853	8.78874	8.55225	8.55386	8.23273	8.18928	8.12283	7.82111	7.60032
fgenesh1_kg.1_#_608_#_isotig11458	10.7921	10.8103	10.4811	9.74072	9.97655	9.62551	9.91713	9.95815	10.9069	10.914	10.8956	10.1577	10.3319	10.0768	10.0756	10.5902
e_gw1.46.33.1	8.50741	8.40349	8.43193	7.41732	7.58735	7.4876	7.67227	7.66269	7.97678	8.0355	8.24392	7.48221	7.77599	7.39411	7.38366	7.18476
estExt_Genemark1.C_60125	10.0572	10.1884	10.0449	9.16869	9.19524	9.26501	9.22654	9.21811	10.2564	10.1466	10.3084	9.4701	9.28441	9.5121	9.63611	9.85203
fgenesh1_kg.10_#_285_#_isotig06220	12.8937	12.8139	12.6927	11.8756	11.8693	11.7107	11.8129	11.8282	12.4561	12.5872	12.512	11.8417	11.9694	11.7315	11.729	12.028
estExt_Genemark1.C_100103	10.9669	10.9734	11.0484	10.1951	10.0308	10.0274	9.98318	10.0484	11.1008	11.0287	11.1796	10.1385	10.4391	10.0858	10.2186	10.9596
fgenesh1_kg.16_#_44_#_isotig09442	14.0177	13.9333	13.6357	12.8943	13.0279	12.7985	12.9405	12.9667	13.7831	13.9451	14.035	13.352	13.3291	12.9967	12.9802	13.4934
e_gw1.7.756.1	9.49414	9.27404	9.27868	8.49036	8.39165	8.39997	8.37484	8.38439	9.28551	9.28771	9.16029	8.82069	8.67941	8.6443	8.34665	8.18677
gm1.7965_g	10.0062	9.79953	10.0993	9.0505	8.96595	9.03792	8.94388	8.98018	9.66361	9.58766	9.6932	9.13696	9.15852	9.07283	9.03652	8.1895
estExt_Genemark1.C_7690001	3.28462	3.32407	3.27508	3.01113	2.76926	2.84553	2.93519	2.75607	3.10723	3.24513	3.27883	2.9188	3.03513	2.84183	2.7273	3.10152
fgenesh1_kg.12_#_48_#_isotig09464	10.887	10.7361	10.5537	9.76462	9.84927	9.68767	9.73178	9.77085	10.5538	10.7133	10.8375	10.0797	10.1358	9.91915	9.91779	10.0537
estExt_Genemark1.C_350021	10.5022	10.4594	10.3783	9.60831	9.65458	9.5678	9.48199	9.47885	10.4997	10.5059	10.4563	10.0374	9.79559	9.87986	9.55248	9.44896
estExt_Genewise1.C_650032	12.0272	11.9598	11.9016	11.0352	11.0737	11.1011	11.0873	11.1125	12.3252	12.1678	12.1736	11.4395	11.274	11.5327	11.6017	11.6481
gm1.9080_g	10.0338	9.85595	9.96629	9.12304	9.04075	9.15397	9.0398	9.04342	9.78823	9.63144	9.93161	9.18376	9.0527	9.08653	9.08087	9.21585
fgenesh1_kg.8_#_55_#_isotig03598	12.0154	11.9814	11.9619	11.0316	11.0382	11.0783	11.1004	11.0696	12.1861	12.3104	12.3731	11.5215	11.7193	11.4256	11.3795	11.4486
gw1.10.236.1	4.48236	4.31958	4.38852	3.5921	3.84636	3.82709	3.79437	3.99383	4.22851	4.39508	4.39722	3.87219	3.89623	4.10812	3.7675	3.55772
fgenesh1_kg.56_#_6_#_isotig07499	12.5931	12.4055	12.5206	11.5252	11.5499	11.5666	11.5156	11.6092	12.2565	12.1673	12.3319	11.7509	11.7425	11.6346	11.2996	10.9919
fgenesh1_pg.24_#_4	9.34218	9.21469	8.96686	8.33557	8.30324	8.35415	8.31246	8.23451	9.57802	9.18789	9.25638	8.68272	8.5514	8.71738	8.06955	8.85682
fgenesh1_kg.1_#_227_#_isotig03955	11.9175	11.9605	11.9112	10.9777	11.0492	11.0084	10.9493	11.0065	11.7405	11.7468	11.7298	11.0882	11.0852	10.9772	10.9324	10.806
fgenesh1_kg.12_#_17_#_isotig06783	12.7914	12.7545	12.8771	11.8984	11.8826	11.8411	11.8814	11.8952	12.6914	12.5816	12.7378	11.9799	11.9224	11.9183	11.9326	11.8248
e_gw1.3.67.1	8.44052	8.1322	7.91588	7.13536	7.2279	7.26068	7.15875	7.32209	8.42167	8.15943	8.53336	7.2775	7.17893	7.22816	7.04794	7.61945
fgenesh1_kg.28_#_54_#_isotig10065	9.70633	9.61852	9.88875	8.78593	8.80829	8.74004	8.68006	8.68993	9.79987	9.66305	9.82441	8.75649	8.7942	8.59143	8.54772	8.38115
[truncated: 1,931 more rows]
