# Supplementary material for: Phosphate availability and ectomycorrhizal symbiosis with Pinus sylvestris have independent effects on the Paxillus involutus transcriptome
Source: Mycorrhiza. 2020 Nov 16;31(1):69–83. doi: 10.1007/s00572-020-01001-6 (PMC7782400; doi:10.1007/s00572-020-01001-6)
Supplement: Supplementary file 3 — (XLSX 829 kb) [file 572_2020_1001_MOESM3_ESM.xlsx]

## Sheet: Pi Up
Table S6. P. involutus genes up-or down regulated by phosphate or symbiosis
731 unique P. involutus genes specifically up-regulated by Low Pi condition. Reference: Paxillus involutus ATCC 200175 genome (v1.0)
		Log2 Fold-Changes
Gene Model Name	Protein Id	NS Low Pi Vs NS High Pi	S Low Pi Vs S High Pi	S Low Pi Vs NS Low Pi	S High Pi Vs NS High Pi	EC	KOG
gm1.2755_g	8184	1.88716	1.50273	Not Significant	Not Significant
fgenesh1_kg.28_#_54_#_isotig10065	170339	1.66895	1.91159	Not Significant	Not Significant
fgenesh1_kg.15_#_35_#_isotig00878	169141	2.38929	2.44958	Not Significant	Not Significant
e_gw1.1.968.1	63735	1.33936	1.71013	Not Significant	Not Significant
fgenesh1_kg.61_#_9_#_isotig08212	171820	1.32398	1.61373	Not Significant	Not Significant		Molecular chaperones HSP70/HSC70, HSP70 superfamily
e_gw1.28.186.1	80849	5.76682	2.3593	-2.8237	Not Significant
gm1.10567_g	15996	1.17955	1.08524	Not Significant	Not Significant
fgenesh1_kg.35_#_53_#_isotig05602	170908	1.26155	1.88527	Not Significant	Not Significant		Transcriptional repressor EZH1
e_gw1.9.770.1	73701	1.37591	1.61756	Not Significant	Not Significant		Predicted RNA-binding protein, contains SWAP and G-patch domains
fgenesh1_kg.14_#_104_#_isotig02847	169049	2.5096	2.33884	Not Significant	Not Significant	Carboxyvinyl-carboxyphosphonate phosphorylmutase.	Isocitrate lyase
fgenesh1_kg.15_#_155_#_isotig12809	169261	2.10637	1.80286	Not Significant	Not Significant
fgenesh1_kg.9_#_115_#_isotig09323	167974	1.94954	1.73407	Not Significant	Not Significant	Phosphoglycerate kinase.	3-phosphoglycerate kinase
e_gw1.16.44.1	77684	1.41189	1.06118	Not Significant	Not Significant		Acyl-CoA synthetase
e_gw1.10.644.1	74581	1.09878	1.08556	Not Significant	Not Significant	Aspartate aminotransferase.	Kynurenine aminotransferase, glutamine transaminase K
estExt_Genewise1Plus.C_1020011	119686	3.077	4.1896	Not Significant	-1.05602		Ubiquitin and ubiquitin-like proteins
estExt_Genemark1.C_100103	98521	1.58718	1.10594	Not Significant	Not Significant	Transposing C==C bonds.	Predicted fumarylacetoacetate hydralase
gm1.10254_g	15683	1.08136	1.2538	Not Significant	Not Significant
estExt_fgenesh1_pm.C_120032	176281	1.03735	1.49167	Not Significant	Not Significant	Oxidoreductases.	1-Acyl dihydroxyacetone phosphate reductase and related dehydrogenases
e_gw1.748.1.1	91175	1.6587	2.34203	Not Significant	-1.23215	Lanosterol synthase.	Notchless-like WD40 repeat-containing protein
e_gw1.43.156.1	83098	3.00187	1.29893	Not Significant	Not Significant
gm1.3909_g	9338	1.26318	1.34859	Not Significant	Not Significant	Malate dehydrogenase.	NAD-dependent malate dehydrogenase
gm1.8751_g	14180	1.48092	2.55914	Not Significant	-1.95588
e_gw1.1.2095.1	64418	1.17	1.54869	Not Significant	Not Significant		Cytochrome P450 CYP4/CYP19/CYP26 subfamilies
fgenesh1_kg.45_#_71_#_isotig07802	171372	1.03708	1.3821	Not Significant	Not Significant		Tyrosine kinase specific for activated (GTP-bound) p21cdc42Hs
e_gw1.2375.1.1	94548	2.63926	1.77684	Not Significant	Not Significant
fgenesh1_kg.35_#_52_#_isotig07488	170907	2.36158	2.48131	Not Significant	Not Significant		Armadillo repeat protein VAC8 required for vacuole fusion, inheritance and cytosol-to-vacuole protein targeting
e_gw1.14.99.1	77072	2.04513	1.83013	Not Significant	Not Significant	N-acetylglucosamine-6-phosphate deacetylase.	N-acetyl-glucosamine-6-phosphate deacetylase
gw1.5.409.1	39345	1.15599	1.5419	Not Significant	Not Significant		Ankyrin
gm1.2604_g	8033	2.06401	1.88949	Not Significant	Not Significant	Phosphoglycerate mutase.	Phosphoglycerate mutase
estExt_Genemark1.C_2_t10391	95933	1.48073	1.88018	Not Significant	-1.38073		Predicted methyltransferase
e_gw1.652.6.1	90768	1.8263	1.0379	Not Significant	Not Significant		Sulfate/bicarbonate/oxalate exchanger SAT-1 and related transporters (SLC26 family)
fgenesh1_kg.4_#_21_#_isotig04135	166579	1.49015	1.41516	Not Significant	Not Significant
fgenesh1_pg.24_#_4	156272	1.51483	1.23329	Not Significant	Not Significant
estExt_Genemark1.C_4400002	102776	1.01425	1.10046	Not Significant	Not Significant
estExt_fgenesh1_pm.C_630013	177368	1.132	1.27746	Not Significant	Not Significant		Histone H2B
fgenesh1_kg.6_#_200_#_isotig04392	167232	1.42995	1.35805	Not Significant	Not Significant
fgenesh1_kg.14_#_114_#_isotig11133	169059	4.76335	2.28492	-1.80684	Not Significant
estExt_Genemark1.C_7690001	103175	1.62529	1.12696	Not Significant	Not Significant		Fatty acid desaturase
gw1.806.2.1	44442	1.35652	1.30137	Not Significant	Not Significant	2-acetyl-1-alkylglycerophosphocholine esterase.	WD40 repeat-containing protein
estExt_fgenesh1_pg.C_420004	181593	1.60877	1.71355	Not Significant	Not Significant
gm1.9450_g	14879	3.39754	3.07067	Not Significant	Not Significant
fgenesh1_kg.52_#_57_#_isotig11652	171690	1.27116	1.42781	Not Significant	Not Significant
estExt_Genewise1Plus.C_120301	113943	1.72649	1.5774	Not Significant	Not Significant
estExt_Genemark1.C_20760001	103968	1.79776	1.39122	Not Significant	Not Significant
estExt_Genewise1.C_210063	134934	1.08119	1.00097	Not Significant	Not Significant		Permease of the major facilitator superfamily
fgenesh1_kg.31_#_20_#_isotig09093	170563	1.48756	1.38823	Not Significant	Not Significant
e_gw1.15.180.1	77476	1.02797	1.77782	Not Significant	-1.30606		Aspartyl protease
gm1.5322_g	10751	1.13608	1.42563	Not Significant	Not Significant
estExt_fgenesh1_pg.C_20045	178338	3.36466	2.84959	Not Significant	Not Significant
fgenesh1_kg.222_#_2_#_isotig00341	172733	1.13381	1.27051	Not Significant	Not Significant	2-acetyl-1-alkylglycerophosphocholine esterase.	WD40 repeat-containing protein
gm1.587_g	6016	1.50398	1.68234	Not Significant	Not Significant	3-oxoacyl-[acyl-carrier protein] reductase.	Reductases with broad range of substrate specificities
fgenesh1_pm.4_#_97	161161	1.28038	1.08041	Not Significant	Not Significant	Polygalacturonase.
gm1.8549_g	13978	2.30145	2.27285	Not Significant	Not Significant		Tyrosine kinase specific for activated (GTP-bound) p21cdc42Hs
fgenesh1_kg.21_#_20_#_isotig08580	169769	2.12807	2.34548	Not Significant	Not Significant		Permease of the major facilitator superfamily
gm1.11575_g	17004	2.18997	1.81896	Not Significant	Not Significant	Phosphopyruvate hydratase.	Enolase
gw1.823.2.1	55280	1.13713	1.62575	Not Significant	Not Significant
e_gw1.5.425.1	70273	2.28809	1.53851	Not Significant	Not Significant
gm1.10602_g	16031	1.17049	1.34943	Not Significant	Not Significant
fgenesh1_kg.22_#_22_#_isotig08265	169850	5.10614	4.35821	Not Significant	Not Significant	L-arabinose isomerase.	Inorganic phosphate transporter
gm1.10562_g	15991	2.69537	2.18089	Not Significant	Not Significant
fgenesh1_kg.3_#_116_#_isotig10819	166086	1.93425	1.34626	Not Significant	Not Significant
e_gw1.2158.2.1	94240	4.14824	3.51634	Not Significant	Not Significant		Mitochondrial/plastidial beta-ketoacyl-ACP reductase
gm1.12033_g	17462	3.57326	1.87582	-2.11323	Not Significant		Tyrosine kinase specific for activated (GTP-bound) p21cdc42Hs
estExt_Genewise1Plus.C_240025	116523	1.35802	1.79443	Not Significant	Not Significant
estExt_Genemark1.C_100249	98636	1.13973	1.35841	Not Significant	Not Significant		Chitinase
fgenesh1_pg.1505_#_2	158974	1.82656	1.10672	Not Significant	Not Significant
fgenesh1_kg.3_#_201_#_isotig09440	166171	1.10093	1.3141	Not Significant	Not Significant		WD40 repeat-containing protein L2DTL
gm1.10109_g	15538	1.14279	2.22138	Not Significant	-1.37848		Large RNA-binding protein (RRM superfamily)
gw1.4.781.1	52023	3.78377	4.55517	Not Significant	Not Significant		Ankyrin
estExt_Genemark1.C_50348	97211	1.36424	1.27838	Not Significant	Not Significant		Mitochondrial GTPase
e_gw1.3.67.1	68135	1.6752	1.87879	Not Significant	Not Significant
estExt_fgenesh1_pm.C_2360002	177576	1.39173	1.60547	Not Significant	Not Significant	Alpha-N-acetylglucosaminidase.	Alpha-N-acetylglucosaminidase
estExt_Genemark1.C_24770001	104167	1.30116	1.0276	Not Significant	Not Significant
gm1.1353_g	6782	1.25418	1.65484	Not Significant	Not Significant		Serine/threonine protein kinase
fgenesh1_pm.1_#_76	159505	3.80811	3.69578	Not Significant	Not Significant	Laccase.	Multicopper oxidases
estExt_fgenesh1_pm.C_280003	176941	1.44924	1.6516	Not Significant	Not Significant		C-4 sterol methyl oxidase
e_gw1.129.9.1	87305	1.07457	1.61456	Not Significant	Not Significant	2-acetyl-1-alkylglycerophosphocholine esterase.	Cdc4 and related F-box and WD-40 proteins
e_gw1.3.1122.1	67051	1.70328	1.22662	Not Significant	Not Significant		Ca2+/H+ antiporter VCX1 and related proteins
fgenesh1_kg.313_#_2_#_isotig08660	172956	1.98218	1.29078	Not Significant	Not Significant		Flotillins
fgenesh1_kg.2_#_56_#_isotig03331	165522	1.5519	1.41864	Not Significant	Not Significant		Histones H3 and H4
fgenesh1_kg.32_#_64_#_isotig05659	170695	2.37185	2.21248	Not Significant	Not Significant
fgenesh1_kg.14_#_115_#_isotig03710	169060	1.7948	1.38403	-1.25755	Not Significant	With NAD(+) or NADP(+) as acceptor.	Aldo/keto reductase family proteins
e_gw1.544.3.1	90283	2.81054	1.87398	Not Significant	Not Significant	2-acetyl-1-alkylglycerophosphocholine esterase.	Notchless-like WD40 repeat-containing protein
e_gw1.202.8.1	88109	2.43826	2.99096	Not Significant	Not Significant	2-acetyl-1-alkylglycerophosphocholine esterase.	Notchless-like WD40 repeat-containing protein
e_gw1.62.77.1	84794	1.23411	1.5625	Not Significant	Not Significant
gm1.7275_g	12704	2.5409	2.23178	Not Significant	Not Significant
estExt_Genemark1.C_5540001	102941	1.30021	1.42389	Not Significant	Not Significant
fgenesh1_pm.35_#_11	163783	1.02349	1.4611	Not Significant	Not Significant	Adenosinetriphosphatase.	Chromatin remodeling complex WSTF-ISWI, small subunit
estExt_Genewise1Plus.C_2_t10021	106169	1.2908	1.4569	Not Significant	Not Significant
estExt_fgenesh1_pm.C_180005	176637	5.23876	5.84594	Not Significant	-1.03584		Purple acid phosphatase
estExt_fgenesh1_pg.C_110033	180221	1.8968	1.95603	Not Significant	Not Significant		Anaphase promoting complex, Cdc20, Cdh1, and Ama1 subunits
fgenesh1_kg.532_#_1_#_isotig04850	173443	1.70511	1.45879	Not Significant	Not Significant		Uncharacterized conserved protein
gm1.8885_g	14314	3.69294	2.6651	Not Significant	Not Significant
fgenesh1_kg.32_#_68_#_isotig01698	170699	1.93276	1.34806	Not Significant	Not Significant
gm1.4388_g	9817	1.38757	1.08448	Not Significant	Not Significant	Acid--D-amino-acid ligases (peptide synthases).	Transcription factor TCF20
gm1.10400_g	15829	1.25731	1.23418	Not Significant	Not Significant
fgenesh1_pm.22_#_83	163480	1.36216	1.68392	Not Significant	Not Significant		Mitotic checkpoint serine/threonine protein kinase
estExt_Genemark1.C_140196	99496	1.17389	1.28463	Not Significant	Not Significant		FOG: Immunoglobin and related proteins
fgenesh1_kg.1_#_626_#_isotig09996	165458	1.06447	1.12561	Not Significant	Not Significant	Cytochrome-b5 reductase.	NADH-cytochrome b-5 reductase
estExt_Genewise1Plus.C_360076	117685	1.02976	1.21428	Not Significant	-1.04404	Carboxypeptidase D.	Serine carboxypeptidases (lysosomal cathepsin A)
e_gw1.7.756.1	72125	1.59798	1.14068	Not Significant	Not Significant
estExt_Genewise1.C_2_t10320	125102	3.59551	2.78275	Not Significant	Not Significant		Fe2+/Zn2+ regulated transporter
gm1.11436_g	16865	1.31011	1.82441	Not Significant	Not Significant		FOG: Zn-finger
estExt_Genewise1.C_4_t20019	127717	1.73342	1.18298	Not Significant	Not Significant		Ran GTPase-activating protein
gm1.7680_g	13109	1.20322	1.42436	Not Significant	Not Significant
gm1.14376_g	19805	1.56437	2.33641	Not Significant	Not Significant
fgenesh1_kg.14_#_112_#_isotig11894	169057	1.40394	1.21907	Not Significant	Not Significant
gw1.161.4.1	44933	5.92943	5.23946	Not Significant	Not Significant		WD40 repeat-containing protein
fgenesh1_pg.404_#_2	158250	1.74038	1.9733	Not Significant	Not Significant		Inorganic phosphate transporter
estExt_Genewise1.C_20850001	141634	1.90524	1.58269	Not Significant	Not Significant
estExt_Genemark1.C_170056	99753	1.80264	2.54479	Not Significant	-1.45152		WD40 repeat-containing protein
estExt_Genewise1Plus.C_9_t20038	112153	1.35387	1.58519	Not Significant	Not Significant		CDC45 (cell division cycle 45)-like protein
fgenesh1_kg.32_#_34_#_isotig01352	170665	1.17285	1.50485	Not Significant	Not Significant
e_gw1.49.47.1	83786	1.40055	1.3532	Not Significant	Not Significant
estExt_Genemark1.C_2180005	102422	1.03744	1.32803	Not Significant	Not Significant
e_gw1.61.36.1	84744	2.66448	3.48929	Not Significant	Not Significant		Uncharacterized conserved protein
gm1.8619_g	14048	2.17766	2.55647	Not Significant	Not Significant
e_gw1.67.62.1	85108	2.23691	2.29542	Not Significant	Not Significant		Ankyrin
gm1.12644_g	18073	3.60056	3.31689	Not Significant	Not Significant
gm1.7206_g	12635	1.29706	1.06723	Not Significant	Not Significant
estExt_Genemark1.C_8380002	103228	1.4774	1.48411	Not Significant	Not Significant
gw1.5.711.1	50870	2.36858	1.84415	Not Significant	Not Significant	Lanosterol synthase.	Notchless-like WD40 repeat-containing protein
gm1.8040_g	13469	1.38163	1.30178	Not Significant	Not Significant	2-acetyl-1-alkylglycerophosphocholine esterase.	Notchless-like WD40 repeat-containing protein
e_gw1.14.541.1	77107	2.14854	1.19635	Not Significant	Not Significant
e_gw1.33.93.1	81761	2.43781	2.31141	Not Significant	Not Significant
gm1.16294_g	21723	2.07496	1.17191	Not Significant	Not Significant		Cytochrome P450 CYP2 subfamily
gw1.42.113.1	49346	1.3647	1.44503	Not Significant	Not Significant		WD40 repeat-containing protein
estExt_Genemark1.C_380077	101102	1.425	1.38052	Not Significant	Not Significant		Synaptic vesicle transporter SVOP and related transporters (major facilitator superfamily)
fgenesh1_kg.86_#_10_#_isotig00903	172172	3.99815	3.36266	Not Significant	Not Significant		Ubiquitin/40S ribosomal protein S27a fusion
e_gw1.30.234.1	81221	1.06395	2.07436	Not Significant	-1.06148		Protein involved in vacuolar polyphosphate accumulation, contains SPX domain
gm1.14420_g	19849	2.06254	2.02108	Not Significant	Not Significant		Splicing coactivator SRm160/300, subunit SRm300
fgenesh1_kg.49_#_6_#_isotig10800	171520	3.55324	2.93916	Not Significant	Not Significant
estExt_Genemark1.C_11820001	103501	2.50146	3.95714	Not Significant	-1.51304
gm1.13401_g	18830	4.38831	6.04098	Not Significant	-1.01201		Inorganic phosphate transporter
fgenesh1_pg.3_#_183	153001	2.29325	2.24769	Not Significant	Not Significant	Endopolyphosphatase.	Acid sphingomyelinase and PHM5 phosphate metabolism protein
fgenesh1_kg.56_#_17_#_isotig08289	171745	1.48082	1.35359	Not Significant	Not Significant		DNA-binding subunit of a DNA-dependent protein kinase (Ku70 autoantigen)
e_gw1.4.539.1	69066	1.01477	1.33231	Not Significant	Not Significant		HMG-box transcription factor
gm1.3686_g	9115	1.50859	1.42169	Not Significant	Not Significant
fgenesh1_pg.11_#_151	155154	1.74354	1.6922	Not Significant	Not Significant		Pyridoxalphosphate-dependent enzyme/predicted threonine synthase
e_gw1.50.83.1	83935	1.51823	2.21008	Not Significant	Not Significant		Ubiquitin/60s ribosomal protein L40 fusion
fgenesh1_pg.657_#_2	158501	1.51641	1.6118	Not Significant	Not Significant
estExt_Genewise1.C_4220004	139587	1.85045	2.222	Not Significant	Not Significant
gm1.3684_g	9113	1.09291	1.1655	Not Significant	Not Significant	Carboxylesterase.	Acetylcholinesterase/Butyrylcholinesterase
fgenesh1_kg.2_#_431_#_isotig01468	165897	1.25469	1.28331	Not Significant	Not Significant		Amino acid transporters
fgenesh1_kg.380_#_1_#_isotig04557	173096	1.2746	1.39043	Not Significant	Not Significant	Adenosinetriphosphatase.	Helicase-like transcription factor HLTF/DNA helicase RAD5, DEAD-box superfamily
fgenesh1_kg.11_#_195_#_isotig09098	168631	2.31825	1.54624	Not Significant	Not Significant
estExt_Genemark1.C_150066	99546	1.05891	1.03652	Not Significant	Not Significant		Amino acid transporters
e_gw1.24.163.1	79923	2.67108	1.853	Not Significant	Not Significant	2-acetyl-1-alkylglycerophosphocholine esterase.	WD40 repeat-containing protein
fgenesh1_kg.42_#_40_#_isotig03193	171231	2.6373	2.91686	Not Significant	Not Significant	Acting on paired donors, with incorporation or reduction of	Cytochrome P450 CYP2 subfamily
gm1.9080_g	14509	1.51598	1.16112	Not Significant	Not Significant		NADH-dehydrogenase (ubiquinone)
gm1.14792_g	20221	2.05664	3.38699	Not Significant	-1.70205
gm1.15520_g	20949	1.97922	1.38452	Not Significant	Not Significant
e_gw1.29.166.1	80939	2.61629	2.58428	Not Significant	Not Significant	2-acetyl-1-alkylglycerophosphocholine esterase.	WD40 repeat-containing protein
fgenesh1_kg.8_#_3_#_isotig11940	167546	4.22899	1.37094	-2.24937	Not Significant
fgenesh1_kg.12_#_17_#_isotig06783	168671	1.52713	1.24863	Not Significant	Not Significant	Pyridoxine 4-dehydrogenase.	Voltage-gated shaker-like K+ channel, subunit beta/KCNAB
e_gw1.335.7.1	89064	3.54716	2.56954	Not Significant	Not Significant		Multidrug/pheromone exporter, ABC superfamily
fgenesh1_kg.7_#_69_#_isotig10397	167388	1.78555	1.30473	Not Significant	Not Significant		Tyrosine kinase specific for activated (GTP-bound) p21cdc42Hs
gm1.16297_g	21726	1.53943	2.07269	Not Significant	Not Significant
gm1.4696_g	10125	1.58121	1.92992	Not Significant	Not Significant
gm1.6418_g	11847	2.05968	1.07323	Not Significant	Not Significant	Adenosylhomocysteinase.	S-adenosylhomocysteine hydrolase
estExt_Genewise1.C_8_t20430	130423	1.76695	1.73835	Not Significant	Not Significant
estExt_fgenesh1_pg.C_590005	181867	1.33408	1.40418	Not Significant	Not Significant
e_gw1.52.92.1	84073	1.9072	1.4331	Not Significant	Not Significant
fgenesh1_kg.5_#_232_#_isotig08371	167032	1.55378	1.6281	Not Significant	Not Significant
fgenesh1_kg.2_#_440_#_isotig02974	165906	2.59588	1.84803	Not Significant	Not Significant		Predicted lipase
fgenesh1_kg.12_#_71_#_isotig09836	168725	1.65003	2.17677	Not Significant	Not Significant	3-oxoacyl-[acyl-carrier protein] reductase.	Mitochondrial/plastidial beta-ketoacyl-ACP reductase
estExt_Genewise1Plus.C_7_t20023	110749	1.30567	1.94008	Not Significant	Not Significant		Myosin class II heavy chain
e_gw1.11.26.1	75301	1.47731	1.23754	Not Significant	Not Significant		Actin regulatory protein (Wiskott-Aldrich syndrome protein)
gw1.28.179.1	49529	2.89747	3.58243	Not Significant	Not Significant		Tyrosine kinase specific for activated (GTP-bound) p21cdc42Hs
fgenesh1_kg.8_#_229_#_isotig07101	167772	1.07019	1.31297	Not Significant	Not Significant	Guanine deaminase.	Atrazine chlorohydrolase/guanine deaminase
e_gw1.9.370.1	73881	1.08772	1.66043	Not Significant	Not Significant
estExt_fgenesh1_pm.C_90315	175915	1.17571	1.07406	Not Significant	Not Significant	Guanine deaminase.	Atrazine chlorohydrolase/guanine deaminase
gw1.53.109.1	61740	2.06606	2.24963	Not Significant	Not Significant
estExt_Genewise1.C_650032	138106	1.50987	1.15275	Not Significant	Not Significant	Cystathionine gamma-lyase.	Cystathionine beta-lyases/cystathionine gamma-synthases
fgenesh1_kg.14_#_37_#_isotig10177	168982	1.22219	1.18266	Not Significant	Not Significant		Glyoxylate/hydroxypyruvate reductase (D-isomer-specific 2-hydroxy acid dehydrogenase superfamily)
e_gw1.4.105.1	68932	1.87534	2.44645	Not Significant	-1.21567
estExt_Genewise1.C_1_t40450	124476	2.57384	1.10182	-1.34859	Not Significant	Ribonuclease T2.	Ribonuclease, T2 family
estExt_Genewise1Plus.C_10_t20026	112919	1.23467	1.06901	Not Significant	Not Significant	Kynureninase.	L-kynurenine hydrolase
e_gw1.139.8.1	87411	1.47528	1.83762	Not Significant	Not Significant		Tyrosine kinase specific for activated (GTP-bound) p21cdc42Hs
fgenesh1_kg.1_#_253_#_isotig09075	165085	3.68922	3.67139	Not Significant	Not Significant		Inorganic phosphate transporter
fgenesh1_kg.6_#_221_#_isotig12098	167253	3.24326	1.50902	-1.55236	Not Significant
fgenesh1_kg.310_#_1_#_contig01152	172940	2.22182	1.36636	Not Significant	Not Significant
estExt_Genemark1.C_6870002	103088	1.387	1.8945	Not Significant	Not Significant		GTPase Rab11/YPT3, small G protein superfamily
fgenesh1_kg.12_#_48_#_isotig09464	168702	1.63758	1.12134	Not Significant	Not Significant		Kelch repeat-containing proteins
e_gw1.286.5.1	88771	1.16081	1.2743	Not Significant	Not Significant
estExt_Genewise1.C_12_t10417	132849	1.56022	1.75648	-1.21583	-1.41208
e_gw1.30.125.1	81041	1.18352	1.33153	Not Significant	Not Significant		RNA helicase nonsense mRNA reducing factor (pNORF1)
fgenesh1_kg.9_#_5_#_isotig05707	167864	2.16875	1.40176	Not Significant	Not Significant		Sexual differentiation process protein ISP4
fgenesh1_kg.15_#_49_#_isotig11561	169155	3.43834	3.34666	-1.76574	-1.67406
estExt_Genewise1.C_1_t30157	123812	1.49509	2.60831	Not Significant	-1.85124
estExt_Genewise1Plus.C_160202	115204	1.68315	2.37908	Not Significant	Not Significant
gm1.16015_g	21444	2.69656	1.88289	Not Significant	Not Significant
estExt_fgenesh1_pg.C_560001	181828	1.12271	1.44643	Not Significant	Not Significant		Chaperone HSP104 and related ATP-dependent Clp proteases
fgenesh1_kg.1_#_530_#_isotig08412	165362	1.32844	1.3593	Not Significant	Not Significant	Amidase.	Amidases
fgenesh1_kg.15_#_27_#_isotig09924	169133	1.25273	1.4328	Not Significant	Not Significant		Mitochondrial carnitine-acylcarnitine carrier protein
gm1.2438_g	7867	1.25028	1.17477	Not Significant	Not Significant
gm1.5719_g	11148	2.07999	1.61894	Not Significant	Not Significant		Alkyl hydroperoxide reductase/peroxiredoxin
estExt_Genewise1Plus.C_3_t20330	107824	1.51666	1.35658	Not Significant	Not Significant		Predicted membrane protein
fgenesh1_kg.95_#_4_#_isotig12332	172257	3.20829	3.16715	Not Significant	Not Significant
fgenesh1_pg.15_#_50	155694	1.59181	2.20201	Not Significant	Not Significant		FOG: RRM domain
estExt_Genemark1.C_10320001	103389	1.14683	1.66731	Not Significant	Not Significant		FOG: Immunoglobin and related proteins
gw1.10.236.1	31326	1.55735	1.25499	Not Significant	Not Significant		Uncharacterized protein involved in synaptonemal complex formation
estExt_Genemark1.C_8130001	103212	2.85788	1.36789	-1.07451	Not Significant
gm1.10820_g	16249	1.08188	1.04179	Not Significant	Not Significant
fgenesh1_kg.4_#_22_#_isotig05029	166580	2.61775	1.92731	Not Significant	Not Significant
estExt_Genemark1.C_4460001	102782	1.06504	1.75714	Not Significant	-1.14541
gm1.8578_g	14007	1.25447	1.3911	Not Significant	Not Significant
estExt_fgenesh1_pm.C_1_t10397	173859	1.56472	1.36308	Not Significant	Not Significant	Phosphoglycerate dehydrogenase.	D-3-phosphoglycerate dehydrogenase, D-isomer-specific 2-hydroxy acid dehydrogenase superfamily
fgenesh1_kg.9_#_167_#_AAX51843.1	168026	1.7907	1.76836	Not Significant	Not Significant	Glutamate decarboxylase.	Glutamate decarboxylase/sphingosine phosphate lyase
e_gw1.3.1937.1	68631	1.97837	1.12683	Not Significant	Not Significant		Cytochrome P450 CYP4/CYP19/CYP26 subfamilies
e_gw1.9.6.1	74004	1.23326	1.23845	Not Significant	Not Significant		Serine/threonine protein kinase RAF
estExt_fgenesh1_pg.C_1_t20026	178252	1.97796	1.66464	Not Significant	Not Significant
gm1.1574_g	7003	2.11407	2.78362	Not Significant	Not Significant
fgenesh1_pg.469_#_2	158315	1.27521	1.25649	Not Significant	Not Significant
gm1.3592_g	9021	1.06918	1.2917	Not Significant	Not Significant
gw1.73.42.1	43857	3.38784	3.95236	Not Significant	Not Significant		Ankyrin
e_gw1.3.1802.1	67250	1.50364	1.77347	Not Significant	Not Significant	Ribonucleoside-diphosphate reductase.	Ribonucleotide reductase, beta subunit
e_gw1.307.7.1	88881	1.11012	1.2608	Not Significant	Not Significant	2-acetyl-1-alkylglycerophosphocholine esterase.	Notchless-like WD40 repeat-containing protein
e_gw1.1060.5.1	92191	2.51672	2.79256	Not Significant	Not Significant
estExt_Genemark1.C_4230001	102749	1.07977	1.65586	Not Significant	Not Significant		GTP-binding protein
estExt_Genemark1.C_60125	97288	1.51332	1.09968	Not Significant	Not Significant		Tyrosine kinase specific for activated (GTP-bound) p21cdc42Hs
estExt_Genemark1.C_6160001	103014	5.04184	3.70869	Not Significant	Not Significant
gm1.10398_g	15827	2.88006	1.80222	Not Significant	Not Significant
fgenesh1_pg.590_#_1	158434	1.88207	2.18884	Not Significant	Not Significant
fgenesh1_kg.2_#_269_#_isotig09757	165735	1.33908	1.1887	Not Significant	Not Significant	L-iditol 2-dehydrogenase.	Sorbitol dehydrogenase
e_gw1.8.973.1	73078	1.25284	1.75261	Not Significant	Not Significant		Kinesin-like protein
fgenesh1_kg.11_#_94_#_isotig06543	168530	1.96329	1.02166	Not Significant	Not Significant
e_gw1.3.994.1	68156	2.0582	1.43114	Not Significant	Not Significant	Acid--D-amino-acid ligases (peptide synthases).	Putative transcription factor HALR/MLL3, involved in embryonic development
gm1.14706_g	20135	3.19612	1.88383	Not Significant	Not Significant
e_gw1.90.86.1	86391	1.16499	1.94552	Not Significant	Not Significant
estExt_Genewise1Plus.C_3_t30128	108064	2.00955	2.00361	Not Significant	Not Significant
estExt_fgenesh1_pg.C_190026	180902	1.29558	1.95016	Not Significant	Not Significant
e_gw1.22.303.1	79710	1.11785	1.43599	Not Significant	Not Significant
estExt_Genewise1Plus.C_140312	114809	1.42243	2.18621	Not Significant	Not Significant	L-lactate dehydrogenase (cytochrome).	Glycolate oxidase
fgenesh1_kg.17_#_37_#_isotig11726	169384	2.74395	3.03701	-1.21507	-1.50813
e_gw1.932.3.1	91757	1.81917	2.0027	Not Significant	Not Significant		Cdc4 and related F-box and WD-40 proteins
gw1.74.14.1	26950	2.16191	1.56073	Not Significant	Not Significant	Lanosterol synthase.	WD40 repeat-containing protein
estExt_Genewise1.C_1_t50162	124663	1.42058	1.95063	Not Significant	Not Significant		Sirtuin 5 and related class III sirtuins (SIR2 family)
e_gw1.165.10.1	87763	1.72827	1.24412	Not Significant	Not Significant	2-acetyl-1-alkylglycerophosphocholine esterase.	Cdc4 and related F-box and WD-40 proteins
fgenesh1_kg.30_#_77_#_isotig07071	170516	1.12569	1.07319	Not Significant	Not Significant	Methionyl aminopeptidase.	Metallopeptidase
gm1.16114_g	21543	1.47055	1.52284	Not Significant	Not Significant
fgenesh1_kg.1_#_265_#_isotig11263	165097	4.47674	3.57955	Not Significant	Not Significant
estExt_fgenesh1_pm.C_1_t10187	173679	4.58513	4.73095	Not Significant	Not Significant	Glycerophosphodiester phosphodiesterase.	Glycerophosphoryl diester phosphodiesterase
e_gw1.641.3.1	90728	1.73785	4.08167	Not Significant	Not Significant
estExt_Genemark1.C_820046	102016	1.0903	1.05173	Not Significant	Not Significant
gw1.15.223.1	48667	1.28345	1.14876	Not Significant	Not Significant		WD40 repeat-containing protein
e_gw1.2.1678.1	66437	1.32987	1.99194	Not Significant	Not Significant		Amino acid transporters
gm1.7522_g	12951	3.43261	2.73923	Not Significant	Not Significant		Inorganic phosphate transporter
gm1.15655_g	21084	1.07764	1.13957	Not Significant	Not Significant		Helicase-like transcription factor HLTF/DNA helicase RAD5, DEAD-box superfamily
fgenesh1_kg.5_#_202_#_isotig10727	167002	1.84912	1.75036	Not Significant	Not Significant		Predicted haloacid dehalogenase-like hydrolase
gm1.11993_g	17422	1.13943	2.6103	Not Significant	-1.90001		GTP-binding protein
fgenesh1_kg.21_#_12_#_isotig12514	169761	2.14245	1.57773	Not Significant	Not Significant
gm1.9377_g	14806	1.63107	1.5601	Not Significant	Not Significant
e_gw1.2.313.1	66192	1.193	1.00788	Not Significant	Not Significant		Membrane coat complex Retromer, subunit VPS5/SNX1, Sorting nexins, and related PX domain-containing proteins
fgenesh1_pg.44_#_14	156994	2.50576	3.2802	Not Significant	Not Significant
fgenesh1_kg.12_#_20_#_isotig06789	168674	1.34706	1.68931	Not Significant	Not Significant		Predicted alpha/beta hydrolase
estExt_Genewise1.C_1_t40315	124362	2.77491	3.03291	Not Significant	Not Significant	Sphingomyelin phosphodiesterase.	Acid sphingomyelinase and PHM5 phosphate metabolism protein
gm1.10694_g	16123	2.37743	2.706	Not Significant	Not Significant		Tyrosine kinase specific for activated (GTP-bound) p21cdc42Hs
fgenesh1_kg.12_#_41_#_isotig11114	168695	2.59623	3.40111	Not Significant	Not Significant		Glutathione S-transferase
e_gw1.37.191.1	82278	3.38205	2.84307	Not Significant	Not Significant
gm1.3245_g	8674	1.47258	1.35706	Not Significant	Not Significant		Serine/threonine protein kinase
estExt_fgenesh1_pg.C_26020001	183178	1.40704	1.5068	Not Significant	Not Significant
estExt_Genemark1.C_3_t20091	96572	1.48897	1.52715	Not Significant	Not Significant		Serine/threonine kinase (haspin family)
gw1.5.778.1	53179	2.79808	2.99837	Not Significant	Not Significant	Lanosterol synthase.	U4/U6 small nuclear ribonucleoprotein Prp4 (contains WD40 repeats)
estExt_Genemark1.C_4080002	102723	2.13932	2.58792	Not Significant	Not Significant
fgenesh1_pm.7_#_143	161726	1.43772	1.07586	Not Significant	Not Significant	Phosphorylase.	Glycogen phosphorylase
estExt_Genemark1.C_100237	98629	1.09982	1.36877	Not Significant	Not Significant	Nucleotidyltransferases.	Eukaryotic-type DNA primase, large subunit
gw1.40.144.1	46495	5.19689	4.70032	Not Significant	Not Significant
gm1.7471_g	12900	1.81783	1.61411	Not Significant	Not Significant	Calcium-transporting ATPase.	Calcium transporting ATPase
estExt_Genewise1Plus.C_1680002	119974	1.65731	1.28537	Not Significant	Not Significant		Nucleolar GTPase/ATPase p130
gw1.312.1.1	23589	1.41456	1.2025	Not Significant	Not Significant
fgenesh1_kg.31_#_53_#_isotig12336	170596	1.01509	1.00423	Not Significant	Not Significant
e_gw1.14.161.1	76905	1.69654	2.11719	Not Significant	Not Significant
estExt_Genemark1.C_240081	100394	3.93766	3.22591	Not Significant	Not Significant		Permease of the major facilitator superfamily
estExt_Genemark1.C_70031	97533	1.0275	1.57835	-1.04458	-1.59542		FOG: RRM domain
fgenesh1_kg.5_#_167_#_isotig04701	166967	1.46463	1.31915	Not Significant	Not Significant		Nucleolar GTPase/ATPase p130
fgenesh1_kg.18_#_89_#_isotig08653	169512	2.36952	2.10653	Not Significant	Not Significant	Unspecific monooxygenase.	Cytochrome P450 CYP2 subfamily
fgenesh1_kg.126_#_9_#_contig01691	172441	1.00217	1.09016	Not Significant	Not Significant		FOG: WD40 repeat
fgenesh1_kg.16_#_44_#_isotig09442	169306	1.58897	1.09406	Not Significant	Not Significant
e_gw1.954.5.1	91850	2.15179	2.8071	Not Significant	Not Significant	2-acetyl-1-alkylglycerophosphocholine esterase.	Notchless-like WD40 repeat-containing protein
gm1.9862_g	15291	1.78967	1.12987	-1.34282	Not Significant	Unspecific monooxygenase.	Cytochrome P450 CYP2 subfamily
gm1.2680_g	8109	1.20402	1.26595	Not Significant	Not Significant	NADPH:quinone reductase.	Zinc-binding oxidoreductase
estExt_Genemark1.C_1950005	102380	1.15704	1.18795	Not Significant	Not Significant		Ankyrin
fgenesh1_kg.43_#_7_#_isotig03823	171258	2.02597	2.09964	Not Significant	Not Significant		GATA-4/5/6 transcription factors
gm1.9079_g	14508	1.71629	1.32231	Not Significant	Not Significant	NADH dehydrogenase.	NADH-dehydrogenase (ubiquinone)
gw1.636.3.1	34680	3.58522	1.97806	-2.67584	-1.06868
gm1.15874_g	21303	2.00185	1.69338	Not Significant	Not Significant
e_gw1.782.1.1	91310	2.06327	1.68699	Not Significant	Not Significant		U4/U6 small nuclear ribonucleoprotein Prp4 (contains WD40 repeats)
estExt_Genemark1.C_420035	101234	1.36088	2.36463	Not Significant	Not Significant
estExt_Genemark1.C_330063	100855	1.17188	1.25433	Not Significant	Not Significant		HMG box-containing protein
estExt_Genewise1.C_13_t20075	133377	1.63725	2.0601	Not Significant	Not Significant
e_gw1.337.8.1	89075	1.10849	1.01881	Not Significant	Not Significant		Farnesyl cysteine-carboxyl methyltransferase
estExt_Genemark1.C_4530003	102790	1.11945	1.03512	Not Significant	Not Significant
fgenesh1_kg.4_#_171_#_contig08144	166729	1.51835	2.28083	Not Significant	Not Significant		Synaptic vesicle transporter SVOP and related transporters (major facilitator superfamily)
e_gw1.33.119.1	81706	1.01038	1.50974	Not Significant	Not Significant
estExt_fgenesh1_pm.C_370018	177115	2.50689	2.12026	Not Significant	Not Significant
estExt_Genewise1Plus.C_16140003	122220	1.3528	1.27299	Not Significant	Not Significant
fgenesh1_kg.21_#_16_#_isotig08588	169765	1.04551	1.12117	Not Significant	Not Significant	Acting on ester bonds.	Amidases
estExt_Genemark1.C_100366	98724	2.28214	1.68226	Not Significant	Not Significant
estExt_Genemark1.C_110041	98793	1.24064	1.03642	Not Significant	Not Significant
estExt_fgenesh1_pm.C_3_t10307	174648	3.15465	3.46092	Not Significant	Not Significant
gm1.11534_g	16963	1.15947	1.92839	Not Significant	Not Significant
gw1.446.6.1	49670	2.37261	1.82017	Not Significant	Not Significant	Lanosterol synthase.	Notchless-like WD40 repeat-containing protein
fgenesh1_kg.1_#_227_#_isotig03955	165059	1.52593	1.25618	Not Significant	Not Significant		Predicted oxidoreductase
fgenesh1_pm.14_#_12	162977	1.80979	1.69472	Not Significant	Not Significant		Mitogen-activated protein kinase
gm1.9904_g	15333	2.77244	2.34211	Not Significant	Not Significant
estExt_fgenesh1_pg.C_14030002	182837	2.99559	2.46292	Not Significant	Not Significant
fgenesh1_kg.16_#_43_#_AAT91254.1	169305	2.74511	1.9267	Not Significant	Not Significant		Molecular chaperone (small heat-shock protein Hsp26/Hsp42)
e_gw1.7.271.1	71849	2.5102	1.58779	Not Significant	Not Significant
gm1.12940_g	18369	2.15219	2.17796	Not Significant	Not Significant
fgenesh1_pg.2_#_364	152798	2.23188	2.05679	Not Significant	Not Significant		Myosin class II heavy chain
fgenesh1_kg.18_#_51_#_isotig00946	169474	3.56166	2.81232	-1.76392	-1.01458
gm1.2417_g	7846	1.32493	1.09984	Not Significant	Not Significant	With reduced flavin or flavoprotein as one donor, and	Cytochrome P450 CYP2 subfamily
fgenesh1_kg.30_#_60_#_isotig08386	170499	1.42728	1.49448	Not Significant	Not Significant	Unspecific monooxygenase.	Cytochrome P450 CYP4/CYP19/CYP26 subfamilies
fgenesh1_kg.2_#_287_#_isotig08113	165753	1.28751	1.72787	Not Significant	Not Significant		Splicing coactivator SRm160/300, subunit SRm300
gm1.10828_g	16257	1.39361	1.61607	Not Significant	Not Significant
gm1.8886_g	14315	1.60362	2.26985	Not Significant	Not Significant		Permease of the major facilitator superfamily
fgenesh1_kg.1_#_608_#_isotig11458	165440	1.45846	1.03438	Not Significant	Not Significant
fgenesh1_kg.45_#_10_#_isotig08778	171311	2.26061	1.89724	Not Significant	Not Significant
e_gw1.24.67.1	79875	3.90019	2.29959	-1.33093	Not Significant
fgenesh1_kg.14_#_38_#_isotig06255	168983	1.03636	1.05961	-1.19504	-1.21829
e_gw1.50.141.1	83864	1.96117	1.64575	Not Significant	Not Significant		Ubiquitin/40S ribosomal protein S27a fusion
estExt_Genewise1Plus.C_770009	119364	1.43828	1.84478	-1.20745	-1.61395
gm1.15791_g	21220	2.37513	2.21772	Not Significant	Not Significant
e_gw1.660.2.1	90790	1.67154	2.06172	Not Significant	Not Significant		Origin recognition complex, subunit 3
estExt_Genemark1.C_10870001	103433	2.02805	1.36618	Not Significant	Not Significant
gm1.6791_g	12220	1.85139	1.15196	Not Significant	Not Significant
estExt_Genemark1.C_2540006	102491	3.16681	2.92475	Not Significant	Not Significant
fgenesh1_kg.14_#_61_#_isotig03241	169006	2.67812	2.03614	Not Significant	Not Significant
fgenesh1_kg.25_#_51_#_isotig02625	170064	2.03973	1.76247	Not Significant	Not Significant	Fructose-bisphosphate aldolase.	Fructose 1,6-bisphosphate aldolase
gw1.6.293.1	34576	2.44949	2.25563	Not Significant	Not Significant		RTK signaling protein MASK/UNC-44
gw1.49.74.1	45203	2.15761	1.62451	Not Significant	Not Significant		FOG: WD40 repeat
estExt_fgenesh1_pm.C_100077	175987	1.46931	2.15728	Not Significant	Not Significant
estExt_fgenesh1_pm.C_110114	176227	2.05584	1.55203	Not Significant	Not Significant		Amino acid transporters
gm1.11959_g	17388	2.05891	2.14484	Not Significant	Not Significant		Tyrosine kinase specific for activated (GTP-bound) p21cdc42Hs
gm1.1278_g	6707	1.04503	1.00466	Not Significant	Not Significant		Serine/threonine protein kinase
estExt_Genemark1.C_4220003	102748	2.45047	2.29434	Not Significant	Not Significant
estExt_Genemark1.C_8870002	103268	2.05129	1.13758	Not Significant	Not Significant
gw1.291.6.1	50146	1.50802	1.27498	Not Significant	Not Significant	2-acetyl-1-alkylglycerophosphocholine esterase.	WD40 repeat-containing protein
fgenesh1_kg.2_#_409_#_isotig08620	165875	1.70635	1.31683	Not Significant	Not Significant		Amino acid transporters
fgenesh1_kg.408_#_1_#_isotig04248	173149	1.06625	1.72143	Not Significant	Not Significant
fgenesh1_kg.1_#_386_#_isotig02842	165218	1.44942	1.2745	Not Significant	Not Significant	Pyruvate kinase.	Pyruvate kinase
gm1.11877_g	17306	1.0134	1.19616	Not Significant	Not Significant
estExt_Genemark1.C_240067	100388	2.08392	1.44225	Not Significant	Not Significant
gw1.2553.1.1	31373	3.06196	2.524	Not Significant	Not Significant
gm1.16439_g	21868	2.65234	3.00943	Not Significant	Not Significant
gm1.16158_g	21587	5.80478	3.63328	-2.49725	Not Significant
e_gw1.136.24.1	87374	1.29972	2.32899	Not Significant	-1.5692
fgenesh1_kg.346_#_2_#_isotig00946	173020	5.29593	4.87084	-1.69628	-1.27118
fgenesh1_kg.2_#_188_#_isotig11191	165654	1.47889	1.59294	Not Significant	Not Significant
fgenesh1_kg.207_#_1_#_ABG33851.1	172694	1.21446	1.48772	Not Significant	Not Significant
estExt_fgenesh1_pm.C_60157	175264	1.23194	1.67181	Not Significant	Not Significant
fgenesh1_kg.470_#_1_#_isotig05939	173304	1.20181	2.46766	Not Significant	Not Significant	Carboxylesterase.	Acetylcholinesterase/Butyrylcholinesterase
estExt_Genemark1.C_6750001	103074	1.42376	1.11733	Not Significant	Not Significant
gw1.1156.1.1	24634	1.97304	2.03073	Not Significant	Not Significant		FOG: Zn-finger
gm1.7753_g	13182	3.88731	1.92842	-1.8069	Not Significant		Permease of the major facilitator superfamily
fgenesh1_kg.4_#_179_#_isotig01244	166737	1.29538	1.24487	Not Significant	Not Significant	Spermidine synthase.	Lysine-ketoglutarate reductase/saccharopine dehydrogenase
fgenesh1_pg.288_#_1	158113	1.32934	1.64718	Not Significant	Not Significant
gm1.12624_g	18053	4.11094	4.37304	Not Significant	Not Significant
fgenesh1_pm.4_#_17	161081	6.73907	8.12866	Not Significant	-2.10529
gm1.16200_g	21629	1.0487	1.45731	Not Significant	Not Significant
fgenesh1_kg.49_#_15_#_isotig02560	171529	1.5431	2.27339	Not Significant	Not Significant	Phenol 2-monooxygenase.	Monooxygenase involved in coenzyme Q (ubiquinone) biosynthesis
fgenesh1_kg.5_#_177_#_isotig08809	166977	1.72917	1.38709	Not Significant	Not Significant	Mannose-1-phosphate guanylyltransferase (GDP).
fgenesh1_kg.139_#_7_#_isotig09692	172480	3.3494	4.00586	Not Significant	Not Significant		Tyrosine kinase, EPH (ephrin) receptor family
gw1.341.4.1	49571	3.88032	2.42874	Not Significant	Not Significant		Cdc4 and related F-box and WD-40 proteins
gm1.9385_g	14814	1.74757	2.92668	Not Significant	-1.31061
fgenesh1_kg.50_#_35_#_isotig04788	171600	1.47467	1.29037	Not Significant	Not Significant		Predicted E3 ubiquitin ligase
gm1.15098_g	20527	1.87942	1.2535	Not Significant	Not Significant
gm1.13292_g	18721	1.72178	1.20498	Not Significant	Not Significant
gw1.111.2.1	25273	2.37765	1.93804	Not Significant	Not Significant	2-acetyl-1-alkylglycerophosphocholine esterase.	WD40 repeat-containing protein
fgenesh1_kg.386_#_2_#_isotig10590	173103	2.27854	1.80971	Not Significant	Not Significant
estExt_fgenesh1_pm.C_140106	176517	1.68844	1.69481	Not Significant	Not Significant		5' nucleotidase
estExt_Genewise1Plus.C_22650001	122673	1.16895	1.38895	Not Significant	Not Significant		Predicted E3 ubiquitin ligase
e_gw1.29.133.1	80956	1.52389	1.45321	Not Significant	Not Significant	2-acetyl-1-alkylglycerophosphocholine esterase.	Notchless-like WD40 repeat-containing protein
estExt_Genemark1.C_6700001	103070	1.00592	1.19061	Not Significant	Not Significant	3-methyl-2-oxobutanoate dehydrogenase (lipoamide).	Branched chain alpha-keto acid dehydrogenase complex, alpha subunit
e_gw1.533.6.1	90216	2.90275	1.35454	Not Significant	Not Significant
fgenesh1_kg.59_#_23_#_isotig02587	171811	1.66061	1.64777	Not Significant	Not Significant	Gibberellin 2-beta-dioxygenase.	Iron/ascorbate family oxidoreductases
e_gw1.6.4.1	70572	1.45205	1.6402	Not Significant	Not Significant		Origin recognition complex, subunit 1, and related proteins
estExt_Genewise1.C_4600006	139695	1.44341	1.28378	Not Significant	Not Significant
e_gw1.24.162.1	79905	2.18347	2.37642	Not Significant	Not Significant		Permease of the major facilitator superfamily
estExt_fgenesh1_pm.C_50147	175105	1.20532	1.26529	Not Significant	Not Significant	Acting on the CH-OH group of donors.	Aldo/keto reductase family proteins
e_gw1.40.159.1	82664	5.05008	4.51993	Not Significant	Not Significant		Tyrosine kinase specific for activated (GTP-bound) p21cdc42Hs
fgenesh1_pm.12_#_18	162766	1.24998	1.34735	Not Significant	Not Significant		Predicted transporter (major facilitator superfamily)
e_gw1.31.75.1	81447	1.79955	1.61282	Not Significant	Not Significant		Amino acid transporters
estExt_Genemark1.C_20020001	103942	1.58428	2.13988	Not Significant	Not Significant	Cyclopropane-fatty-acyl-phospholipid synthase.
fgenesh1_kg.14_#_28_#_isotig06054	168973	1.53222	1.4304	Not Significant	Not Significant		Chitinase
gm1.3407_g	8836	1.37461	1.18265	Not Significant	Not Significant	Riboflavin kinase.	Predicted haloacid-halidohydrolase and related hydrolases
gm1.16128_g	21557	1.0819	1.11449	Not Significant	Not Significant
e_gw1.1.2337.1	63563	5.9322	3.31204	Not Significant	Not Significant
fgenesh1_kg.12_#_66_#_isotig11116	168720	2.07716	1.15444	Not Significant	Not Significant	3-oxoacyl-[acyl-carrier protein] reductase.	Mitochondrial/plastidial beta-ketoacyl-ACP reductase
fgenesh1_kg.15_#_142_#_isotig04347	169248	1.81481	1.72361	Not Significant	Not Significant	Glucose-6-phosphate isomerase.	Glucose-6-phosphate isomerase
e_gw1.102.33.1	86715	2.5997	3.57433	Not Significant	Not Significant
fgenesh1_pg.7_#_150	154118	1.95605	1.50701	Not Significant	Not Significant	Glyceraldehyde 3-phosphate dehydrogenase (phosphorylating).	Glyceraldehyde 3-phosphate dehydrogenase
gw1.869.7.1	52266	1.08812	1.04491	Not Significant	Not Significant
gw1.5.12.1	23013	1.03021	1.15685	Not Significant	Not Significant		Notchless-like WD40 repeat-containing protein
fgenesh1_pm.2_#_16	160155	1.80471	1.78667	Not Significant	Not Significant		AICAR transformylase/IMP cyclohydrolase/methylglyoxal synthase
estExt_Genewise1Plus.C_2920002	120314	1.1035	1.69601	Not Significant	Not Significant
e_gw1.46.67.1	83400	1.68645	1.26881	Not Significant	Not Significant	2-acetyl-1-alkylglycerophosphocholine esterase.	WD40 repeat-containing protein
estExt_Genemark1.C_350023	100924	2.45472	1.43898	Not Significant	Not Significant		Tyrosine kinases
estExt_fgenesh1_pg.C_5400002	182453	1.143	1.23651	Not Significant	Not Significant
fgenesh1_kg.24_#_2_#_isotig00931	169955	1.03761	1.78755	Not Significant	Not Significant
estExt_Genewise1Plus.C_3310001	120436	1.09623	1.80616	Not Significant	-1.51969	Hydroxyquinol 1,2-dioxygenase.
gw1.51.27.1	31815	1.43323	1.24852	Not Significant	Not Significant
fgenesh1_kg.11_#_124_#_isotig04891	168560	1.87665	1.94455	Not Significant	Not Significant
e_gw1.2.557.1	66616	1.43552	1.59848	Not Significant	Not Significant	Phosphoglucomutase.	Phosphoglucomutase
e_gw1.20.16.1	78996	2.13316	2.31031	Not Significant	Not Significant
estExt_Genewise1.C_14990003	141142	3.68566	5.19266	Not Significant	Not Significant		Inorganic phosphate transporter
fgenesh1_kg.9_#_171_#_AAT91256.1	168030	1.15425	1.21631	Not Significant	Not Significant	Nucleoside-diphosphate kinase.	Nucleoside diphosphate kinase
fgenesh1_kg.24_#_19_#_isotig02536	169972	2.24182	1.59348	Not Significant	Not Significant
e_gw1.52.8.1	84095	2.11413	1.71815	Not Significant	Not Significant
fgenesh1_pm.2_#_10	160149	1.45674	1.41314	Not Significant	Not Significant	Argininosuccinate synthase.	Argininosuccinate synthase
gw1.86.62.1	61777	2.06205	2.04566	Not Significant	Not Significant		Ubiquitin/40S ribosomal protein S27a fusion
e_gw1.877.1.1	91603	4.54197	3.73969	Not Significant	Not Significant	2-acetyl-1-alkylglycerophosphocholine esterase.	WD40 repeat-containing protein
estExt_Genewise1.C_150208	133930	1.46272	1.64364	Not Significant	Not Significant
fgenesh1_kg.43_#_23_#_isotig08162	171274	1.17657	1.54089	Not Significant	Not Significant	L-arabinose isomerase.	Predicted transporter (major facilitator superfamily)
fgenesh1_kg.6_#_11_#_isotig10639	167043	2.58409	2.16828	-1.62448	-1.20867
fgenesh1_kg.8_#_55_#_isotig03598	167598	1.58438	1.25906	Not Significant	Not Significant		Nuclear transport receptor RANBP7/RANBP8 (importin beta superfamily)
gm1.14791_g	20220	1.33306	2.23518	Not Significant	-1.06797
e_gw1.7.678.1	71621	1.21204	1.55211	Not Significant	Not Significant	2-acetyl-1-alkylglycerophosphocholine esterase.	Notchless-like WD40 repeat-containing protein
fgenesh1_kg.18_#_56_#_isotig00947	169479	5.72803	3.67217	-1.99501	Not Significant
fgenesh1_kg.3_#_497_#_isotig06184	166467	3.24129	3.71856	Not Significant	Not Significant	Glycerophosphodiester phosphodiesterase.	Glycerophosphoryl diester phosphodiesterase
fgenesh1_kg.14_#_109_#_isotig03450	169054	1.96407	1.37276	Not Significant	Not Significant		Sulfate/bicarbonate/oxalate exchanger SAT-1 and related transporters (SLC26 family)
fgenesh1_kg.56_#_2_#_isotig10830	171730	3.11173	1.98326	Not Significant	Not Significant
fgenesh1_kg.15_#_48_#_isotig07097	169154	1.8595	1.09647	-1.02166	Not Significant
fgenesh1_pm.50_#_1	164027	1.6024	1.61407	Not Significant	Not Significant	Aryl-alcohol dehydrogenase (NADP+).	Voltage-gated shaker-like K+ channel, subunit beta/KCNAB
gm1.15219_g	20648	2.46469	2.73118	Not Significant	Not Significant
e_gw1.1281.1.1	92705	1.14608	1.28671	Not Significant	Not Significant	2-acetyl-1-alkylglycerophosphocholine esterase.	WD40 repeat-containing protein
gm1.12474_g	17903	1.58883	1.49996	Not Significant	Not Significant
gw1.206.4.1	44599	1.16203	2.12987	Not Significant	Not Significant		FOG: Ankyrin repeat
estExt_Genemark1.C_2_t20122	96064	2.66997	2.16413	Not Significant	Not Significant	Laccase.	Multicopper oxidases
gm1.12855_g	18284	4.57108	4.2249	Not Significant	Not Significant
estExt_Genemark1.C_280064	100589	2.11975	1.26736	Not Significant	Not Significant		Proteins containing the FAD binding domain
gw1.29.20.1	29092	3.71798	3.24748	Not Significant	Not Significant	2-acetyl-1-alkylglycerophosphocholine esterase.	WD40 repeat-containing protein
estExt_Genewise1.C_6370002	140119	7.20253	5.12776	-1.20955	Not Significant
fgenesh1_kg.5_#_188_#_isotig09610	166988	1.77306	1.2295	Not Significant	Not Significant		Predicted translation initiation factor related to eIF-2B alpha/beta/delta subunits (CIG2/IDI2)
fgenesh1_kg.13_#_27_#_isotig03641	168796	4.3145	3.31353	Not Significant	Not Significant
gm1.14181_g	19610	1.43756	1.48551	Not Significant	Not Significant
fgenesh1_kg.20_#_90_#_isotig04465	169737	1.91375	1.01087	Not Significant	Not Significant		Gluconate transport-inducing protein
estExt_Genewise1.C_12_t10456	132885	1.91128	1.54515	Not Significant	Not Significant
fgenesh1_kg.30_#_56_#_isotig10864	170495	3.79338	5.10257	Not Significant	-1.2971	In phosphorous-containing anhydrides.	Diadenosine and diphosphoinositol polyphosphate phosphohydrolase
fgenesh1_kg.13_#_120_#_isotig08132	168889	2.50723	2.64226	Not Significant	Not Significant
fgenesh1_kg.40_#_11_#_isotig06559	171088	1.78239	1.828	Not Significant	Not Significant
gm1.9378_g	14807	2.8285	3.20988	Not Significant	Not Significant
estExt_Genemark1.C_170113	99798	1.23914	1.5894	Not Significant	Not Significant		Serine/threonine protein kinase
estExt_Genemark1.C_420028	101229	1.17345	1.3565	Not Significant	Not Significant		Cdc4 and related F-box and WD-40 proteins
estExt_Genewise1.C_3_t40294	127356	3.0922	2.92078	Not Significant	Not Significant		Uncharacterized conserved protein
gw1.73.43.1	43882	3.38667	3.64066	Not Significant	Not Significant		Ankyrin
estExt_Genewise1Plus.C_6_t20246	110329	1.35981	1.78281	Not Significant	Not Significant		ER-Golgi vesicle-tethering protein p115
estExt_Genemark1.C_1_t20213	95463	1.6717	1.79023	Not Significant	Not Significant
fgenesh1_kg.556_#_5_#_isotig03979	173469	1.88781	2.42714	Not Significant	Not Significant		Projectin/twitchin and related proteins
estExt_Genemark1.C_1_t10155	94998	2.62671	2.73292	Not Significant	Not Significant
estExt_Genemark1.C_22880001	104065	1.80462	2.25612	Not Significant	Not Significant		Predicted MutS-related protein involved in mismatch repair
fgenesh1_kg.45_#_1_#_isotig12554	171302	1.42827	1.28339	Not Significant	Not Significant
fgenesh1_kg.4_#_84_#_isotig03463	166642	1.46986	1.37498	Not Significant	Not Significant		Dipeptidyl aminopeptidase
estExt_Genemark1.C_9740001	103339	2.16268	1.11599	-1.08901	Not Significant		Proteins containing the FAD binding domain
fgenesh1_kg.56_#_30_#_isotig13128	171758	3.8447	2.74718	-1.32077	Not Significant
gm1.12630_g	18059	1.26558	1.42129	Not Significant	Not Significant		FOG: Zn-finger
fgenesh1_kg.50_#_39_#_isotig00897	171604	1.16549	1.20156	Not Significant	Not Significant		Ubiquitin/40S ribosomal protein S27a fusion
e_gw1.36.161.1	82086	1.22833	1.13898	Not Significant	Not Significant	Thymidylate synthase.	Thymidylate synthase
fgenesh1_kg.38_#_27_#_isotig03845	171054	2.7065	1.38087	Not Significant	Not Significant		Ferric reductase, NADH/NADPH oxidase and related proteins
estExt_Genemark1.C_710018	101878	2.74721	1.53589	Not Significant	Not Significant
fgenesh1_kg.63_#_24_#_isotig08164	171875	3.05295	2.27415	Not Significant	Not Significant
estExt_Genewise1.C_1_t10377	123140	4.90678	5.05573	Not Significant	Not Significant
gm1.11574_g	17003	1.79101	1.26195	Not Significant	Not Significant
gm1.14437_g	19866	1.22359	1.31556	Not Significant	Not Significant		Fatty acid desaturase
gm1.14553_g	19982	1.90613	1.96017	Not Significant	Not Significant	Phenylalanine ammonia-lyase.	Phenylalanine and histidine ammonia-lyase
estExt_Genemark1.C_880017	102054	1.58501	1.61792	Not Significant	Not Significant		Tyrosine kinase specific for activated (GTP-bound) p21cdc42Hs
estExt_Genewise1.C_20470001	141606	1.3314	1.59721	Not Significant	Not Significant	Cyclopropane-fatty-acyl-phospholipid synthase.
gm1.6502_g	11931	1.41829	1.58795	Not Significant	Not Significant
e_gw1.32.25.1	81599	1.07475	1.3649	Not Significant	Not Significant		Monooxygenase involved in coenzyme Q (ubiquinone) biosynthesis
gm1.6318_g	11747	1.07932	1.45842	Not Significant	Not Significant
fgenesh1_kg.10_#_285_#_isotig06220	168415	1.60642	1.08767	Not Significant	Not Significant	Arginase.	Arginase
estExt_fgenesh1_pm.C_3_t20057	174853	1.34845	1.08288	Not Significant	Not Significant		HGG motif-containing thioesterase
fgenesh1_kg.1_#_602_#_isotig08984	165434	1.14763	1.18565	Not Significant	Not Significant		beta-1,6-N-acetylglucosaminyltransferase, contains WSC domain
fgenesh1_pm.9_#_149	162160	1.44957	1.39661	Not Significant	Not Significant		Fasciclin and related adhesion glycoproteins
estExt_fgenesh1_pm.C_3_t10249	174597	3.88824	3.78306	Not Significant	Not Significant		Inositol polyphosphate multikinase, component of the ARGR transcription regulatory complex
e_gw1.8.350.1	72409	3.27207	2.28671	Not Significant	Not Significant
gm1.6767_g	12196	1.0893	1.05523	Not Significant	Not Significant		Protein phosphatase 1, regulatory subunit, and related proteins
gm1.8764_g	14193	1.3528	1.45835	Not Significant	Not Significant
e_gw1.175.6.1	87860	1.987	2.13668	Not Significant	Not Significant	Lanosterol synthase.	Notchless-like WD40 repeat-containing protein
estExt_fgenesh1_pg.C_170005	180777	1.90751	1.29664	Not Significant	Not Significant
estExt_Genewise1Plus.C_11_t10428	113641	1.19822	1.32577	Not Significant	Not Significant	Phosphotransferases with an alcohol group as acceptor.	Ribosomal protein S6 kinase
e_gw1.302.6.1	88851	1.98996	1.92403	Not Significant	Not Significant
fgenesh1_kg.33_#_26_#_isotig00590	170725	2.5317	2.76228	-1.2979	-1.52848
fgenesh1_kg.46_#_28_#_isotig03886	171401	1.97309	2.55703	Not Significant	Not Significant	Salicylate 1-monooxygenase.	Kynurenine 3-monooxygenase and related flavoprotein monooxygenases
gw1.617.1.1	39869	1.6686	1.95818	Not Significant	Not Significant		von Willebrand factor and related coagulation proteins
estExt_Genewise1.C_630062	138011	1.0527	1.191	Not Significant	Not Significant		Cytochrome P450 CYP3/CYP5/CYP6/CYP9 subfamilies
fgenesh1_kg.399_#_5_#_isotig00788	173127	1.49842	2.96581	-2.21497	-3.68237
estExt_Genemark1.C_80394	98076	1.17989	1.19515	Not Significant	Not Significant		Alkyl hydroperoxide reductase, thiol specific antioxidant and related enzymes
estExt_Genemark1.C_210030	100110	1.02565	1.01657	Not Significant	Not Significant
estExt_fgenesh1_pg.C_20319	178540	1.19107	1.23909	Not Significant	Not Significant		Chitinase
estExt_fgenesh1_pm.C_20167	174258	1.31396	1.57951	Not Significant	Not Significant	Glycerone kinase.	Dihydroxyacetone kinase/glycerone kinase
estExt_fgenesh1_pg.C_1_t10085	177922	1.16457	1.41112	Not Significant	Not Significant	Acting on paired donors, with incorporation or reduction of	Cytochrome P450 CYP4/CYP19/CYP26 subfamilies
estExt_Genemark1.C_1940002	102373	1.83382	2.57546	Not Significant	Not Significant
gm1.8822_g	14251	1.15621	1.4651	Not Significant	Not Significant	Acting on paired donors, with incorporation or reduction of	Cytochrome P450 CYP4/CYP19/CYP26 subfamilies
fgenesh1_kg.35_#_51_#_isotig09099	170906	2.10496	2.17407	Not Significant	Not Significant
e_gw1.65.35.1	85053	3.3082	3.19915	Not Significant	Not Significant	Aldehyde-lyases.
estExt_fgenesh1_pg.C_620004	181881	1.3106	1.30034	Not Significant	Not Significant		Natriuretic peptide receptor, guanylate cyclase
e_gw1.202.9.1	88116	1.85627	2.18597	Not Significant	Not Significant	2-acetyl-1-alkylglycerophosphocholine esterase.	Notchless-like WD40 repeat-containing protein
estExt_Genemark1.C_3_t10077	96143	1.73055	1.79044	Not Significant	Not Significant	D-ribulokinase.	Ribulose kinase and related carbohydrate kinases
fgenesh1_kg.3_#_442_#_isotig08343	166412	1.57688	1.29766	Not Significant	Not Significant		AAA+-type ATPase
gw1.17.338.1	58353	1.01007	1.54489	Not Significant	Not Significant		O-linked N-acetylglucosamine transferase OGT
fgenesh1_kg.63_#_42_#_isotig01659	171893	1.29924	1.34875	Not Significant	Not Significant
fgenesh1_pg.657_#_1	158500	1.80924	1.80537	Not Significant	Not Significant
estExt_Genemark1.C_9460003	103314	1.03074	1.55628	Not Significant	Not Significant
gm1.16201_g	21630	1.84483	2.10767	Not Significant	Not Significant		Serine/threonine protein kinase
fgenesh1_pg.12_#_2	155204	3.24569	2.57405	Not Significant	Not Significant
fgenesh1_kg.9_#_199_#_isotig11370	168058	2.78814	2.99462	Not Significant	Not Significant
fgenesh1_kg.11_#_138_#_isotig01876	168574	1.73739	1.75997	Not Significant	Not Significant		C-type lectin
fgenesh1_kg.64_#_32_#_isotig10923	171928	1.07856	1.21631	Not Significant	Not Significant
e_gw1.207.6.1	88146	4.26678	2.40348	Not Significant	Not Significant
estExt_Genewise1Plus.C_4_t20225	109148	1.01246	1.17062	Not Significant	Not Significant		Carboxylesterase and related proteins
fgenesh1_kg.15_#_45_#_isotig13010	169151	3.52087	2.95434	Not Significant	Not Significant
estExt_Genemark1.C_360082	100999	1.66414	1.57353	Not Significant	Not Significant
estExt_Genewise1Plus.C_8_t20322	111527	1.39056	1.71905	Not Significant	Not Significant
e_gw1.5.302.1	70462	1.00785	1.00298	Not Significant	Not Significant		Transcriptional repressor EZH1
fgenesh1_kg.43_#_27_#_isotig09078	171278	1.23391	1.54679	Not Significant	Not Significant		Fatty acid desaturase
estExt_Genewise1.C_10_t20246	131907	1.36786	1.0078	Not Significant	Not Significant		Predicted hydrolase (HIT family)
estExt_fgenesh1_pg.C_5290003	182446	1.03767	1.17583	Not Significant	Not Significant	Oxidoreductases.	Voltage-gated shaker-like K+ channel, subunit beta/KCNAB
estExt_Genewise1.C_11_t10267	132324	1.4505	1.70364	Not Significant	Not Significant
fgenesh1_kg.7_#_193_#_isotig05858	167512	1.92325	1.1814	Not Significant	Not Significant
e_gw1.2.765.1	66349	1.38194	1.97473	Not Significant	Not Significant		Amino acid transporters
e_gw1.40.131.1	82628	1.04512	1.21431	Not Significant	Not Significant		WD40 repeat-containing protein
fgenesh1_pg.312_#_3	158152	1.05791	3.1669	Not Significant	-1.71161
fgenesh1_kg.2_#_152_#_isotig01403	165618	1.39379	1.32047	-1.70075	-1.62743
fgenesh1_kg.31_#_17_#_isotig07548	170560	1.01658	1.20729	Not Significant	Not Significant	Adenosinetriphosphatase.	DNA replication licensing factor, MCM6 component
fgenesh1_kg.2_#_186_#_isotig08828	165652	2.11575	1.87788	Not Significant	Not Significant
fgenesh1_pm.47_#_3	163953	1.38996	1.53724	Not Significant	Not Significant	Adenosinetriphosphatase.	Kinesin (KAR3 subfamily)
e_gw1.140.5.1	87426	1.01714	1.77565	Not Significant	Not Significant		Mitogen-activated protein kinase (MAPK) kinase MKK7/JNKK2
gm1.15113_g	20542	1.17841	1.21022	Not Significant	Not Significant
gw1.17.396.1	62240	2.00153	2.29769	Not Significant	Not Significant
gm1.5279_g	10708	2.14047	1.79241	Not Significant	Not Significant		Ca2+/H+ antiporter VCX1 and related proteins
e_gw1.1.2554.1	63269	2.111	1.51287	Not Significant	Not Significant
gm1.5603_g	11032	1.43735	1.47612	Not Significant	Not Significant	Acting on paired donors, with incorporation or reduction of	Cytochrome P450 CYP4/CYP19/CYP26 subfamilies
fgenesh1_kg.354_#_2_#_isotig00947	173046	3.8456	2.59367	-2.01811	Not Significant
fgenesh1_kg.73_#_21_#_isotig12684	172048	6.79923	6.5121	-2.02605	-1.73892
fgenesh1_kg.102_#_11_#_isotig00903	172288	4.93854	3.85095	Not Significant	Not Significant		Ubiquitin/40S ribosomal protein S27a fusion
e_gw1.59.87.1	84633	2.18916	1.77782	Not Significant	Not Significant		Tyrosine kinase specific for activated (GTP-bound) p21cdc42Hs
fgenesh1_kg.236_#_1_#_isotig06306	172775	1.02971	2.09667	Not Significant	Not Significant
fgenesh1_kg.19_#_2_#_isotig03273	169569	2.1434	1.67214	Not Significant	Not Significant
fgenesh1_kg.59_#_13_#_isotig10033	171801	2.17072	1.77053	Not Significant	Not Significant	Gibberellin 2-beta-dioxygenase.	Iron/ascorbate family oxidoreductases
estExt_Genemark1.C_110042	98794	1.28511	1.12882	Not Significant	Not Significant
fgenesh1_kg.47_#_17_#_isotig08748	171443	1.28086	1.29176	Not Significant	Not Significant		Putative glutamate/ornithine acetyltransferase
fgenesh1_kg.30_#_23_#_isotig08374	170462	1.60541	1.74232	Not Significant	Not Significant
e_gw1.46.33.1	83421	1.47687	1.09681	Not Significant	Not Significant	2-acetyl-1-alkylglycerophosphocholine esterase.	FOG: WD40 repeat
gm1.14247_g	19676	1.20943	1.64467	Not Significant	Not Significant	Phenol 2-monooxygenase.	Monooxygenase involved in coenzyme Q (ubiquinone) biosynthesis
e_gw1.1910.2.1	93877	1.14327	1.06958	Not Significant	Not Significant
fgenesh1_pg.93_#_4	157696	1.18442	1.3048	Not Significant	Not Significant
fgenesh1_kg.21_#_10_#_contig01691	169759	1.54295	1.32131	Not Significant	Not Significant		Microtubule severing protein katanin p80 subunit B (contains WD40 repeats)
fgenesh1_kg.7_#_70_#_isotig10688	167389	1.24989	1.51384	Not Significant	Not Significant		Tyrosine kinase specific for activated (GTP-bound) p21cdc42Hs
fgenesh1_kg.49_#_29_#_isotig04740	171543	1.29222	1.61113	Not Significant	Not Significant
gm1.6814_g	12243	1.53712	1.40534	Not Significant	Not Significant	ATP phosphoribosyltransferase.	ATP phosphoribosyltransferase
gm1.11650_g	17079	1.29821	1.29645	Not Significant	Not Significant
gm1.12947_g	18376	1.79263	1.39724	Not Significant	Not Significant
estExt_Genemark1.C_340072	100904	2.38374	3.19774	Not Significant	Not Significant
fgenesh1_kg.14_#_12_#_isotig09509	168957	1.22025	1.23872	Not Significant	Not Significant
estExt_Genewise1.C_3280004	139366	2.05297	2.27656	Not Significant	Not Significant		Acetylglutamate kinase/acetylglutamate synthase
fgenesh1_kg.6_#_242_#_isotig08511	167274	1.04136	1.75927	Not Significant	-1.02129	Dihydroxy-acid dehydratase.	Dihydroxy-acid dehydratase
fgenesh1_kg.63_#_36_#_isotig10959	171887	2.11549	1.32276	Not Significant	Not Significant
fgenesh1_kg.11_#_84_#_isotig02939	168520	1.81685	1.92132	Not Significant	Not Significant
gm1.12100_g	17529	1.47974	1.48526	Not Significant	Not Significant
e_gw1.46.75.1	83342	2.9878	2.49612	Not Significant	Not Significant	2-acetyl-1-alkylglycerophosphocholine esterase.	Notchless-like WD40 repeat-containing protein
gm1.10402_g	15831	2.19118	1.56664	Not Significant	Not Significant
gm1.10367_g	15796	1.26504	1.84777	Not Significant	Not Significant
estExt_Genewise1Plus.C_7410006	121317	1.0504	1.33777	Not Significant	Not Significant
estExt_Genewise1Plus.C_4220004	120636	1.9284	2.36705	Not Significant	Not Significant
estExt_Genemark1.C_810003	101960	1.29306	1.84376	Not Significant	Not Significant
gm1.14630_g	20059	1.13866	1.31039	Not Significant	Not Significant	2-acetyl-1-alkylglycerophosphocholine esterase.	WD40 repeat-containing protein
e_gw1.2347.1.1	94517	1.32991	1.64176	Not Significant	Not Significant		Notchless-like WD40 repeat-containing protein
fgenesh1_pm.1_#_3	159432	1.4747	1.71086	Not Significant	Not Significant	Leukotriene-A4 hydrolase.	Bifunctional leukotriene A4 hydrolase/aminopeptidase LTA4H
fgenesh1_pg.1205_#_2	158850	2.05861	1.63463	Not Significant	Not Significant
estExt_Genewise1.C_420077	137082	2.50888	2.57045	Not Significant	Not Significant	Acting on paired donors, with incorporation or reduction of	Cytochrome P450 CYP2 subfamily
gm1.11226_g	16655	1.34694	1.83611	Not Significant	-1.44025		Ubiquitin/40S ribosomal protein S27a fusion
estExt_Genewise1.C_180304	134552	2.24055	2.95779	Not Significant	Not Significant	Unspecific monooxygenase.	Cytochrome P450 CYP2 subfamily
fgenesh1_kg.11_#_148_#_isotig07631	168584	1.39872	1.76997	Not Significant	Not Significant		Splicing coactivator SRm160/300, subunit SRm300
gw1.50.82.1	47144	1.09063	1.69918	Not Significant	Not Significant		Ubiquitin and ubiquitin-like proteins
fgenesh1_kg.8_#_196_#_isotig08596	167739	1.41091	1.10574	Not Significant	Not Significant		Cell division cycle 37 protein, CDC37
estExt_Genemark1.C_2_t10467	95989	2.05166	1.46234	Not Significant	Not Significant
gm1.7749_g	13178	2.69118	1.60807	Not Significant	Not Significant
e_gw1.50.127.1	83862	1.48018	1.9441	Not Significant	Not Significant
fgenesh1_kg.30_#_51_#_isotig08762	170490	1.00513	1.35805	Not Significant	Not Significant		Cytochrome P450
fgenesh1_kg.2_#_59_#_isotig04394	165525	1.91393	2.07613	Not Significant	Not Significant	Carbonate dehydratase.	Predicted carbonic anhydrase involved in protection against oxidative damage
fgenesh1_kg.31_#_31_#_isotig03388	170574	1.2083	1.7257	Not Significant	Not Significant
gw1.1103.6.1	62133	5.22785	3.56568	Not Significant	Not Significant		Notchless-like WD40 repeat-containing protein
estExt_Genemark1.C_6800002	103081	1.21625	2.33525	Not Significant	-1.46528		Cytochrome P450 CYP2 subfamily
fgenesh1_kg.124_#_4_#_isotig09451	172429	2.08269	1.04417	Not Significant	Not Significant
gm1.16698_g	22127	4.42822	4.82335	Not Significant	Not Significant
e_gw1.1417.1.1	93017	1.05429	1.52917	Not Significant	Not Significant	2-acetyl-1-alkylglycerophosphocholine esterase.	WD40 repeat-containing protein
gm1.16304_g	21733	1.59015	1.5921	Not Significant	Not Significant		FOG: Zn-finger
fgenesh1_pg.12_#_51	155253	1.81157	2.1005	Not Significant	Not Significant
fgenesh1_kg.4_#_114_#_isotig07523	166672	2.81427	1.24903	Not Significant	Not Significant		Acyl-CoA synthetase
estExt_Genemark1.C_7800001	103182	1.4768	1.04969	Not Significant	Not Significant
e_gw1.3.1499.1	68289	1.02112	1.27282	Not Significant	Not Significant	1-pyrroline-5-carboxylate dehydrogenase.	Delta-1-pyrroline-5-carboxylate dehydrogenase
fgenesh1_kg.43_#_22_#_isotig08917	171273	1.50915	1.96428	Not Significant	Not Significant		Aldehyde dehydrogenase
e_gw1.31.9.1	81530	2.70747	2.25898	Not Significant	Not Significant	Lysophospholipase.	Lysophospholipase
fgenesh1_kg.12_#_2_#_isotig03539	168656	5.35101	5.20821	Not Significant	Not Significant
fgenesh1_kg.13_#_63_#_isotig10931	168832	3.85925	3.19652	Not Significant	Not Significant
gm1.11415_g	16844	1.07604	1.888	Not Significant	Not Significant
gm1.7965_g	13394	1.6088	1.13666	Not Significant	Not Significant		Proteins containing the FAD binding domain
estExt_Genemark1.C_3_t10330	96354	1.45226	1.54615	Not Significant	Not Significant		von Willebrand factor and related coagulation proteins
estExt_Genewise1Plus.C_120436	114030	1.32024	1.5798	Not Significant	Not Significant		Microtubule-associated protein essential for anaphase spindle elongation
estExt_Genemark1.C_370070	101046	2.33902	1.06617	-1.56483	Not Significant
gw1.1651.1.1	45037	1.38923	1.22835	Not Significant	Not Significant
fgenesh1_kg.20_#_84_#_isotig08786	169731	2.57483	2.20092	Not Significant	Not Significant		Splicing coactivator SRm160/300, subunit SRm300
estExt_Genemark1.C_260037	100481	1.46832	1.50794	Not Significant	Not Significant
fgenesh1_kg.1_#_284_#_isotig10961	165116	2.30251	1.63635	Not Significant	Not Significant
fgenesh1_kg.11_#_161_#_isotig06651	168597	1.82161	1.27808	Not Significant	Not Significant		FOG: Zn-finger
e_gw1.2635.5.1	94850	2.42677	2.55324	Not Significant	Not Significant
fgenesh1_kg.182_#_7_#_isotig02768	172621	1.70957	1.21865	Not Significant	Not Significant		Ferric reductase, NADH/NADPH oxidase and related proteins
estExt_Genemark1.C_230012	100313	1.76013	1.22565	Not Significant	Not Significant		Tyrosine kinase specific for activated (GTP-bound) p21cdc42Hs
fgenesh1_pg.1866_#_1	159136	1.73058	2.70228	Not Significant	Not Significant
fgenesh1_kg.97_#_1_#_isotig10096	172260	1.87993	1.67333	Not Significant	Not Significant		FOG: Zn-finger
estExt_Genewise1.C_380121	136866	1.7586	1.75592	Not Significant	Not Significant
gw1.62.117.1	60750	1.38789	1.65974	Not Significant	Not Significant		Alkyl hydroperoxide reductase, thiol specific antioxidant and related enzymes
e_gw1.92.68.1	86412	1.14522	1.81998	Not Significant	Not Significant	Oxoglutarate dehydrogenase (lipoamide).	Predicted 2-oxoglutarate dehydrogenase, E1 subunit
fgenesh1_pg.2_#_263	152697	1.04618	1.26702	Not Significant	Not Significant
estExt_Genewise1Plus.C_120206	113899	4.16286	4.38104	Not Significant	Not Significant	3-oxoacyl-[acyl-carrier protein] reductase.	Mitochondrial/plastidial beta-ketoacyl-ACP reductase
estExt_Genemark1.C_6510001	103048	1.08623	1.2356	Not Significant	Not Significant
gw1.31.127.1	43474	1.44189	1.17124	Not Significant	Not Significant	2-acetyl-1-alkylglycerophosphocholine esterase.	WD40 repeat-containing protein
fgenesh1_kg.120_#_1_#_isotig00177	172409	2.30924	1.79245	Not Significant	Not Significant
e_gw1.2.264.1	66286	1.08688	1.42823	Not Significant	Not Significant	Phenol 2-monooxygenase.	Monooxygenase involved in coenzyme Q (ubiquinone) biosynthesis
fgenesh1_kg.8_#_179_#_isotig04535	167722	1.04203	1.03046	Not Significant	Not Significant	Exo-alpha-sialidase.	RNA polymerase II, large subunit
gm1.16777_g	22206	1.93706	1.73243	Not Significant	Not Significant		Ferric reductase, NADH/NADPH oxidase and related proteins
gw1.3.595.1	31680	2.05234	2.01137	Not Significant	Not Significant	Myosin ATPase.	Structural maintenance of chromosome protein SMC5/Spr18, SMC superfamily
estExt_Genewise1Plus.C_330014	117451	1.39219	1.81405	Not Significant	Not Significant
e_gw1.532.4.1	90210	2.26195	2.62095	Not Significant	Not Significant
fgenesh1_kg.103_#_28_#_isotig09714	172318	1.36544	1.44601	Not Significant	Not Significant	Myo-inositol-1(or 4)-monophosphatase.	Inositol monophosphatase
fgenesh1_kg.21_#_48_#_isotig02622	169797	2.25221	2.05623	Not Significant	Not Significant	Transketolase.	Transketolase
gm1.14405_g	19834	3.86511	3.19778	Not Significant	Not Significant
fgenesh1_kg.35_#_9_#_isotig01191	170864	1.27066	1.80939	Not Significant	Not Significant
gw1.47.103.1	56425	2.11253	2.25146	Not Significant	Not Significant
e_gw1.91.16.1	86399	1.67286	1.28788	Not Significant	Not Significant
e_gw1.27.52.1	80503	1.43399	1.74423	Not Significant	Not Significant		Na+/K+ ATPase, alpha subunit
gw1.59.12.1	24773	1.03044	1.05201	Not Significant	Not Significant	2-acetyl-1-alkylglycerophosphocholine esterase.	WD40 repeat-containing protein
e_gw1.1.1256.1	64497	1.09962	1.05342	Not Significant	Not Significant		CCCH-type Zn-finger protein
gm1.7752_g	13181	3.79336	3.20745	-1.14354	Not Significant		Permease of the major facilitator superfamily
estExt_Genewise1Plus.C_7300004	121297	2.31506	1.06668	Not Significant	Not Significant		Proteins containing the FAD binding domain
fgenesh1_kg.132_#_1_#_isotig04248	172462	1.69996	2.18222	Not Significant	Not Significant
gw1.533.5.1	60167	2.41099	1.76931	Not Significant	Not Significant
fgenesh1_kg.11_#_168_#_isotig10442	168604	1.37358	1.32472	Not Significant	Not Significant
e_gw1.201.5.1	88107	2.19369	2.57388	Not Significant	Not Significant	Lanosterol synthase.	Notchless-like WD40 repeat-containing protein
estExt_Genewise1Plus.C_510001	118692	2.06837	2.1778	Not Significant	Not Significant
fgenesh1_kg.41_#_14_#_isotig03220	171165	1.09828	1.77662	Not Significant	Not Significant		Ankyrin
estExt_Genemark1.C_240013	100354	1.16529	1.88609	Not Significant	Not Significant		GTP-binding protein
estExt_Genemark1.C_200046	100019	1.10912	1.15032	Not Significant	Not Significant
estExt_Genewise1Plus.C_1_t50001	105863	1.21605	1.89336	Not Significant	Not Significant		Transcription factor, contains HOX domain
e_gw1.18.297.1	78468	1.02628	1.05983	Not Significant	Not Significant	2-acetyl-1-alkylglycerophosphocholine esterase.	Cdc4 and related F-box and WD-40 proteins
gm1.14370_g	19799	2.02075	1.0333	-1.40287	Not Significant
e_gw1.1306.1.1	92764	3.15397	3.09249	Not Significant	Not Significant
e_gw1.13.512.1	76843	1.01993	1.02721	Not Significant	Not Significant	Aldehyde dehydrogenase (NAD+).	Aldehyde dehydrogenase
fgenesh1_kg.4_#_78_#_isotig09987	166636	3.189	2.34325	Not Significant	Not Significant
estExt_Genewise1Plus.C_220252	116420	1.15426	1.41358	Not Significant	Not Significant		Sterol C5 desaturase
fgenesh1_kg.73_#_7_#_isotig06717	172034	1.49576	1.29258	Not Significant	Not Significant		MEKK and related serine/threonine protein kinases
gm1.11020_g	16449	1.49758	1.31816	Not Significant	Not Significant		Tyrosine kinase specific for activated (GTP-bound) p21cdc42Hs
estExt_Genemark1.C_2_t20094	96043	1.39633	1.0991	Not Significant	Not Significant		Serine/threonine protein kinase
estExt_Genewise1.C_15940001	141239	2.34595	2.31977	Not Significant	Not Significant
gw1.40.121.1	43049	1.31362	1.26992	Not Significant	Not Significant		Tyrosine kinase specific for activated (GTP-bound) p21cdc42Hs
fgenesh1_kg.8_#_113_#_isotig08507	167656	3.77609	3.53153	Not Significant	Not Significant
e_gw1.14.198.1	77023	1.44842	1.88375	Not Significant	Not Significant
estExt_Genewise1Plus.C_6360005	121151	2.54216	1.45878	-2.06317	Not Significant
estExt_Genewise1Plus.C_300149	117149	1.11603	1.07542	Not Significant	Not Significant
estExt_Genemark1.C_4280005	102759	1.27704	1.02698	Not Significant	Not Significant	Acid phosphatase.	Multiple inositol polyphosphate phosphatase
fgenesh1_kg.441_#_6_#_isotig02951	173229	1.05477	1.11	Not Significant	Not Significant
estExt_Genemark1.C_240080	100393	2.50909	2.05358	Not Significant	Not Significant
estExt_Genemark1.C_710017	101877	1.90103	1.52907	Not Significant	Not Significant
estExt_Genemark1.C_19480002	103917	1.30626	1.44832	Not Significant	Not Significant
e_gw1.205.1.1	88134	1.18057	1.18708	Not Significant	Not Significant	2-acetyl-1-alkylglycerophosphocholine esterase.	Notchless-like WD40 repeat-containing protein
estExt_Genewise1.C_10_t10046	131361	1.33656	1.76747	Not Significant	Not Significant		Ras GTPase activating protein RasGAP/neurofibromin
gm1.13535_g	18964	1.85084	2.31267	Not Significant	Not Significant
estExt_Genemark1.C_350021	100923	1.49515	1.18307	Not Significant	Not Significant
fgenesh1_pm.11_#_117	162720	2.41346	3.04143	Not Significant	Not Significant	Transaldolase.	Transaldolase
fgenesh1_kg.7_#_6_#_isotig05701	167325	1.34345	1.56404	Not Significant	Not Significant
gm1.3175_g	8604	2.21391	2.40116	Not Significant	Not Significant	2-acetyl-1-alkylglycerophosphocholine esterase.	Notchless-like WD40 repeat-containing protein
fgenesh1_kg.16_#_76_#_isotig11436	169338	2.01987	1.07835	Not Significant	Not Significant		Glutathione S-transferase
fgenesh1_kg.18_#_128_#_isotig06249	169551	2.77225	1.86308	Not Significant	Not Significant		Fe2+/Zn2+ regulated transporter
estExt_fgenesh1_pg.C_130116	180501	2.36284	1.14377	Not Significant	Not Significant
gm1.15755_g	21184	1.25716	1.64424	Not Significant	Not Significant		Serine/threonine protein kinase RAF
fgenesh1_kg.28_#_63_#_isotig00513	170348	2.58114	2.73324	Not Significant	Not Significant		Proteins containing the FAD binding domain
fgenesh1_pg.16_#_42	155754	1.00185	1.16491	Not Significant	Not Significant
gm1.14990_g	20419	4.7369	3.98753	Not Significant	Not Significant		Ankyrin
e_gw1.12.484.1	75934	1.85088	1.73753	Not Significant	Not Significant		Ferric reductase, NADH/NADPH oxidase and related proteins
estExt_Genemark1.C_130250	99313	1.26474	1.25706	Not Significant	Not Significant
estExt_Genemark1.C_9010001	103273	1.03848	1.66785	Not Significant	Not Significant
estExt_Genemark1.C_3960004	102710	1.45124	1.62913	Not Significant	Not Significant
estExt_fgenesh1_pg.C_2710002	182251	1.95357	1.89101	Not Significant	Not Significant
e_gw1.8.698.1	72987	1.29516	1.2306	Not Significant	Not Significant
e_gw1.674.3.1	90842	1.19859	1.20091	Not Significant	Not Significant	2-acetyl-1-alkylglycerophosphocholine esterase.	U4/U6 small nuclear ribonucleoprotein Prp4 (contains WD40 repeats)
estExt_Genewise1.C_2_t30431	125863	2.38173	2.63585	Not Significant	Not Significant	Acid--D-amino-acid ligases (peptide synthases).	Uncharacterized conserved protein, contains ankyrin and BTB/POZ domains
e_gw1.2.52.1	66207	1.68641	1.15833	Not Significant	Not Significant
fgenesh1_kg.8_#_41_#_isotig01622	167584	1.28575	1.41892	Not Significant	Not Significant	Transaldolase.	Transaldolase
estExt_Genewise1.C_1_t30475	124086	1.52763	1.51719	Not Significant	Not Significant	Ribulose-phosphate 3-epimerase.	D-ribulose-5-phosphate 3-epimerase
estExt_Genewise1.C_17580001	141380	1.14859	1.66059	Not Significant	Not Significant		Chaperone HSP104 and related ATP-dependent Clp proteases
fgenesh1_pg.41_#_3	156907	1.7645	2.73639	Not Significant	-1.04318
estExt_Genemark1.C_2290002	102437	3.53467	3.33753	Not Significant	Not Significant		MEKK and related serine/threonine protein kinases
gm1.9656_g	15085	1.46139	1.37321	Not Significant	Not Significant
estExt_Genewise1Plus.C_370155	117803	1.97377	1.39306	Not Significant	Not Significant		Failed axon connections (fax) protein/glutathione S-transferase-like protein
e_gw1.50.87.1	83873	1.11181	1.70561	Not Significant	Not Significant
fgenesh1_kg.63_#_4_#_isotig12999	171855	1.22126	1.51301	Not Significant	Not Significant		Histone 2A
gw1.5.926.1	57550	1.81142	2.05557	Not Significant	Not Significant	Lanosterol synthase.	Notchless-like WD40 repeat-containing protein
estExt_Genemark1.C_13850002	103627	1.22257	1.31014	Not Significant	Not Significant		Chaperone HSP104 and related ATP-dependent Clp proteases
gw1.86.32.1	49184	2.44808	2.06623	Not Significant	Not Significant		Ubiquitin/40S ribosomal protein S27a fusion
fgenesh1_kg.13_#_67_#_isotig05397	168836	1.29811	1.20049	Not Significant	Not Significant		Acetylglutamate kinase/acetylglutamate synthase
fgenesh1_kg.56_#_6_#_isotig07499	171734	1.55589	1.21461	Not Significant	Not Significant		Chaperone HSP104 and related ATP-dependent Clp proteases
fgenesh1_kg.1_#_499_#_isotig08267	165331	2.45355	1.36544	Not Significant	Not Significant		Uncharacterized conserved protein
estExt_Genemark1.C_18360001	103869	2.50509	2.28152	Not Significant	Not Significant
gm1.14362_g	19791	1.973	1.45151	Not Significant	Not Significant
fgenesh1_kg.12_#_82_#_isotig00885	168736	1.84257	1.39889	Not Significant	Not Significant	Triosephosphate isomerase.	Triosephosphate isomerase
fgenesh1_kg.21_#_49_#_isotig08510	169798	1.41182	1.10432	Not Significant	Not Significant	L-arabinose isomerase.	Predicted transporter (major facilitator superfamily)
fgenesh1_kg.6_#_201_#_isotig09330	167233	1.46701	1.71263	Not Significant	Not Significant	Mannose-6-phosphate isomerase.	Mannose-6-phosphate isomerase
fgenesh1_kg.2_#_319_#_isotig08549	165785	2.45568	1.99707	Not Significant	Not Significant		AAA+-type ATPase
fgenesh1_pm.14_#_104	163069	2.78166	2.28199	Not Significant	Not Significant		Inorganic phosphate transporter
estExt_fgenesh1_pm.C_450008	177207	1.26894	1.61924	Not Significant	Not Significant	Alpha-galactosidase.	Alpha-D-galactosidase (melibiase)
gw1.28.177.1	49201	1.51112	1.74592	Not Significant	Not Significant		Ankyrin

## Sheet: Pi Up rlog counts
Rlog-transformed expression values of 731 unique P. involutus genes specifically up-regulated by Low Pi condition. Reference: Paxillus involutus ATCC 200175 genome (v1.0)
	Samples
Gene Model Name	NS Low Pi 1	NS Low Pi 2	NS Low Pi 3	NS High Pi 1	NS High Pi 2	NS High Pi 3	NS High Pi 4	NS High Pi 5	S Low Pi 1	S Low Pi 2	S Low Pi 3	S High Pi 1	S High Pi 2	S High Pi 3	S High Pi 4	S High Pi 5
gm1.2755_g	7.28761	7.26907	7.13381	6.23082	6.38427	6.01363	6.14641	6.06485	7.01151	6.89666	6.90202	6.25912	6.00206	6.14335	5.69157	6.49087
fgenesh1_kg.28_#_54_#_isotig10065	9.70633	9.61852	9.88875	8.78593	8.80829	8.74004	8.68006	8.68993	9.79987	9.66305	9.82441	8.75649	8.7942	8.59143	8.54772	8.38115
fgenesh1_kg.15_#_35_#_isotig00878	13.7775	14.008	14.3719	12.4364	12.3971	12.8359	12.6844	12.6787	13.93	14.1153	14.3426	12.2566	12.7568	12.3183	12.2621	13.2088
e_gw1.1.968.1	4.31532	4.57505	4.36075	4.08165	3.90486	3.71933	3.66328	4.08984	4.38561	4.37047	4.49728	3.92479	3.67905	3.64372	3.75365	4.05214
fgenesh1_kg.61_#_9_#_isotig08212	7.19726	7.11354	7.15465	6.56146	6.4197	6.26771	6.40182	6.34779	7.12737	6.93094	6.78904	6.18117	6.33679	6.05536	5.74047	6.16403
e_gw1.28.186.1	10.1183	10.46	10.108	6.74013	6.72859	6.4175	6.83436	6.70847	8.54619	7.9626	8.10954	6.94937	7.2547	6.81129	6.59183	6.97821
gm1.10567_g	6.33756	6.24082	6.42106	5.67617	5.84118	5.75972	5.71903	5.61907	6.33369	6.24554	6.20059	5.7715	5.73736	5.79349	5.59614	5.54849
fgenesh1_kg.35_#_53_#_isotig05602	9.76113	9.77662	9.62935	9.03402	9.07014	8.89103	8.95194	8.88742	9.98969	10.0299	9.82606	8.98908	9.08178	8.8075	8.46425	8.62917
e_gw1.9.770.1	7.49467	7.57303	7.74922	6.84793	6.90865	6.82955	6.81229	6.76207	7.70856	7.79997	7.61472	6.61244	7.12732	6.84331	6.56255	6.68411
fgenesh1_kg.14_#_104_#_isotig02847	12.2081	12.3509	11.9234	10.5229	10.7896	10.5409	10.474	10.7003	11.6217	11.6825	11.6701	10.3168	10.2517	10.2322	10.3064	10.4173
fgenesh1_kg.15_#_155_#_isotig12809	1.68	1.7499	1.90819	1.56314	1.50846	1.54991	1.62769	1.60625	2.01272	2.03874	1.99224	1.73095	1.61823	1.70811	1.67479	1.6662
fgenesh1_kg.9_#_115_#_isotig09323	13.8699	13.9441	14.2103	12.7443	12.7992	12.9023	12.9487	12.9642	14.2751	14.2268	14.4756	13.2538	13.2539	13.2645	13.214	13.2563
e_gw1.16.44.1	12.1327	11.9988	11.9796	11.2395	11.1522	11.2111	11.2618	11.0943	12.2942	11.9401	11.8411	11.518	11.2743	11.5691	10.9755	11.5243
e_gw1.10.644.1	12.7548	12.7782	12.5066	12.0094	12.0531	12.0288	12.0656	12.0639	12.9334	13.0644	13.189	12.3442	12.5569	12.2698	12.1981	12.5308
estExt_Genewise1Plus.C_1020011	6.39989	6.05645	6.25369	4.58857	4.80945	4.57962	4.71381	4.68052	6.33648	6.17094	6.34102	4.48386	4.59615	4.3685	4.05394	4.40779
estExt_Genemark1.C_100103	10.9669	10.9734	11.0484	10.1951	10.0308	10.0274	9.98318	10.0484	11.1008	11.0287	11.1796	10.1385	10.4391	10.0858	10.2186	10.9596
gm1.10254_g	9.05999	8.90224	8.97947	8.41449	8.50521	8.16032	8.31266	8.33314	9.14607	8.83545	9.51931	8.38244	8.27244	8.28835	8.24822	8.91018
estExt_fgenesh1_pm.C_120032	10.4475	10.2708	10.2362	9.56015	9.71904	9.68955	9.60898	9.82375	10.2003	10.1825	10.2085	9.15334	9.44539	9.04033	9.16343	9.69193
e_gw1.748.1.1	5.89814	6.02688	5.93813	4.69527	5.50992	5.08381	4.78401	5.12996	5.63452	5.72137	5.54836	4.73198	5.0003	4.54764	4.19241	4.5009
e_gw1.43.156.1	6.32699	6.28191	6.09305	4.68163	4.63385	4.8089	4.72132	4.87131	5.82417	5.37132	5.64999	4.97114	5.12862	4.904	4.41986	5.45107
gm1.3909_g	14.5739	14.6821	15.0085	13.8741	13.9878	14.0518	14.0612	14.0722	14.807	14.8661	15.1236	13.874	14.019	13.9257	14.1646	14.4604
gm1.8751_g	6.30899	6.21898	5.80957	5.47704	5.29559	5.30857	5.31163	5.17926	5.73427	5.53502	5.59424	4.52775	4.6939	4.48138	4.38872	5.03341
e_gw1.1.2095.1	9.62395	9.66006	9.62762	8.9575	8.93952	8.92464	8.88837	8.97433	9.76794	9.63323	9.77719	8.76709	8.72213	8.72323	8.9836	8.82654
fgenesh1_kg.45_#_71_#_isotig07802	12.0033	11.7753	11.7827	11.3088	11.2969	11.3403	11.0716	11.0867	11.9887	11.7703	11.9731	11.2694	11.4345	11.0577	10.6895	10.7496
e_gw1.2375.1.1	11.5922	11.4689	11.3389	9.84377	9.86656	9.85739	9.95321	9.96267	11.5454	11.1196	11.4208	10.6234	10.1914	10.4749	9.91698	10.0008
fgenesh1_kg.35_#_52_#_isotig07488	12.2063	12.0392	11.926	10.5376	10.6945	10.5533	10.534	10.5764	11.6078	11.7353	11.666	10.437	10.4311	10.2351	9.98038	9.86152
e_gw1.14.99.1	11.8683	11.8716	11.915	10.5792	10.6525	10.6481	10.6194	10.7418	11.7898	11.8049	11.9865	10.711	10.5746	10.7098	10.9324	10.7831
gw1.5.409.1	6.31061	6.36752	6.33809	5.93673	5.56098	5.7174	5.77247	5.64597	6.46436	6.44206	6.26917	5.62059	5.62458	5.54885	5.44876	5.86197
gm1.2604_g	14.0723	14.0363	14.1939	12.7955	12.8243	12.8247	12.8672	12.8482	13.8233	13.8607	14.0311	12.9654	12.8522	12.8506	12.7124	12.3616
estExt_Genemark1.C_2_t10391	7.92803	7.97006	8.07227	6.98938	6.97453	6.89261	7.16111	7.34593	7.19326	7.32306	7.57171	5.99717	6.60731	6.35493	6.40761	6.61149
e_gw1.652.6.1	12.218	12.2395	12.1712	11.1405	11.1624	11.0481	11.1078	11.1432	12.129	12.153	12.1039	11.4465	11.3993	11.4142	11.2664	11.8361
fgenesh1_kg.4_#_21_#_isotig04135	10.985	11.0703	11.0464	10.1735	10.2248	10.0471	10.1217	10.0424	10.7966	10.8514	10.9246	9.9934	10.2105	9.95886	9.82196	10.0589
fgenesh1_pg.24_#_4	9.34218	9.21469	8.96686	8.33557	8.30324	8.35415	8.31246	8.23451	9.57802	9.18789	9.25638	8.68272	8.5514	8.71738	8.06955	8.85682
estExt_Genemark1.C_4400002	7.28329	7.44357	7.52851	6.87469	6.87303	6.65573	6.90575	6.87652	7.17334	7.13108	7.15187	6.52311	6.45429	6.50011	6.4468	6.94146
estExt_fgenesh1_pm.C_630013	12.3218	12.3981	12.4217	11.6538	11.6826	11.7982	11.6887	11.6126	12.2982	12.2878	12.4982	11.2114	11.4875	11.22	11.2745	12.293
fgenesh1_kg.6_#_200_#_isotig04392	12.7983	12.6294	12.6256	11.9049	11.651	11.737	11.9651	11.7109	12.2527	12.2453	12.6283	11.5421	11.7395	11.6573	11.3563	11.5952
fgenesh1_kg.14_#_114_#_isotig11133	5.94119	6.3394	6.34288	3.8887	4.12548	3.79708	4.0293	4.00211	4.84372	5.12189	5.26505	4.12182	4.34133	4.13585	3.77942	4.30945
estExt_Genemark1.C_7690001	3.28462	3.32407	3.27508	3.01113	2.76926	2.84553	2.93519	2.75607	3.10723	3.24513	3.27883	2.9188	3.03513	2.84183	2.7273	3.10152
gw1.806.2.1	4.18924	3.86452	4.06777	3.51319	3.75846	3.60235	3.39826	3.60203	4.27324	3.97273	3.69921	3.71027	3.7033	3.46124	3.3775	3.56735
estExt_fgenesh1_pg.C_420004	10.4414	10.2264	9.7876	9.2693	9.23193	9.14172	9.15224	9.16205	10.0005	9.92877	9.76111	9.06417	8.88387	8.9948	8.77983	8.74075
gm1.9450_g	7.29291	7.02391	6.7136	5.00797	5.11096	5.1739	5.44357	5.11568	6.59331	6.60308	6.60006	5.17322	5.10145	4.93708	4.77151	5.40195
fgenesh1_kg.52_#_57_#_isotig11652	9.04461	9.0573	8.86075	8.29722	8.1256	8.21875	8.2357	8.18229	8.70066	8.67278	8.7658	7.43013	8.0807	7.31866	7.28975	8.62777
estExt_Genewise1Plus.C_120301	4.35671	4.35451	4.7141	3.77351	3.94622	3.8263	3.9255	3.79325	4.40106	4.60963	4.63372	3.86931	3.95842	3.71988	4.01843	4.15077
estExt_Genemark1.C_20760001	8.78952	8.44732	8.00778	7.40199	7.23356	7.29976	7.4706	7.55459	8.32225	7.83342	8.44864	7.31571	7.37127	7.1442	7.04327	7.99515
estExt_Genewise1.C_210063	10.1415	10.1949	10.2282	9.55593	9.50336	9.57562	9.52022	9.56493	10.0497	10.1085	10.5579	9.49442	9.55205	9.23188	9.37377	10.2815
fgenesh1_kg.31_#_20_#_isotig09093	10.2275	10.1249	10.1414	9.28216	9.45943	9.19591	9.22504	9.24025	10.3183	10.192	10.3242	9.65969	9.51929	9.47728	9.22945	9.21028
e_gw1.15.180.1	5.31809	5.59087	5.77997	4.97912	5.19858	5.09184	4.79263	5.17524	5.12659	5.44598	5.25229	4.39801	4.95309	4.46349	4.2942	4.57968
gm1.5322_g	11.7531	11.8569	11.7401	11.0254	11.0605	11.0884	11.1122	11.2091	11.9277	11.9783	11.9251	11.1072	10.9697	10.992	11.0675	11.2373
estExt_fgenesh1_pg.C_20045	1.81641	2.80855	2.2993	1.76595	1.78549	1.92287	1.69857	1.74959	2.01353	2.22425	2.57296	1.76252	1.82455	1.74806	1.76079	1.98969
fgenesh1_kg.222_#_2_#_isotig00341	8.69354	8.53019	8.52277	7.8873	7.97532	7.81246	7.97732	7.86444	8.26906	8.41904	8.37112	7.79512	7.72488	7.75341	7.51324	7.22735
gm1.587_g	10.229	10.135	9.8767	9.21548	9.24051	9.05442	9.14908	9.18702	10.0002	9.95445	9.89452	8.89113	9.08997	8.73949	8.54719	9.35039
fgenesh1_pm.4_#_97	9.36192	9.55591	9.40085	8.77412	8.68321	8.62778	8.55974	8.70014	9.24244	9.25008	9.22193	8.73898	8.92916	8.61238	8.38434	8.16112
gm1.8549_g	9.76089	9.71624	9.49347	8.36815	8.37984	8.18257	8.27057	8.25495	9.79856	9.68723	9.66493	8.63382	8.20907	8.45118	7.99353	8.35372
fgenesh1_kg.21_#_20_#_isotig08580	11.2908	11.1943	11.1991	10.0003	9.96195	9.92944	9.89961	9.94605	11.5299	11.1941	11.5168	9.81939	9.89564	9.74222	9.69382	10.5323
gm1.11575_g	15.6176	15.5861	15.8276	14.2791	14.2906	14.4201	14.4474	14.4403	15.7507	15.683	15.877	14.5654	14.6629	14.6	14.6127	14.7918
gw1.823.2.1	8.27469	8.52241	8.4036	7.73679	7.90146	7.65183	7.72624	7.69226	8.55071	8.74554	8.57999	7.826	7.85538	7.75401	7.4177	7.38512
e_gw1.5.425.1	5.97235	5.68672	6.21488	4.97087	4.75675	4.79351	5.04636	4.77078	5.7654	5.76262	5.85521	5.10841	5.2621	4.87105	4.88447	5.02929
gm1.10602_g	3.22752	3.4066	3.5077	3.13402	3.0024	3.08864	2.75604	3.26132	3.18564	3.4747	3.69231	2.99852	3.15753	3.04591	3.03792	3.15955
fgenesh1_kg.22_#_22_#_isotig08265	15.9149	15.797	15.7392	12.4442	12.4436	12.7369	12.7243	12.8526	15.0713	15.0473	15.3741	12.4014	12.5987	12.4475	12.664	12.82
gm1.10562_g	7.3422	7.27071	6.84042	5.944	5.2764	5.59208	5.7868	5.66088	6.97993	6.71886	7.05188	5.49449	6.3945	5.14159	4.9518	5.9986
fgenesh1_kg.3_#_116_#_isotig10819	11.4505	11.3755	11.1678	10.0335	10.1719	10.0528	10.2288	10.2589	11.0176	10.9247	11.0143	10.0396	10.2969	9.98684	9.98247	10.505
e_gw1.2158.2.1	7.7398	7.18978	6.83006	5.0708	5.09023	4.98445	5.39013	5.07834	7.0492	7.33115	7.26113	5.43123	5.4219	5.25571	5.35129	4.93332
gm1.12033_g	7.12013	6.80503	7.13825	5.25599	5.06574	4.86173	4.99344	4.81488	5.61907	5.64521	5.81387	4.81911	5.19362	4.87699	4.48119	4.83114
estExt_Genewise1Plus.C_240025	7.78878	7.83973	8.10229	7.13523	7.10504	7.14907	7.14751	7.23366	8.36378	8.25347	8.2763	7.29113	7.36978	7.28172	6.84565	7.3414
estExt_Genemark1.C_100249	8.84444	8.84514	8.93828	8.07576	8.19407	8.30927	8.21564	8.20768	8.83239	8.87388	9.03964	8.03505	8.41167	8.08118	7.91401	8.09132
fgenesh1_pg.1505_#_2	11.5556	11.6189	11.4334	10.5699	10.4097	10.447	10.4219	10.432	11.6571	11.4168	11.5615	11.0177	10.6861	10.9603	10.5368	11.0375
fgenesh1_kg.3_#_201_#_isotig09440	8.53495	8.53409	8.66481	7.82601	7.98463	8.0502	7.90843	7.85189	8.41736	8.46605	8.62013	7.6074	8.00511	7.73399	7.62236	7.716
gm1.10109_g	5.96815	5.97712	6.19529	5.48967	5.23173	5.45309	5.53367	5.47697	5.88069	6.02087	5.71704	4.89809	5.02068	4.90541	4.76808	4.85816
gw1.4.781.1	2.00966	2.59312	1.83209	1.79401	1.73616	1.77617	1.72346	1.77607	3.09021	2.81236	2.33331	1.85796	1.85527	1.77439	1.71687	1.81521
estExt_Genemark1.C_50348	8.95035	8.86145	8.74799	8.06536	8.09638	8.10405	8.00669	8.09032	9.03029	9.14597	9.16644	8.38064	8.53003	8.30948	8.19623	8.23521
e_gw1.3.67.1	8.44052	8.1322	7.91588	7.13536	7.2279	7.26068	7.15875	7.32209	8.42167	8.15943	8.53336	7.2775	7.17893	7.22816	7.04794	7.61945
estExt_fgenesh1_pm.C_2360002	9.2808	9.25181	9.31131	8.2457	8.26358	8.24706	8.75878	8.55019	9.02052	8.94661	9.18444	8.16609	8.23537	8.21842	8.02879	7.97033
estExt_Genemark1.C_24770001	12.5676	12.6562	12.5317	11.8151	11.6747	11.8226	11.9395	11.8429	12.7393	12.8387	12.9065	12.2388	11.9502	12.3309	12.0236	12.3535
gm1.1353_g	8.60084	8.64672	8.55267	7.74498	7.89134	7.89401	7.91347	7.81241	8.44285	8.5082	8.67919	7.5853	7.87356	7.54003	7.48894	7.40088
fgenesh1_pm.1_#_76	13.002	12.9679	13.1034	10.7275	10.6362	10.7267	10.7209	10.7372	12.8522	12.9606	13.0934	10.7802	10.7134	10.733	10.7779	10.6211
estExt_fgenesh1_pm.C_280003	11.4184	11.4464	11.5163	10.6196	10.4835	10.6041	10.6344	10.5567	11.4824	11.4346	11.5347	10.5807	10.4421	10.483	10.4119	10.5262
e_gw1.129.9.1	6.34053	6.1869	6.07062	5.65763	5.74703	5.48181	5.66199	5.63036	6.15325	6.3485	5.92598	5.51953	5.69002	5.1454	5.16095	5.1313
e_gw1.3.1122.1	10.5667	10.6038	10.257	9.44977	9.54437	9.44138	9.47077	9.47898	10.6351	10.4639	10.3407	9.92662	9.84607	9.60103	9.45695	9.79818
fgenesh1_kg.313_#_2_#_isotig08660	14.3183	14.3494	14.1654	13.1715	13.1051	13.0092	13.1648	13.0901	14.4427	14.3878	14.3557	13.8343	13.8208	13.6778	13.1984	13.2191
fgenesh1_kg.2_#_56_#_isotig03331	13.086	13.2481	13.1634	12.1917	12.2211	12.2883	12.3094	12.193	13.2131	13.291	13.5547	12.1011	12.422	12.1439	12.1639	13.1537
fgenesh1_kg.32_#_64_#_isotig05659	9.30359	9.31505	9.16685	7.79326	8.03998	7.75427	7.8546	8.01969	9.51481	9.63436	9.57427	8.43406	8.25889	8.27021	7.8035	8.21499
fgenesh1_kg.14_#_115_#_isotig03710	9.40281	9.09764	9.46234	8.43485	8.32773	8.05452	7.99174	8.16953	8.63075	8.42432	8.50366	7.94023	7.98208	7.67424	7.5131	7.59688
e_gw1.544.3.1	5.08449	4.94836	4.77557	4.12125	3.79048	3.81578	3.89448	3.87426	4.66585	4.4767	4.70694	4.08209	4.0203	3.89857	3.90389	3.82831
e_gw1.202.8.1	6.33271	6.29378	6.2718	4.89296	4.97294	5.15866	4.95408	5.17474	6.38191	6.42491	6.15128	4.63621	5.16013	4.69722	4.94107	4.78584
e_gw1.62.77.1	8.08662	8.13808	8.14193	7.29459	7.49751	7.43048	7.38533	7.41047	8.16592	8.16662	8.12688	7.22979	7.34923	7.28082	7.22021	7.18224
gm1.7275_g	8.52817	8.06265	8.17665	6.92229	7.028	6.79772	6.81532	6.77526	8.71882	8.54525	8.73811	7.44322	7.0941	7.55815	7.18425	7.16099
estExt_Genemark1.C_5540001	7.59658	7.57582	7.41078	7.04505	6.82652	6.71717	6.69996	6.56235	7.38164	7.3539	7.36036	6.82293	6.68745	6.47885	6.14902	6.68644
fgenesh1_pm.35_#_11	10.7217	10.6503	10.7777	9.89405	10.1993	10.2004	10.0263	10.0744	10.4384	10.5663	10.6402	9.77861	9.89967	9.79345	9.64469	9.22485
estExt_Genewise1Plus.C_2_t10021	9.25705	9.27929	8.99153	8.23515	8.52096	8.26985	8.50998	8.48138	9.13554	9.2009	9.02239	8.51005	8.42728	8.19829	8.03693	8.06963
estExt_fgenesh1_pm.C_180005	13.6485	13.5725	13.654	10.3239	10.2386	10.424	10.3506	10.4865	13.2065	13.2899	13.4134	10.0346	10.0799	9.97557	9.89655	9.87189
estExt_fgenesh1_pg.C_110033	8.54057	8.65509	8.53955	7.46378	7.35709	7.66608	7.36951	7.35197	8.23681	8.46819	8.49413	7.09434	7.60955	7.14036	6.87803	7.54429
fgenesh1_kg.532_#_1_#_isotig04850	11.2402	11.1314	11.164	10.2068	10.1358	10.1534	10.0116	10.0348	10.5991	10.5714	10.6909	9.84586	9.67991	9.64504	9.55151	10.0938
gm1.8885_g	3.5598	3.55767	3.19154	2.64503	2.67675	2.56152	2.58833	2.67259	3.68149	3.72183	3.3233	2.75086	2.84704	2.61596	2.69339	3.09171
fgenesh1_kg.32_#_68_#_isotig01698	13.3657	13.1794	13.1063	12.1689	12.0757	12.0188	12.0818	12.0919	13.5705	13.2995	13.3779	12.7255	12.3488	12.7402	12.4621	12.5542
gm1.4388_g	16.0131	16.1714	16.0371	15.2294	15.1156	15.2603	15.4007	15.2638	16.2823	16.2724	16.3312	15.6709	15.4041	15.775	15.4163	15.773
gm1.10400_g	7.7565	7.57496	7.46522	6.88252	6.84548	6.73973	7.09157	6.85476	7.68443	7.40458	7.63408	6.6999	6.78076	6.38868	6.67582	7.53261
fgenesh1_pm.22_#_83	9.36816	9.34452	9.48781	8.47063	8.4484	8.69261	8.61817	8.57168	9.0033	9.07465	9.25159	8.14158	8.41172	8.1625	7.98239	7.98617
estExt_Genemark1.C_140196	6.85654	6.92856	7.07941	6.38268	6.31476	6.348	6.34168	6.27912	6.79007	6.96248	6.92141	6.12691	6.3213	6.31675	6.09987	6.26886
fgenesh1_kg.1_#_626_#_isotig09996	12.5218	12.4684	12.527	11.8682	11.8673	11.8866	11.8081	11.8788	12.48	12.4873	12.6057	11.7982	11.9325	11.6732	11.6612	12.0974
estExt_Genewise1Plus.C_360076	8.91377	8.91792	9.39179	8.44367	8.60214	8.4211	8.36886	8.45169	8.60456	8.51939	8.55694	7.67106	8.14688	7.89275	7.77664	7.91117
e_gw1.7.756.1	9.49414	9.27404	9.27868	8.49036	8.39165	8.39997	8.37484	8.38439	9.28551	9.28771	9.16029	8.82069	8.67941	8.6443	8.34665	8.18677
estExt_Genewise1.C_2_t10320	10.2281	10.4634	10.2732	8.42922	8.62031	7.78924	7.82778	7.65333	9.89154	10.1229	10.104	7.94632	8.74984	7.5818	7.60424	8.97459
gm1.11436_g	9.59657	9.21371	9.3409	8.70266	8.76784	8.5107	8.50169	8.54658	9.6248	9.37681	9.48814	8.53064	8.45391	8.23788	8.14861	8.68354
estExt_Genewise1.C_4_t20019	8.04968	8.02051	8.06054	7.07375	7.0988	6.90102	7.09223	7.00224	7.87125	7.79029	7.6243	7.31126	7.43397	7.21394	6.71554	6.42839
gm1.7680_g	11.1264	11.2011	11.0993	10.462	10.5366	10.4114	10.3273	10.4087	11.3179	11.3742	11.6681	10.5325	10.5882	10.3714	10.4333	10.9205
gm1.14376_g	6.95499	6.8126	7.00721	6.09316	6.35288	5.99843	6.0043	5.965	7.60911	7.55811	7.13239	6.3358	6.48175	5.92325	5.77644	5.86406
fgenesh1_kg.14_#_112_#_isotig11894	8.48626	8.26725	8.48627	7.57027	7.41249	7.68728	7.60538	7.64435	8.2858	8.25395	8.05168	7.39849	7.53488	7.61479	7.40279	7.57989
gw1.161.4.1	5.80715	6.01553	5.97971	3.53996	3.70502	3.71506	3.66446	3.71479	6.14578	6.11367	5.69136	3.75195	3.92833	3.75673	3.64337	3.79305
fgenesh1_pg.404_#_2	8.89826	9.01665	9.00436	7.93869	7.92393	7.97976	7.95377	7.962	9.20651	9.2153	8.9616	7.92917	8.11149	7.92368	7.92263	7.8704
estExt_Genewise1.C_20850001	9.85625	9.52553	9.5618	8.58473	8.5822	8.41197	8.45082	8.50716	9.36039	9.50769	9.48533	8.80113	8.73176	8.52717	8.0204	8.28481
estExt_Genemark1.C_170056	5.08842	4.87794	4.55129	3.89813	4.10244	3.96586	4.04049	4.22185	4.42674	4.59641	4.46068	3.69956	3.84512	3.57821	3.61006	3.64453
estExt_Genewise1Plus.C_9_t20038	8.90073	8.94317	8.91338	8.14847	8.05486	8.17971	8.12963	8.02253	8.69336	8.89523	8.93484	7.99052	8.13962	8.06037	7.69612	7.59072
fgenesh1_kg.32_#_34_#_isotig01352	8.31584	8.30152	8.19505	7.49029	7.64701	7.5304	7.50951	7.66897	8.12345	8.06926	7.99875	7.35589	7.09915	7.33849	7.17457	7.08629
e_gw1.49.47.1	9.95531	9.8286	9.53866	8.94001	8.99722	8.78149	8.88448	9.04677	9.51457	9.42029	9.59006	8.77456	8.83592	8.5756	8.39569	8.96007
estExt_Genemark1.C_2180005	7.98089	7.68373	7.8316	7.10091	7.32909	7.22759	7.24253	7.23122	7.37723	7.73151	7.76826	7.08107	7.20038	6.74826	6.72199	6.63766
e_gw1.61.36.1	5.29203	5.983	5.55705	4.60877	4.22627	4.48727	4.28937	4.43365	6.00311	6.24739	5.91282	4.48629	4.83337	4.18319	4.07069	4.08606
gm1.8619_g	7.52533	7.83535	7.81924	6.67927	6.56637	6.34786	6.51334	6.16849	7.62687	7.5928	7.59983	6.22211	6.52269	6.29521	5.8089	6.02422
e_gw1.67.62.1	3.56166	3.55973	3.46839	2.76253	3.07366	2.89487	2.9351	3.0294	3.67537	3.93405	3.62888	2.9213	3.05791	3.06646	2.8123	3.33034
gm1.12644_g	8.57968	8.45546	8.43871	6.38683	6.42954	6.31237	6.52564	6.50998	8.50458	8.48988	8.48476	6.69153	6.8461	6.48504	5.98637	6.60589
gm1.7206_g	11.0202	10.944	10.9163	10.1487	10.1924	10.2008	10.13	10.1692	10.6982	10.6699	10.7671	10.1065	10.108	10.1485	10.0406	9.96579
estExt_Genemark1.C_8380002	8.90458	8.92256	9.17946	8.23102	8.14702	8.16439	8.12123	8.05129	8.84057	9.1062	9.34815	8.19757	8.34855	8.13462	8.23368	8.23
gw1.5.711.1	7.43322	7.35404	7.36527	6.11069	6.05471	6.12348	6.23542	5.8753	7.35539	7.49647	7.17643	6.42697	6.45565	6.57716	6.07367	5.70526
gm1.8040_g	10.4225	10.6669	10.3759	9.55656	9.89029	9.59717	9.49632	9.66869	10.0171	10.2947	10.4693	9.73515	9.54012	9.51042	9.28555	9.40118
e_gw1.14.541.1	12.512	12.2498	11.8855	10.9439	11.0434	10.8305	10.9767	10.9956	12.1264	12.0895	11.9269	11.5915	11.3406	11.2795	10.8087	11.4133
e_gw1.33.93.1	4.13428	4.35055	4.50717	3.39321	3.48808	3.64762	3.74805	3.40494	4.6327	4.84637	4.68235	3.82945	3.91614	3.77659	3.52191	3.65922
gm1.16294_g	5.23187	5.02037	5.03478	4.23259	4.42287	4.14301	4.15241	4.05306	4.64455	4.80298	4.77968	4.35501	4.29517	4.40992	3.91489	4.33728
gw1.42.113.1	5.72188	5.59248	5.37346	5.08112	4.9327	4.81929	4.84058	4.93215	5.75826	5.40567	5.45945	4.7899	4.86751	4.94254	4.76003	5.09843
estExt_Genemark1.C_380077	11.0954	11.1118	11.066	10.2352	10.1124	10.265	10.3122	10.1856	11.126	10.8856	10.9623	10.3624	10.1369	10.0859	9.7443	10.3881
fgenesh1_kg.86_#_10_#_isotig00903	10.385	10.261	9.82135	7.68382	7.77749	7.82357	7.69106	7.6272	9.56377	9.30512	9.76806	7.68879	7.96216	7.53513	7.37807	7.38043
e_gw1.30.234.1	12.2447	12.3399	12.3079	11.4232	11.4219	11.7723	11.6537	11.8262	12.2103	12.2643	12.3172	10.9789	10.9115	11.1023	11.2782	10.9199
gm1.14420_g	9.64799	9.40486	9.30322	8.16562	8.21658	8.26443	8.32227	8.37634	9.77182	9.69259	10.0276	8.46969	8.51339	8.4158	8.5317	8.95975
fgenesh1_kg.49_#_6_#_isotig10800	11.1467	11.1479	11.1365	9.0487	9.21137	9.03231	8.88183	8.98439	11.1191	11.2766	11.1605	9.25504	9.81024	9.1194	8.81664	9.54087
estExt_Genemark1.C_11820001	6.69557	6.46356	5.91432	5.25079	5.33311	5.09945	4.53653	4.84415	6.40476	6.2158	6.47066	4.54765	4.50839	4.4353	4.24535	5.1114
gm1.13401_g	14.2894	14.4475	14.3217	11.3	11.2816	11.8198	11.6418	12.0543	14.8945	14.8563	14.7308	11.1013	11.3284	11.2762	11.3162	11.2643
fgenesh1_pg.3_#_183	13.6025	13.657	13.2991	12.2667	12.1652	11.9689	12.1534	12.0747	13.3158	13.6157	13.5845	12.2577	12.465	11.9647	11.7186	12.1414
fgenesh1_kg.56_#_17_#_isotig08289	11.0262	10.8986	10.9555	10.0314	10.0073	10.0654	10.0077	10.1012	10.6032	10.4748	10.6316	9.75826	10.0431	9.68413	9.68102	9.6823
e_gw1.4.539.1	4.72905	4.70312	4.80514	4.21047	4.34256	4.44198	4.25053	4.29359	4.63452	4.5236	4.42944	3.88063	4.13392	4.05965	4.01326	4.25074
gm1.3686_g	4.01515	4.0416	3.97784	3.47145	3.41544	3.41848	3.40774	3.54451	3.732	3.62963	3.40351	3.03195	3.34361	3.26979	3.26352	3.24731
fgenesh1_pg.11_#_151	11.9032	11.8625	12.0426	10.8866	10.8643	10.9056	10.8141	10.8785	11.7036	11.7651	11.8852	10.7676	10.8836	10.7775	10.8281	10.5683
e_gw1.50.83.1	6.95433	6.90602	6.93623	6.09996	6.21738	5.97045	6.02355	6.05646	6.98033	6.60698	6.74321	5.861	5.61826	5.7385	5.58795	5.34398
fgenesh1_pg.657_#_2	9.82693	9.95552	9.85642	8.82652	9.21578	8.89409	8.958	9.03778	10.2215	10.2561	10.1182	9.16102	9.24837	9.0382	8.83446	9.62059
estExt_Genewise1.C_4220004	8.25181	8.20694	8.42282	7.24271	7.155	7.23419	7.14083	7.17002	7.97262	8.00749	8.17298	6.8464	6.74714	6.88247	6.93234	6.60754
gm1.3684_g	10.058	9.8751	9.7556	9.32914	9.17492	9.23663	9.23222	9.23261	9.91453	9.75592	9.70022	9.22355	9.14208	9.11746	9.01017	9.01266
fgenesh1_kg.2_#_431_#_isotig01468	7.57233	7.54287	7.20643	6.71497	6.88755	6.60135	6.76728	6.6534	7.2739	7.31514	6.99056	6.64678	6.77448	6.57161	6.3046	6.03013
fgenesh1_kg.380_#_1_#_isotig04557	11.677	11.6527	11.5729	10.8128	10.9308	10.8438	10.8725	10.7981	11.5408	11.5197	11.4346	10.9085	10.7152	10.7668	10.5987	10.2342
fgenesh1_kg.11_#_195_#_isotig09098	10.65	10.602	10.6144	9.14676	9.1638	9.17247	9.30766	9.27274	10.1786	10.2026	10.3764	9.228	9.44717	9.1852	9.21942	9.55065
estExt_Genemark1.C_150066	10.3569	10.2435	10.2639	9.60445	9.61378	9.68241	9.64932	9.65873	10.0542	9.91583	10.215	9.17161	9.43376	9.23186	9.36598	9.92359
e_gw1.24.163.1	8.92137	8.67588	8.5047	7.19932	7.16291	7.04357	7.23382	7.13389	8.60373	8.37252	8.43311	7.59465	7.57531	7.44981	7.19428	6.89875
fgenesh1_kg.42_#_40_#_isotig03193	11.9843	11.9695	11.6243	10.2887	10.3153	10.2288	10.3402	10.385	12.3695	12.1818	12.4596	10.7064	10.3623	10.5942	10.1734	10.6623
gm1.9080_g	10.0338	9.85595	9.96629	9.12304	9.04075	9.15397	9.0398	9.04342	9.78823	9.63144	9.93161	9.18376	9.0527	9.08653	9.08087	9.21585
gm1.14792_g	9.37728	9.3151	9.03276	7.98746	8.12704	7.96036	7.73487	7.95976	9.01001	8.98825	9.00058	7.44278	7.11734	7.19839	6.75953	7.11869
gm1.15520_g	7.8021	7.57956	7.56926	6.6595	6.57409	6.47932	6.3377	6.50878	7.29073	7.21502	7.39107	6.05631	6.69109	5.98013	6.36268	7.16064
e_gw1.29.166.1	5.06439	4.53133	4.85885	3.96424	3.88094	3.73108	3.78995	3.69206	4.92909	4.86378	4.96721	3.84646	4.18192	3.64764	3.72429	3.83463
fgenesh1_kg.8_#_3_#_isotig11940	5.76474	4.70237	5.57281	3.69087	3.56267	3.59581	3.56689	3.36618	4.3188	4.24869	3.94455	3.59318	3.71331	3.99588	3.54234	3.61806
fgenesh1_kg.12_#_17_#_isotig06783	12.7914	12.7545	12.8771	11.8984	11.8826	11.8411	11.8814	11.8952	12.6914	12.5816	12.7378	11.9799	11.9224	11.9183	11.9326	11.8248
e_gw1.335.7.1	4.28968	4.34236	4.71748	3.55259	3.25829	3.18882	3.16896	3.37858	4.58758	4.54066	4.46289	3.61969	3.61312	3.5708	3.45302	3.28484
fgenesh1_kg.7_#_69_#_isotig10397	12.9349	12.8304	12.656	11.792	11.8365	11.6634	11.6468	11.6694	12.639	12.5385	12.5451	11.8531	11.8249	11.7345	11.3642	12.0495
gm1.16297_g	6.79853	6.99986	6.71112	6.13828	6.11688	5.96065	5.75183	5.87889	6.67515	6.60624	6.62046	5.67725	5.74911	5.67339	5.44894	5.23432
gm1.4696_g	9.16553	9.34836	9.24664	8.23813	8.48608	8.32539	8.32592	8.32484	9.70532	9.76165	9.68506	8.66858	8.69236	8.52705	8.12967	8.55776
gm1.6418_g	14.5965	14.6009	14.6783	13.2812	13.3368	13.3597	13.3777	13.363	13.787	13.9602	14.1803	13.1737	13.4257	13.1558	13.2113	13.6856
estExt_Genewise1.C_8_t20430	8.67535	8.44007	8.35153	7.65664	7.38694	7.35469	7.50125	7.37611	8.53305	8.62823	8.1361	7.4762	7.59069	7.38451	7.44006	7.26623
estExt_fgenesh1_pg.C_590005	8.10663	8.01043	8.20821	7.27007	7.34431	7.42418	7.40213	7.20967	7.98617	8.02047	8.0128	7.28452	7.46787	7.20076	6.91902	7.06548
e_gw1.52.92.1	11.2871	11.1974	11.3838	10.1073	10.1812	10.1717	10.1544	10.175	11.3895	11.1734	11.3389	10.3198	10.3308	10.2801	10.3861	10.7515
fgenesh1_kg.5_#_232_#_isotig08371	10.2316	10.1504	10.1511	9.33938	9.28671	9.2018	9.19542	9.14652	10.0791	10.0645	10.0553	9.03126	9.3594	8.91151	8.94811	9.20378
fgenesh1_kg.2_#_440_#_isotig02974	12.2256	12.2955	11.9763	10.6206	10.6113	10.5254	10.7479	10.6337	12.2918	12.185	12.0253	11.2848	10.95	11.0097	10.5834	11.1658
fgenesh1_kg.12_#_71_#_isotig09836	11.5697	11.6391	11.3267	10.2591	10.7255	10.4018	10.4941	10.7315	12.0909	12.0307	11.9182	11.0065	10.3795	10.7945	9.85083	10.8615
estExt_Genewise1Plus.C_7_t20023	10.9243	10.835	11.0385	10.0976	10.0814	10.1998	10.1648	10.0997	10.7903	10.9248	10.9257	9.7465	10.0207	9.75687	9.60366	9.46528
e_gw1.11.26.1	13.0756	12.9006	12.7595	11.9201	12.1273	12.0915	11.9144	12.1294	13.0111	13.0114	13.1437	12.3421	12.0554	12.1825	12.4285	12.4131
gw1.28.179.1	1.8443	1.8433	2.03089	1.45171	1.53501	1.67101	1.52128	1.44309	1.92813	1.95878	2.06615	1.4499	1.57546	1.44229	1.51421	1.6237
fgenesh1_kg.8_#_229_#_isotig07101	10.5005	10.527	10.4045	9.87019	9.76349	9.80655	9.86257	9.89054	10.5941	10.6205	10.7151	9.72973	10.2102	9.66358	9.60896	9.9144
e_gw1.9.370.1	9.50834	9.47485	9.35398	8.75575	8.85145	8.64283	8.8738	8.79413	9.43774	9.33437	9.38626	8.62918	8.38679	8.35821	8.3326	8.37572
estExt_fgenesh1_pm.C_90315	11.1076	11.2583	11.2489	10.5123	10.4504	10.5001	10.462	10.5614	11.0588	11.1121	11.3292	10.58	10.8418	10.4746	10.3115	10.3168
gw1.53.109.1	5.60148	5.6868	5.68462	4.55142	4.94436	4.54891	4.72957	4.78646	6.18676	5.9485	5.87279	4.90733	5.10262	4.86083	4.50335	4.91284
estExt_Genewise1.C_650032	12.0272	11.9598	11.9016	11.0352	11.0737	11.1011	11.0873	11.1125	12.3252	12.1678	12.1736	11.4395	11.274	11.5327	11.6017	11.6481
fgenesh1_kg.14_#_37_#_isotig10177	11.41	11.5191	11.6488	10.872	10.8075	10.736	10.7788	10.7141	11.3291	11.326	11.4025	10.7942	10.7625	10.572	10.4999	10.5844
e_gw1.4.105.1	8.68987	8.90399	9.14999	7.84728	7.74867	7.78324	7.5461	7.87995	8.51336	8.41715	8.58116	6.87023	7.51017	7.05516	7.11741	7.15478
estExt_Genewise1.C_1_t40450	11.1146	11.0315	12.0266	9.89507	9.93075	9.89253	9.84729	9.84071	10.3942	10.6335	10.7314	9.91277	9.91375	10.0643	10.0886	9.71873
estExt_Genewise1Plus.C_10_t20026	10.0804	10.063	9.89942	9.31601	9.25105	9.31804	9.27331	9.29475	10.1854	10.1005	10.1748	9.51255	9.73941	9.40511	9.43095	9.37561
e_gw1.139.8.1	4.24362	3.94281	3.88621	3.62622	3.53755	3.53808	3.40768	3.5039	3.81735	4.29455	4.06687	3.39002	3.67275	3.59694	3.29895	3.20938
fgenesh1_kg.1_#_253_#_isotig09075	14.5845	14.4325	14.4183	12.1055	12.1068	12.1313	12.1384	12.2465	13.7434	13.8538	14.1126	11.6963	11.802	11.6834	11.7883	11.9061
fgenesh1_kg.6_#_221_#_isotig12098	14.965	14.81	14.2662	12.6909	12.8603	12.4857	12.6161	12.6382	13.2958	13.3063	14.1414	12.8799	12.5048	12.1989	12.386	13.3759
fgenesh1_kg.310_#_1_#_contig01152	12.9815	12.8293	12.6649	11.6051	11.6465	11.4407	11.47	11.4261	13.0178	12.8502	12.7801	12.17	11.9738	12.2011	11.5221	12.1561
estExt_Genemark1.C_6870002	8.47285	8.66258	8.54643	7.67611	7.92194	7.73996	7.67154	7.68034	8.59545	8.66404	8.58165	7.37114	7.81593	7.39763	7.37213	7.57733
fgenesh1_kg.12_#_48_#_isotig09464	10.887	10.7361	10.5537	9.76462	9.84927	9.68767	9.73178	9.77085	10.5538	10.7133	10.8375	10.0797	10.1358	9.91915	9.91779	10.0537
e_gw1.286.5.1	6.08179	6.29018	5.98521	5.51854	5.68806	5.45019	5.41311	5.56497	6.11483	5.88819	6.22385	5.41265	5.82544	5.40055	5.21971	5.19688
estExt_Genewise1.C_12_t10417	9.81845	9.70402	9.83751	8.96427	8.88533	8.86833	8.56028	8.6327	9.01518	8.94176	9.04108	7.9031	8.24268	7.86216	7.76988	8.35307
e_gw1.30.125.1	9.27531	9.28836	9.35183	8.63243	8.61302	8.59953	8.65021	8.5038	9.19093	9.37004	9.39234	8.38174	8.59977	8.35683	8.29644	8.9328
fgenesh1_kg.9_#_5_#_isotig05707	8.7953	8.7155	8.55755	7.51087	7.57532	7.40093	7.36464	7.46323	8.95192	8.80532	8.5435	8.10352	7.86241	7.93903	7.82502	7.89338
fgenesh1_kg.15_#_49_#_isotig11561	9.00186	9.12179	9.10107	6.97437	6.8693	6.92085	6.72735	6.93165	7.80167	7.87646	7.89773	6.10448	6.4722	5.9159	6.25624	6.09141
estExt_Genewise1.C_1_t30157	10.7547	10.7843	10.7359	9.87697	9.77425	9.71641	9.81807	9.80099	10.2576	10.2577	10.2898	8.71567	8.7914	8.91036	8.87821	8.85715
estExt_Genewise1Plus.C_160202	2.88222	2.74753	2.74933	2.09759	2.52383	2.39577	2.33689	2.48127	2.45167	2.53863	2.78989	2.32498	2.21359	2.1422	2.15546	2.29252
gm1.16015_g	12.8873	12.9581	12.9022	11.3199	11.3985	11.1241	11.3609	11.3094	12.7865	12.8654	12.9788	11.836	11.8932	11.6519	11.1198	11.8601
estExt_fgenesh1_pg.C_560001	11.0809	10.9639	11.1604	10.396	10.3769	10.4656	10.2944	10.3475	11.0187	10.9255	10.8691	10.3781	10.4133	10.2527	9.55549	9.33709
fgenesh1_kg.1_#_530_#_isotig08412	12.4278	12.2848	12.2298	11.5691	11.5588	11.4708	11.4922	11.5386	12.5018	12.5194	12.5676	11.7258	11.792	11.6713	11.5522	11.7082
fgenesh1_kg.15_#_27_#_isotig09924	9.78106	9.66184	9.80755	9.05978	9.09904	8.99479	8.88317	8.96212	9.7768	9.8174	9.77144	9.14083	9.04407	8.91375	8.66939	8.83441
gm1.2438_g	7.43173	7.28419	7.42235	6.5766	6.63817	6.56405	6.93926	6.65281	7.18323	7.392	7.51131	6.78525	6.57134	6.73793	6.42287	7.01346
gm1.5719_g	14.3168	14.2654	14.2691	12.896	13.049	13.0336	13.1453	13.1731	14.4984	14.3892	14.8735	13.3373	13.3604	13.2922	13.3014	14.238
estExt_Genewise1Plus.C_3_t20330	11.7017	11.8047	11.6854	11.051	10.8947	10.6978	10.6777	10.7266	11.7216	11.8385	11.8523	10.8811	10.8523	10.6045	10.5982	11.5792
fgenesh1_kg.95_#_4_#_isotig12332	6.6805	6.50719	6.46337	5.18158	5.22382	4.69759	4.88052	4.91193	6.98885	7.04256	7.09159	5.63648	5.36098	5.19624	4.85042	5.1553
fgenesh1_pg.15_#_50	8.50357	8.40432	8.34565	7.40787	7.31418	7.54294	7.65348	7.45521	8.59625	8.45403	8.58606	7.45613	7.34443	7.35957	7.04484	7.05024
estExt_Genemark1.C_10320001	7.3426	7.16544	7.39008	6.63031	6.71861	6.62384	6.64888	6.62328	7.19409	7.23019	7.27296	6.44042	6.45479	6.4558	6.03402	6.16705
gw1.10.236.1	4.48236	4.31958	4.38852	3.5921	3.84636	3.82709	3.79437	3.99383	4.22851	4.39508	4.39722	3.87219	3.89623	4.10812	3.7675	3.55772
estExt_Genemark1.C_8130001	7.92008	8.18388	8.38122	6.339	6.51695	6.48917	6.59204	6.61077	7.59233	7.30357	7.52599	6.76692	6.60317	6.91909	6.88394	6.18848
gm1.10820_g	11.4968	11.4975	11.3865	10.7846	10.8321	10.7935	10.7921	10.8107	11.2911	11.323	11.3802	10.8387	10.7933	10.7736	10.7058	10.3613
fgenesh1_kg.4_#_22_#_isotig05029	14.7809	14.7337	14.764	13.1021	13.2992	12.9808	13.2301	13.2448	14.5127	14.5528	14.8195	13.5464	13.5244	13.3488	12.9406	13.7196
estExt_Genemark1.C_4460001	8.74497	8.76563	8.73489	8.12218	8.27048	8.19953	7.77967	8.03552	8.57093	8.45614	8.34304	7.64201	7.41827	7.66052	7.32597	7.31627
gm1.8578_g	8.91664	8.89021	8.75695	8.12547	8.17501	8.12795	8.09451	8.10707	9.07685	9.01325	8.99423	8.39025	8.02702	8.20454	7.93351	8.38794
estExt_fgenesh1_pm.C_1_t10397	11.9467	11.7926	11.7329	10.7911	10.7819	10.9074	10.9083	10.9519	11.5534	11.5786	11.7429	10.7664	10.8099	10.7821	10.8361	10.8687
fgenesh1_kg.9_#_167_#_AAX51843.1	11.2277	11.4156	11.3256	10.1934	10.1674	10.1782	10.4824	10.3978	11.7601	11.7747	12.0408	10.7118	10.677	10.8096	10.7734	10.7718
e_gw1.3.1937.1	9.23192	9.2636	9.34736	8.01477	7.70114	8.25078	8.19233	8.33388	9.13908	9.09176	9.3409	7.93383	8.76342	8.09425	8.22422	9.07992
e_gw1.9.6.1	12.2523	12.2963	12.2305	11.5459	11.6024	11.4545	11.4646	11.5347	12.4024	12.4005	12.3516	11.7871	11.6738	11.6579	11.5481	11.4346
estExt_fgenesh1_pg.C_1_t20026	11.5816	11.6933	11.3544	10.3098	10.4094	10.2991	10.4087	10.4445	11.5668	11.5984	11.7192	10.6937	10.6295	10.5295	10.411	10.7502
gm1.1574_g	9.42115	9.67403	9.70132	8.42814	8.32659	8.29229	8.33793	8.32877	9.49428	9.85168	9.98517	8.09347	8.29239	8.11542	8.14243	8.12257
fgenesh1_pg.469_#_2	8.62086	8.45762	8.50039	7.68469	7.90581	7.78218	7.82776	7.77839	8.71392	8.68337	8.73569	7.99901	7.97853	7.89358	7.84091	8.12743
gm1.3592_g	9.14239	9.20211	9.20197	8.45262	8.46176	8.69253	8.57162	8.53112	9.02418	9.23783	9.32212	8.29754	8.59955	8.39991	8.36907	8.52566
gw1.73.42.1	1.76705	1.63612	1.54444	1.29829	1.30845	1.35449	1.29998	1.41529	2.16522	1.59641	2.03428	1.49081	1.2955	1.35313	1.29561	1.36222
e_gw1.3.1802.1	12.4578	12.5097	12.5493	11.5668	11.5102	11.6589	11.6069	11.5704	12.3599	12.457	12.6129	11.154	11.4923	11.2653	11.2532	11.7807
e_gw1.307.7.1	7.54188	7.09322	6.93973	6.53763	6.76014	6.4622	6.66743	6.54072	7.15297	7.1307	7.24784	6.50292	6.73598	6.56577	6.4695	5.94207
e_gw1.1060.5.1	1.30194	1.53617	1.75661	1.46871	1.28708	1.27002	1.34784	1.26998	1.85951	2.01289	1.66763	1.40506	1.4615	1.38952	1.34117	1.33704
estExt_Genemark1.C_4230001	11.522	11.4295	11.4849	10.7926	10.903	10.8655	10.7254	10.7778	11.3941	11.4318	11.5266	10.67	10.592	10.4338	10.1952	10.3925
estExt_Genemark1.C_60125	10.0572	10.1884	10.0449	9.16869	9.19524	9.26501	9.22654	9.21811	10.2564	10.1466	10.3084	9.4701	9.28441	9.5121	9.63611	9.85203
estExt_Genemark1.C_6160001	4.77351	4.73137	5.01208	3.05713	3.16268	2.96249	3.24503	3.1939	5.52277	4.21205	3.54092	3.28108	3.04655	3.50418	3.37552	3.19574
gm1.10398_g	7.80438	7.74267	7.51833	5.95315	6.36891	5.75362	6.07241	6.17113	7.43652	7.25494	7.20779	6.33434	6.22873	6.23783	6.0561	6.62523
fgenesh1_pg.590_#_1	8.29155	8.28258	8.1187	7.15327	7.23988	7.01353	7.12906	7.2628	8.41012	8.57306	8.71965	7.05058	7.43307	7.06777	7.11393	7.62274
fgenesh1_kg.2_#_269_#_isotig09757	11.3276	11.3939	11.0152	10.7838	10.566	10.1944	10.2938	10.2634	11.0624	11.2896	11.0851	10.464	10.5708	10.2974	10.1541	10.6239
e_gw1.8.973.1	9.0824	9.11843	9.27673	8.34256	8.49365	8.54459	8.38935	8.42551	9.5912	9.7037	9.77881	8.55916	8.92819	8.57714	8.24653	8.66116
fgenesh1_kg.11_#_94_#_isotig06543	6.24816	5.93777	6.02122	4.86315	5.14874	5.08461	5.28037	5.10167	5.75344	5.73054	5.85455	5.53364	5.23842	5.26866	5.09903	5.16698
e_gw1.3.994.1	13.7253	13.6898	13.6516	12.4068	12.4122	12.4687	12.4746	12.4797	13.3451	13.5347	13.825	12.69	12.9485	12.534	12.5233	12.7788
gm1.14706_g	9.68956	9.3777	9.34591	7.73111	7.5615	7.55663	7.49066	7.49114	8.96493	8.82777	8.91083	8.00388	7.88703	7.65081	7.34068	7.97105
e_gw1.90.86.1	10.5911	10.5853	10.6662	9.94169	10.0287	9.91252	9.69053	9.85165	10.5308	10.4896	10.4596	9.6008	9.30337	9.43652	9.26094	9.13698
estExt_Genewise1Plus.C_3_t30128	10.3846	10.4511	10.6406	9.24154	9.22321	9.41531	9.2728	9.28757	10.4546	10.5976	10.781	8.89984	9.39232	8.91286	9.09875	10.1048
estExt_fgenesh1_pg.C_190026	8.22826	8.07715	7.90964	7.41353	7.19623	7.2733	7.37865	7.36198	8.31717	7.98545	8.52417	7.38886	7.22743	6.99587	7.21342	6.91378
e_gw1.22.303.1	5.83268	5.99136	5.87291	5.62279	5.27458	5.2401	5.29659	5.31824	6.07808	6.0964	6.41058	5.47079	5.32418	5.38339	5.30883	5.83127
estExt_Genewise1Plus.C_140312	8.90218	9.01986	8.86233	8.02824	8.12381	8.16278	8.04068	8.09256	9.20465	9.24434	9.22027	7.80717	8.0156	7.86285	7.81656	8.15917
fgenesh1_kg.17_#_37_#_isotig11726	8.07611	8.08032	8.05415	6.41404	6.54896	6.38828	6.31167	6.28811	7.3078	7.11985	7.34652	5.64799	5.96289	5.59282	5.72838	5.93133
e_gw1.932.3.1	3.08758	3.20822	3.15605	2.62977	2.67038	2.72618	2.6854	2.54857	2.70225	2.88169	3.16456	2.40712	2.51716	2.44474	2.61907	2.73458
gw1.74.14.1	7.46961	7.4484	7.2211	6.20231	6.41487	6.06691	6.09697	6.10778	7.08713	7.1732	7.23872	6.38926	6.56227	6.22311	6.16542	6.05201
estExt_Genewise1.C_1_t50162	8.61704	8.65538	8.74372	7.78396	7.80958	7.86052	7.8376	7.8013	8.38229	8.58791	8.76523	7.41621	7.84725	7.43824	7.288	7.24448
e_gw1.165.10.1	7.5118	7.20719	7.32695	6.36608	6.5603	6.35942	6.23067	6.45451	7.30186	7.43085	7.19356	7.00378	6.78681	6.6874	5.82956	6.33479
fgenesh1_kg.30_#_77_#_isotig07071	12.8342	12.8461	12.8687	12.0784	12.1156	12.1981	12.2099	12.1903	12.5166	12.5973	12.8759	11.9014	12.1941	11.9409	11.9006	12.1898
gm1.16114_g	8.16356	8.13019	8.4102	7.34072	7.57557	7.4391	7.31036	7.38765	8.85648	8.34849	8.56521	7.92748	7.56704	7.7515	7.24427	7.84111
fgenesh1_kg.1_#_265_#_isotig11263	8.31907	8.38455	8.05253	5.78698	5.83603	5.70133	5.65951	5.79182	7.61757	7.86077	8.27543	5.77223	6.25088	5.66227	5.56929	6.26447
estExt_fgenesh1_pm.C_1_t10187	13.2951	13.1962	13.3576	10.4897	10.4895	10.536	10.5269	10.5667	13.4175	13.3534	13.3825	10.5574	10.4607	10.5591	10.6728	10.288
e_gw1.641.3.1	1.74973	1.80882	1.77869	1.55116	1.51382	1.62997	1.49633	1.35789	1.66125	1.81279	1.86295	1.42843	1.36308	1.41712	1.36319	1.42542
estExt_Genemark1.C_820046	3.38051	3.54966	3.70631	3.41866	3.05945	3.22958	3.36071	3.0328	3.37947	3.73037	3.46366	3.14825	3.29799	3.18864	3.29867	3.19602
gw1.15.223.1	7.51549	7.50275	7.6267	6.87085	6.84754	6.79429	6.81925	6.75178	7.32751	7.40057	7.35246	6.88708	6.92732	6.72444	6.42543	6.54201
e_gw1.2.1678.1	10.4997	10.397	9.99562	9.60462	9.6604	9.48548	9.45923	9.46271	10.8496	10.8927	10.8082	9.67969	9.72213	9.59816	9.30236	9.74089
gm1.7522_g	14.8328	14.7593	14.6906	12.6752	12.6436	12.7316	12.6643	12.7621	14.671	14.6112	14.7492	13.1465	12.7673	13.0116	12.5867	13.2563
gm1.15655_g	9.09847	9.04969	8.90926	8.34413	8.48316	8.3889	8.37562	8.28308	8.84831	8.94605	8.92952	8.57062	8.29976	8.27139	8.19353	7.65203
fgenesh1_kg.5_#_202_#_isotig10727	12.5832	12.4278	12.6135	11.426	11.4487	11.4856	11.409	11.3834	12.5535	12.5466	12.7489	11.4973	11.6286	11.4358	11.3838	11.7522
gm1.11993_g	5.57606	5.25928	5.51593	5.09941	4.73764	4.95167	4.77806	4.80099	5.03032	5.3843	5.23441	4.25125	4.45511	4.20473	3.98095	4.34329
fgenesh1_kg.21_#_12_#_isotig12514	8.22281	8.11291	8.04122	6.92206	6.98835	6.8876	6.93228	6.8559	8.15905	8.10797	7.9826	7.38901	7.28616	6.98362	6.98408	7.10925
gm1.9377_g	8.78725	8.61908	8.20441	7.69242	7.71233	7.47975	7.63883	7.57563	8.66737	8.76526	8.734	7.86078	8.10545	7.73499	7.55408	7.57735
e_gw1.2.313.1	10.9187	10.9523	10.7795	10.1003	10.129	10.1779	10.238	10.2118	10.9354	10.8887	10.8698	10.3757	10.3875	10.3554	10.2115	10.0588
fgenesh1_pg.44_#_14	3.80915	3.67228	3.71446	3.01199	3.05677	2.92774	3.01946	2.97456	3.77501	3.92309	3.86279	2.90273	2.95052	2.82445	2.7888	3.29854
fgenesh1_kg.12_#_20_#_isotig06789	6.68412	6.98056	7.04286	6.1052	6.17794	6.05659	6.38998	6.25622	7.2533	7.39115	7.34544	6.21464	6.33386	6.27331	6.3941	6.65079
estExt_Genewise1.C_1_t40315	13.2763	13.0726	13.2056	11.4556	11.4561	11.4403	11.4771	11.4658	12.8742	12.9349	13.0977	11.1997	11.1999	11.183	11.06	11.2137
gm1.10694_g	6.6906	6.8606	6.70433	5.63874	5.42415	5.37003	5.46676	5.27344	6.40527	6.26625	6.55378	5.14451	5.42407	4.93221	4.7653	5.21708
fgenesh1_kg.12_#_41_#_isotig11114	10.4878	10.39	10.4824	8.85316	8.86341	8.89869	8.85325	8.79052	10.5065	10.2684	10.5005	8.40668	8.39435	8.49633	8.34021	8.61047
e_gw1.37.191.1	7.66003	8.36883	9.44318	6.41234	6.40762	6.82883	7.07111	7.01237	8.77428	8.78242	8.9511	7.37531	7.19	7.11306	6.74767	7.02172
gm1.3245_g	7.76224	7.73758	7.82349	7.10713	7.16915	6.74127	6.90582	6.84291	8.25259	8.07107	8.00965	7.21826	7.57236	7.16135	6.88914	7.55564
estExt_fgenesh1_pg.C_26020001	8.33012	8.2032	8.2961	7.37245	7.53499	7.47682	7.46469	7.42161	8.21402	8.3613	8.21919	7.47755	7.78866	7.4517	6.9201	7.0806
estExt_Genemark1.C_3_t20091	9.94037	9.91943	10.1206	9.00925	9.13112	9.11145	9.05339	9.14156	9.67054	9.79716	9.91014	8.94445	9.17618	8.86715	8.71116	8.72064
gw1.5.778.1	9.57893	9.33659	9.46165	7.80371	7.89416	7.59891	7.89434	7.82983	9.92086	9.78496	9.38614	8.16271	8.34238	7.90648	7.47845	7.08414
estExt_Genemark1.C_4080002	5.33377	5.28429	5.05332	4.38438	4.05395	4.56896	4.25185	4.05647	5.21912	5.42392	5.24513	4.39685	4.02093	4.3616	4.09225	3.96751
fgenesh1_pm.7_#_143	13.4484	13.2559	13.4374	12.4373	12.4486	12.5146	12.5185	12.5641	12.9532	12.9933	13.2246	12.4121	12.6867	12.3884	12.3992	12.1506
estExt_Genemark1.C_100237	9.07167	8.9617	9.16652	8.40885	8.32536	8.50672	8.3913	8.43436	8.9743	9.1094	9.16766	8.22157	8.45436	8.30689	8.19558	8.19983
gw1.40.144.1	9.67896	9.36322	9.47732	6.4557	6.65149	6.5398	6.40587	6.55867	9.24684	9.42608	9.48699	6.79521	6.88657	6.74093	6.39946	6.21647
gm1.7471_g	12.238	12.2932	11.98	10.9658	10.958	11.0058	11.2097	11.1708	11.9953	12.1047	11.9728	11.2327	11.1017	11.1077	10.7973	10.9678
estExt_Genewise1Plus.C_1680002	5.9047	5.71701	5.43334	4.83745	4.79674	4.99556	5.01659	4.84926	5.33278	5.53167	5.68279	5.15792	4.93816	4.71785	4.79331	4.99533
gw1.312.1.1	6.2431	6.49217	6.35227	5.76359	5.71501	5.52515	5.59161	5.59129	6.31511	6.2449	6.41325	5.64338	5.78278	5.68137	5.60758	5.83257
fgenesh1_kg.31_#_53_#_isotig12336	7.84077	7.79037	7.6458	7.18568	7.24079	7.05503	7.18947	7.2092	7.64062	7.69504	7.67726	7.26556	7.27175	7.30288	6.77148	6.69648
e_gw1.14.161.1	11.7983	11.7975	11.6571	10.7465	10.7404	10.5834	10.654	10.867	11.9353	11.7972	12.0705	10.7694	10.5153	10.4863	10.0146	11.1248
estExt_Genemark1.C_240081	7.81078	7.72019	7.62232	5.50364	5.68154	5.2613	5.55399	5.44723	7.02747	7.12842	7.21186	5.57389	5.65836	5.37017	5.06777	5.46613
estExt_Genemark1.C_70031	7.69917	7.99435	8.03057	7.28688	7.21668	7.27962	7.30305	7.3383	7.22909	7.36001	7.2298	6.5138	6.93738	6.35092	6.24106	6.06692
fgenesh1_kg.5_#_167_#_isotig04701	12.1098	12.0217	12.0161	11.1518	11.2881	11.0901	11.1251	11.1127	11.8824	11.9131	11.9501	11.3118	11.3365	11.1923	10.777	10.8548
fgenesh1_kg.18_#_89_#_isotig08653	13.0995	12.9789	12.8719	11.6418	11.6835	11.5474	11.5174	11.5938	13.688	13.1041	13.3175	12.4981	11.8694	12.292	11.448	11.8711
fgenesh1_kg.126_#_9_#_contig01691	7.03422	7.05082	6.87573	6.49137	6.64798	6.20685	6.43585	6.38383	6.92227	7.11408	7.19464	6.89017	6.52896	6.50546	6.19661	5.99389
fgenesh1_kg.16_#_44_#_isotig09442	14.0177	13.9333	13.6357	12.8943	13.0279	12.7985	12.9405	12.9667	13.7831	13.9451	14.035	13.352	13.3291	12.9967	12.9802	13.4934
e_gw1.954.5.1	6.38523	6.5271	6.33241	5.32974	5.31788	5.1487	5.27731	5.24826	6.10559	6.40495	6.30299	5.09497	5.02408	4.88406	4.912	4.62265
gm1.9862_g	6.59084	6.7612	6.04141	5.2674	5.52961	5.54917	5.68045	5.48648	5.91429	5.81559	5.38868	5.38407	5.27702	5.23396	5.11182	5.00923
gm1.2680_g	12.0076	11.9263	12.072	11.2375	11.3431	11.2822	11.2837	11.3044	12.4828	12.1892	12.1461	11.7061	11.5465	11.6519	11.2426	11.2613
estExt_Genemark1.C_1950005	10.4018	10.346	10.2653	9.57213	9.65424	9.58144	9.63498	9.72988	10.1662	10.1918	10.2237	9.70668	9.4896	9.46881	9.34015	9.40891
fgenesh1_kg.43_#_7_#_isotig03823	12.6927	12.6685	12.6695	11.335	11.4048	11.5192	11.509	11.5526	12.7802	12.8725	12.9994	11.561	11.8128	11.4222	11.4227	11.7111
gm1.9079_g	11.5867	11.4353	11.5656	10.4748	10.4831	10.5685	10.4471	10.4716	11.4374	11.2061	11.4225	10.5715	10.3868	10.5815	10.4552	10.784
gw1.636.3.1	8.68366	8.07097	7.57808	6.01034	6.11621	5.85252	5.79683	5.98517	6.08297	6.56942	6.58319	5.65889	5.78164	5.55916	5.17998	5.26323
gm1.15874_g	2.73402	3.04359	2.99782	2.4064	2.49445	2.68299	2.5282	2.49524	3.58558	3.08951	2.66924	2.6685	2.70974	2.76086	2.56664	2.7335
e_gw1.782.1.1	9.99263	9.88374	9.99846	8.6782	8.79333	8.48649	8.72128	8.8571	9.63094	9.80493	9.78294	8.77068	8.84134	8.70274	8.5525	8.81618
estExt_Genemark1.C_420035	10.8141	10.9059	10.6136	9.78985	10.1663	9.89798	9.94995	10.062	11.3662	11.335	11.5747	9.90071	9.94294	9.86419	9.89247	10.2045
estExt_Genemark1.C_330063	10.1086	10.3855	10.225	9.50004	9.5843	9.58302	9.55772	9.46587	10.0614	10.2135	10.3459	9.34243	9.46962	9.32725	9.27457	9.82768
estExt_Genewise1.C_13_t20075	2.79689	2.51049	2.42271	2.13774	2.28197	2.43857	2.14188	2.1696	2.57344	2.45406	2.65832	2.07455	2.33619	2.11511	2.23899	2.10405
e_gw1.337.8.1	8.2753	8.25083	8.24577	7.63591	7.6695	7.54865	7.67033	7.58491	8.47058	8.3555	8.17674	7.87717	7.56136	7.79542	7.65487	7.81716
estExt_Genemark1.C_4530003	6.71957	6.58832	7.16464	6.02796	5.99416	6.35782	6.28197	6.41251	6.68273	6.70832	6.29077	5.73417	6.16132	5.89137	5.86066	6.46232
fgenesh1_kg.4_#_171_#_contig08144	11.0419	10.9837	10.9326	10.0553	10.1362	10.0889	9.97391	10.0638	11.2353	11.1299	11.2863	9.92541	9.89176	9.58334	9.54536	10.1548
e_gw1.33.119.1	5.22006	5.19961	5.05167	4.70858	4.90031	4.57253	4.44128	4.76168	5.10526	4.89037	4.88573	4.30315	4.66333	4.09944	4.40853	4.25956
estExt_fgenesh1_pm.C_370018	12.3164	12.4472	12.1112	11.0259	10.888	10.4408	10.6362	10.6049	11.9068	11.8866	11.8744	10.86	10.6113	10.5031	10.2348	10.799
estExt_Genewise1Plus.C_16140003	9.79514	9.89906	9.74389	8.97009	9.06083	8.96083	8.93803	8.99116	9.39717	9.44947	9.48537	8.73425	8.62451	8.72231	8.37668	9.02662
fgenesh1_kg.21_#_16_#_isotig08588	12.0942	12.0599	12.3017	11.5717	11.5278	11.4972	11.4599	11.4729	11.789	11.7669	11.8241	11.2031	11.1784	11.2412	11.1212	10.9204
estExt_Genemark1.C_100366	10.0401	10.0975	9.84428	8.62542	8.79343	8.50996	8.68575	8.72269	10.2345	10.1102	10.117	9.48014	9.04349	9.26107	8.85702	8.73014
estExt_Genemark1.C_110041	7.10596	7.02718	7.07669	6.28464	6.43538	6.3267	6.34828	6.50941	6.96919	6.92756	6.87278	6.49999	6.48882	6.24287	6.32072	6.17001
estExt_fgenesh1_pm.C_3_t10307	5.79373	5.97327	6.0455	4.55361	4.47247	4.34333	4.41385	4.46004	5.86058	5.96998	6.20113	4.48229	4.44494	4.36783	4.17052	4.60668
gm1.11534_g	9.98527	9.82449	9.83626	9.20977	9.36492	9.16874	8.96368	9.12622	9.93514	9.91899	9.88484	8.90263	9.11732	8.88888	8.41763	8.344
gw1.446.6.1	8.47402	8.23389	8.35441	7.0521	6.95865	6.88349	6.95055	6.96608	8.16658	7.97467	7.9543	7.55093	7.05086	6.86839	6.49551	6.63224
fgenesh1_kg.1_#_227_#_isotig03955	11.9175	11.9605	11.9112	10.9777	11.0492	11.0084	10.9493	11.0065	11.7405	11.7468	11.7298	11.0882	11.0852	10.9772	10.9324	10.806
fgenesh1_pm.14_#_12	13.6198	13.5702	13.5681	12.4261	12.441	12.5032	12.5252	12.5408	13.5134	13.4838	13.7231	12.5433	12.5784	12.463	12.3415	12.7556
gm1.9904_g	6.24355	6.06423	6.1578	4.8679	4.95044	4.6546	4.7562	4.77583	6.13002	6.13572	5.88483	4.92076	5.12628	4.69855	4.66994	5.08056
estExt_fgenesh1_pg.C_14030002	10.3136	10.1669	10.1651	7.92808	8.08579	8.16076	8.74033	8.87126	10.4094	9.91301	10.4799	8.54461	8.89132	8.233	7.87084	9.4815
fgenesh1_kg.16_#_43_#_AAT91254.1	10.7669	10.7623	10.6363	9.16032	9.16381	9.04036	9.12673	9.05721	11.0725	10.8283	10.3358	9.96695	9.14873	9.7944	9.09905	9.63344
e_gw1.7.271.1	11.9059	11.9216	11.0059	10.099	10.2387	9.86333	10.3772	10.2627	11.5375	11.6092	11.461	10.6338	10.7099	10.3835	10.3359	10.6699
gm1.12940_g	6.50685	6.2657	6.08953	5.10807	5.29533	5.1973	5.27415	5.05489	6.35564	6.22727	5.92829	5.29297	4.75671	5.23772	5.04447	5.13621
fgenesh1_pg.2_#_364	6.78714	7.15617	7.42056	6.03181	5.83606	5.86781	5.93313	5.84428	6.8829	6.97022	6.93664	6.15486	5.99218	5.93574	5.53096	5.23273
fgenesh1_kg.18_#_51_#_isotig00946	8.64848	8.85831	8.59849	6.48619	6.58996	6.42481	6.48536	6.48968	7.58961	7.09716	7.73422	6.06829	6.16025	6.12443	6.03377	5.90051
gm1.2417_g	11.0965	11.0833	10.9122	10.1935	10.3025	10.1425	10.3124	10.2312	10.9465	11.005	11.0447	10.5181	10.2852	10.262	10.0486	10.4939
fgenesh1_kg.30_#_60_#_isotig08386	11.8833	11.8603	11.8892	10.9772	11.0525	10.9837	11.0831	10.9777	11.9846	11.8768	11.9256	11.2303	11.0779	11.1415	10.8909	10.6766
fgenesh1_kg.2_#_287_#_isotig08113	9.87125	9.96392	10.0347	9.14716	9.09991	9.24149	9.22187	9.20504	9.92628	10.0968	10.1567	8.8584	9.16543	8.8374	8.92768	9.32053
gm1.10828_g	7.77987	7.72282	7.8071	7.04154	6.98509	6.93333	6.95398	6.8396	7.43164	7.39502	7.50629	6.63303	6.61503	6.62185	6.40135	6.6291
gm1.8886_g	6.07029	6.18427	6.08704	5.39481	5.22601	5.40931	5.05028	5.31144	6.04538	6.31742	6.03727	5.14215	5.01376	4.96078	4.82954	5.3504
fgenesh1_kg.1_#_608_#_isotig11458	10.7921	10.8103	10.4811	9.74072	9.97655	9.62551	9.91713	9.95815	10.9069	10.914	10.8956	10.1577	10.3319	10.0768	10.0756	10.5902
fgenesh1_kg.45_#_10_#_isotig08778	11.6802	11.6606	11.514	10.16	10.2743	10.1539	10.2504	10.2576	11.2215	11.1009	11.3094	10.2101	10.0787	10.1255	10.0347	9.97658
e_gw1.24.67.1	9.52363	9.40014	9.08618	6.70278	6.77745	7.38246	6.9458	6.9969	8.46483	8.41532	8.42101	6.93521	7.10975	7.00724	6.70818	7.63386
fgenesh1_kg.14_#_38_#_isotig06255	10.0917	9.97043	9.98188	9.30278	9.23547	9.44451	9.30308	9.48013	9.32354	9.16673	9.29076	8.21828	8.76961	8.27187	8.64242	9.18719
e_gw1.50.141.1	10.0525	9.97196	9.93284	8.7648	8.9583	8.69912	8.80854	8.82719	10.0428	9.75474	9.9877	9.02613	9.28277	8.94314	8.63099	8.67114
estExt_Genewise1Plus.C_770009	6.67074	6.84041	6.98809	6.17579	6.17341	6.04435	5.75001	5.77549	6.05436	6.26626	6.02614	5.35076	5.56919	5.37154	4.8314	5.20518
gm1.15791_g	8.99726	8.84955	8.67506	7.29698	7.52736	7.37881	7.47764	7.51283	8.76911	8.70141	8.69923	7.68375	7.37267	7.48009	6.97982	7.51063
e_gw1.660.2.1	6.63705	6.57241	6.57129	5.75133	5.42393	5.68718	5.71861	5.74261	6.26694	6.25155	6.43933	5.26648	5.29544	5.38829	5.33241	5.32154
estExt_Genemark1.C_10870001	10.0259	10.0821	9.70438	8.82798	8.76103	8.77547	8.74636	8.66316	9.93931	9.84696	9.97964	9.13085	9.11739	9.12702	8.7397	9.27558
gm1.6791_g	9.45441	9.42127	9.2413	8.27446	8.29338	8.22489	8.24183	8.3085	9.12647	8.93187	9.14128	8.45726	8.37024	8.38697	7.80594	8.74312
estExt_Genemark1.C_2540006	6.76749	6.50388	6.32652	4.91004	4.98108	4.94922	4.94896	5.23235	6.94784	7.12153	6.85083	5.61875	5.4665	5.25968	4.9177	5.33148
fgenesh1_kg.14_#_61_#_isotig03241	11.4442	11.2698	11.1703	9.76212	9.68712	9.57371	9.66218	9.61111	10.9238	10.947	10.9577	9.58675	10.0911	9.4886	9.51753	9.78967
fgenesh1_kg.25_#_51_#_isotig02625	14.7403	14.737	14.7692	13.553	13.4914	13.5244	13.5224	13.5065	14.729	14.7184	14.7751	13.7196	13.8369	13.6047	13.4429	13.6694
gw1.6.293.1	4.54641	4.9038	4.72387	3.63587	3.67967	3.87838	4.01421	3.97781	5.02691	5.19902	5.2139	3.92039	4.27739	4.11902	3.79997	4.43799
gw1.49.74.1	6.67455	6.36056	6.41715	5.35613	5.51594	5.399	5.29453	5.42909	6.54943	6.52303	6.53182	5.86407	5.65215	5.81417	5.21962	5.61745
estExt_fgenesh1_pm.C_100077	10.5498	10.4314	10.6359	9.60214	9.65829	9.7401	9.64026	9.65838	10.744	10.827	10.9232	9.45625	9.74018	9.29839	9.27331	9.78861
estExt_fgenesh1_pm.C_110114	9.01926	8.74733	8.82838	7.74549	7.60371	7.63443	7.6512	7.6991	8.91481	8.6214	8.92553	7.64369	8.43818	7.39962	7.33678	8.19989
gm1.11959_g	7.95153	7.91991	7.72963	6.76045	6.79437	6.66166	6.87333	6.59876	8.29825	8.31537	8.34231	7.03869	7.1093	7.11449	6.78594	7.09825
gm1.1278_g	5.33393	5.03313	5.14349	4.59977	4.58257	4.58968	5.03186	4.82782	5.65886	5.78822	5.39671	5.19471	5.19917	5.11883	5.06038	4.95115
estExt_Genemark1.C_4220003	8.02868	8.1352	8.09326	6.58028	6.42122	6.72193	6.72539	6.76611	7.8947	7.66972	7.89783	6.63557	6.44607	6.53491	6.70876	6.26753
estExt_Genemark1.C_8870002	9.14528	8.90207	9.15708	7.61604	7.55365	7.34921	8.33182	8.08961	8.92161	8.7439	8.62645	7.96868	7.97254	7.77847	7.84778	8.65272
gw1.291.6.1	5.85177	5.76508	5.78167	5.12043	5.12293	5.0664	5.17305	5.01021	5.99149	6.15654	6.04824	5.358	5.52551	5.73438	5.17088	4.92774
fgenesh1_kg.2_#_409_#_isotig08620	11.9919	12.0182	11.8385	10.9211	10.9594	10.899	10.9427	10.9089	11.9076	11.9017	11.8609	11.0998	11.0135	11.0217	10.8848	11.3671
fgenesh1_kg.408_#_1_#_isotig04248	6.52114	6.39061	6.23709	5.88571	5.6529	5.93822	5.88064	5.73028	6.62138	6.55277	6.27125	5.53005	5.83438	5.54768	5.33887	5.78515
fgenesh1_kg.1_#_386_#_isotig02842	13.9672	14.0386	14.3017	13.1442	13.0957	13.2707	13.3283	13.3083	14.0014	13.9989	14.2179	13.1237	13.4018	13.2338	13.2828	13.4366
gm1.11877_g	5.1331	5.17096	5.32382	4.75582	5.04362	4.70393	4.68091	4.57635	5.20801	5.16295	5.27717	4.76147	4.64474	4.61399	4.66821	4.79637
estExt_Genemark1.C_240067	6.08044	6.13748	5.90555	5.12172	4.98245	4.97204	4.95846	4.95274	5.75232	5.72693	5.56857	5.03095	5.21417	4.90713	4.85635	5.00389
gw1.2553.1.1	8.69637	8.33831	8.44095	6.58172	6.91809	6.66704	6.77232	6.74121	8.41705	8.33031	8.44785	7.14966	7.00966	6.78903	6.37282	7.1269
gm1.16439_g	9.95429	9.74617	9.60059	8.29151	8.37244	8.17018	8.19353	8.09553	10.4113	10.1933	10.1246	8.36994	8.61625	8.24067	7.96529	8.64118
gm1.16158_g	6.83635	7.35255	8.13469	4.3625	4.51034	4.30326	4.41188	4.26625	6.03947	5.55068	5.84172	4.1887	4.26574	4.22305	4.38042	4.5847
e_gw1.136.24.1	3.47615	3.14516	3.54769	3.08416	2.96906	3.19944	2.78479	2.87996	3.19057	3.12109	3.31761	2.77183	2.81652	2.69568	2.66414	2.6764
fgenesh1_kg.346_#_2_#_isotig00946	7.99943	8.08416	8.91886	5.27051	5.37716	5.30156	5.28449	5.13445	7.14254	6.83164	7.50344	4.71791	4.97294	4.95638	5.10783	5.00167
fgenesh1_kg.2_#_188_#_isotig11191	10.0304	10.1265	9.85361	9.182	9.16055	9.12159	9.10707	9.18974	10.4036	10.3984	10.6065	9.34804	9.44629	9.1107	9.21257	10.028
fgenesh1_kg.207_#_1_#_ABG33851.1	9.00062	9.15232	9.48518	8.52551	8.33022	8.62056	8.48803	8.56557	9.14036	9.3883	9.46964	8.28627	8.47401	8.23933	8.22266	8.90723
estExt_fgenesh1_pm.C_60157	12.3884	12.3899	12.5578	11.6674	11.6158	11.7224	11.7555	11.7201	12.572	12.4756	12.5446	11.5269	11.556	11.5365	11.4587	11.5399
fgenesh1_kg.470_#_1_#_isotig05939	9.36182	9.3428	9.34827	8.80532	8.54195	8.72541	8.53831	8.52578	9.92951	9.53496	9.91842	8.24387	8.47678	8.14043	8.10362	8.63278
estExt_Genemark1.C_6750001	7.9644	7.99591	7.95151	6.99257	7.04964	7.23194	7.2426	7.21801	8.04297	7.83423	7.68062	7.17348	7.14152	7.29456	7.19902	7.32823
gw1.1156.1.1	1.71294	1.82838	1.56213	1.39679	1.41186	1.44106	1.62881	1.32429	1.84662	1.72363	1.50974	1.39416	1.50898	1.38311	1.50927	1.38937
gm1.7753_g	10.7032	10.5395	10.4178	8.12315	8.27543	8.08335	8.12381	8.06466	9.31535	9.12127	9.4845	8.41333	8.20147	8.42933	8.02577	7.83504
fgenesh1_kg.4_#_179_#_isotig01244	12.7567	12.839	12.939	11.9968	11.9733	12.1257	12.054	12.1051	12.5471	12.6442	12.8351	11.8239	11.9973	11.8044	11.9099	12.1204
fgenesh1_pg.288_#_1	4.36703	3.9809	4.2732	3.66733	3.91119	3.81508	3.55444	3.78459	4.27248	4.48888	4.50944	4.05823	3.75797	3.77918	3.72437	3.50778
gm1.12624_g	12.5716	12.5406	12.4699	10.029	10.0539	10.0448	9.91945	9.96479	12.2514	12.4166	12.5441	9.69159	9.92348	9.70773	9.69564	10.031
fgenesh1_pm.4_#_17	15.1193	15.1319	15.2931	10.7033	10.7124	11.1226	11.047	11.2454	14.3755	14.5689	14.8979	10.4511	10.4088	10.4445	10.4559	10.3964
gm1.16200_g	9.21523	9.09684	9.07725	8.49214	8.60246	8.51188	8.4306	8.45688	9.18629	8.98383	9.09202	8.34627	8.4294	8.36306	8.01501	7.92736
fgenesh1_kg.49_#_15_#_isotig02560	8.16958	7.92262	7.8131	7.2397	6.86219	7.04999	7.12064	6.98856	7.96894	7.81396	7.76276	6.89715	6.60525	6.66351	6.25999	6.48761
fgenesh1_kg.5_#_177_#_isotig08809	13.5646	13.4488	13.5796	12.4475	12.3681	12.5317	12.5854	12.4549	13.3317	13.3047	13.515	12.3939	12.4071	12.4167	12.3756	12.9907
fgenesh1_kg.139_#_7_#_isotig09692	10.3819	10.7504	10.6488	8.83996	8.7377	8.43255	8.26232	8.31504	10.4641	10.9158	10.3781	8.37546	8.486	8.07942	7.91239	8.289
gw1.341.4.1	5.68786	5.39989	5.39345	3.7337	3.83332	3.69206	4.03497	3.96599	5.16489	5.16038	4.90511	4.11402	4.31204	4.1193	3.57044	3.98099
gm1.9385_g	8.84532	8.74498	8.61616	7.83866	7.82675	7.73304	7.28371	7.54445	8.66051	8.65531	8.64082	7.07497	7.42122	6.73506	6.48381	7.16014
fgenesh1_kg.50_#_35_#_isotig04788	11.7757	11.7649	11.7442	10.7629	10.961	10.7941	10.8586	10.9598	11.6225	11.7135	11.7828	11.1908	10.9932	10.8935	10.7231	10.7592
gm1.15098_g	9.01425	9.07339	8.8353	8.01146	7.91545	7.88923	7.81565	7.76685	8.92892	8.79717	8.94676	8.27691	8.22694	8.10552	7.77761	8.27035
gm1.13292_g	3.37451	3.55322	3.3217	2.97567	2.77306	2.89222	2.84726	3.04561	3.24301	2.99651	3.1995	2.62325	2.91915	2.8882	2.82934	3.10862
gw1.111.2.1	6.3025	6.119	6.3381	5.09577	5.20208	4.96386	5.10995	5.02443	6.14373	6.3436	6.20537	5.3005	5.32327	5.32089	4.7944	5.40289
fgenesh1_kg.386_#_2_#_isotig10590	4.39416	4.12607	3.76407	3.36802	3.31727	3.40776	3.5045	3.32632	4.14613	4.34222	4.15018	3.40269	3.91869	3.23486	3.43947	3.62067
estExt_fgenesh1_pm.C_140106	10.9953	11.0235	11.1216	10.0019	10.0793	10.0621	9.99804	9.98223	10.8095	11.0681	11.1697	10.1158	9.97249	10.0425	10.0679	9.77202
estExt_Genewise1Plus.C_22650001	4.71651	4.6644	4.75843	4.27205	4.19757	4.47601	4.28497	3.87874	4.69209	4.62835	5.03792	4.25845	4.52722	4.09381	4.14007	3.98513
e_gw1.29.133.1	8.76109	8.52509	8.52651	7.63919	7.88131	7.77409	7.6993	7.73938	9.04336	9.00248	8.9349	8.29358	7.87034	8.30961	8.02496	7.93286
estExt_Genemark1.C_6700001	9.68567	9.67554	9.64824	9.25582	9.1055	8.94277	9.01718	8.94077	9.45267	9.57086	9.49584	8.98357	8.78978	8.92973	8.72306	8.56713
e_gw1.533.6.1	4.81057	4.54933	3.83035	3.51977	3.18416	3.60686	3.26091	3.2626	3.93389	3.60202	4.2059	3.24571	3.50259	3.46253	3.5033	3.74083
fgenesh1_kg.59_#_23_#_isotig02587	8.01442	7.891	7.78659	6.9693	7.06989	6.96597	6.78029	6.98184	8.08285	8.0664	7.77189	7.23877	7.30305	6.94005	6.83077	6.65545
e_gw1.6.4.1	8.22693	8.02922	8.26271	7.4162	7.26967	7.34248	7.238	7.31314	7.88685	8.03103	8.05111	7.03859	7.42522	7.06575	6.85901	6.80751
estExt_Genewise1.C_4600006	10.8183	10.6145	10.695	9.81809	9.93694	9.82752	9.81474	9.85473	10.74	10.801	10.712	10.0783	10.0083	9.97356	9.796	9.99109
e_gw1.24.162.1	4.30973	4.22102	4.34341	3.6656	3.72985	3.37752	3.27338	3.57611	4.63958	4.62864	4.0551	3.6543	3.53307	3.49664	3.40468	3.8524
estExt_fgenesh1_pm.C_50147	9.47069	9.26204	9.15398	8.58303	8.40504	8.46315	8.8519	8.57632	9.38383	9.04503	9.54967	8.40621	8.89607	8.48543	8.15392	8.84286
e_gw1.40.159.1	10.2948	10.2915	10.3249	7.32366	7.51786	7.23804	7.35722	7.39433	10.2769	10.2494	10.273	7.69377	7.6055	7.59895	7.34809	7.49469
fgenesh1_pm.12_#_18	12.3947	12.3788	12.2877	11.5919	11.5661	11.6675	11.6182	11.5475	12.4214	12.4278	12.3953	11.5819	11.4949	11.5658	11.2238	11.9763
e_gw1.31.75.1	11.7233	11.6302	11.5964	10.5727	10.6932	10.4788	10.4349	10.5927	11.6112	11.5893	11.5396	10.7631	10.7255	10.489	10.0197	10.8206
estExt_Genemark1.C_20020001	5.7883	5.5075	5.50427	4.88159	4.90237	4.8845	4.63718	4.92027	5.80285	5.68473	5.66244	4.75804	5.02658	4.67478	4.60522	4.32189
fgenesh1_kg.14_#_28_#_isotig06054	8.6729	8.6587	8.65422	7.7435	7.89718	7.52788	7.86019	7.70293	8.43452	8.60749	8.49236	7.7935	7.78527	7.79247	7.6691	7.23313
gm1.3407_g	9.55663	9.48197	9.51554	8.77519	8.77252	8.67435	8.61943	8.64733	9.37365	9.38376	9.53148	8.74547	8.79588	8.62546	8.63971	8.85194
gm1.16128_g	7.64917	7.58581	7.58154	7.04493	7.04576	7.05036	6.91744	6.92857	7.8561	7.69821	7.67346	7.32439	7.33295	7.06512	7.02092	6.5157
e_gw1.1.2337.1	13.3163	13.1425	13.1312	9.12496	9.25096	9.57409	9.86002	9.90052	12.0315	11.8967	12.1722	9.86026	9.77569	9.7011	9.80728	10.6739
fgenesh1_kg.12_#_66_#_isotig11116	10.0444	9.98354	9.62104	8.64054	8.64434	8.59433	8.72108	8.80944	9.95283	9.52465	10.051	9.11899	8.9724	9.17022	8.86219	9.53928
fgenesh1_kg.15_#_142_#_isotig04347	13.396	13.3436	13.6141	12.2516	12.2725	12.3715	12.4017	12.3958	13.2221	13.2115	13.373	12.2439	12.0969	12.2153	12.3648	12.2434
e_gw1.102.33.1	7.62247	7.51479	7.20436	5.8528	6.14231	6.07769	5.84076	5.88474	7.3439	7.4841	7.61753	5.96342	5.8532	5.34707	5.23625	5.3427
fgenesh1_pg.7_#_150	16.3328	16.2067	16.2873	15.088	15.1731	15.0115	15.071	15.1068	16.1952	16.0396	16.2003	15.1065	15.1975	15.0919	15.1374	15.5405
gw1.869.7.1	7.92059	7.79001	7.63252	7.1716	7.20481	7.21513	7.11964	7.12673	7.90564	7.57727	7.93437	7.36637	7.31168	7.24852	7.07786	6.99081
gw1.5.12.1	5.97865	6.00143	6.00673	5.78602	5.40705	5.41026	5.4523	5.43642	6.37122	6.26495	6.08997	5.72243	5.83158	5.5425	5.51413	5.67872
fgenesh1_pm.2_#_16	12.1669	12.1622	12.1142	10.9765	10.9586	11.0149	11.1032	11.1425	11.7926	11.9424	12.2906	10.9156	11.2127	10.7658	10.8064	11.0046
estExt_Genewise1Plus.C_2920002	5.72642	5.92059	5.49329	5.31728	5.31632	5.12638	4.88013	5.24865	5.91561	5.82053	5.92531	5.18843	5.145	4.90244	4.91414	5.19552
e_gw1.46.67.1	7.1972	7.16167	7.10639	6.25514	6.49587	6.01181	6.07952	6.12883	6.54698	6.79908	6.9623	5.98884	6.51778	5.91721	5.74725	6.24257
estExt_Genemark1.C_350023	12.1478	11.8404	11.8044	10.3884	10.546	10.4367	10.4505	10.4123	11.7512	11.3311	11.5416	10.9207	10.5683	10.5907	10.3722	10.8644
estExt_fgenesh1_pg.C_5400002	7.37481	7.24029	7.34434	6.59423	6.62703	6.64305	6.7285	6.78136	7.2795	7.19394	7.31647	6.81801	6.65873	6.6336	6.28892	6.38149
fgenesh1_kg.24_#_2_#_isotig00931	10.1871	10.2255	10.0575	9.48472	9.6367	9.58489	9.46066	9.44485	10.1549	10.2885	10.157	9.32818	9.33343	9.08815	8.8975	9.01942
estExt_Genewise1Plus.C_3310001	8.48675	8.30308	8.16034	7.72247	7.69916	7.71874	7.54965	7.52515	7.82283	7.81094	7.81237	6.81433	7.31267	6.72097	6.73458	6.51662
gw1.51.27.1	6.71685	6.71368	6.62485	5.86156	5.89509	6.0553	5.89038	5.85731	6.59343	6.54013	6.59354	6.1643	5.99063	6.06376	5.66437	5.43611
fgenesh1_kg.11_#_124_#_isotig04891	11.1838	11.0261	11.0568	10.0975	9.99137	10.0057	9.90834	9.94341	11.4999	11.2741	11.6012	10.5352	10.146	10.1054	9.77687	10.5455
e_gw1.2.557.1	12.4158	12.3921	12.5119	11.4088	11.4194	11.6205	11.6293	11.6744	12.0882	12.1566	12.5727	11.1537	11.6013	11.1312	11.2601	11.4828
e_gw1.20.16.1	11.7206	11.7914	11.4322	10.3321	10.4203	10.231	10.4008	10.3571	11.6659	11.4735	11.7049	10.4885	10.3175	10.0897	9.64745	10.3814
estExt_Genewise1.C_14990003	11.7524	11.8007	11.6606	9.30494	9.23528	9.56833	9.493	9.76245	12.1621	12.2239	12.1452	9.00123	9.19693	9.05737	9.16096	9.12368
fgenesh1_kg.9_#_171_#_AAT91256.1	12.922	13.1136	13.1987	12.3664	12.3056	12.4304	12.4625	12.4401	13.3182	13.4574	13.4766	12.4602	12.6654	12.4224	12.4304	13.1377
fgenesh1_kg.24_#_19_#_isotig02536	10.1443	10.0233	9.9595	8.84448	8.96803	8.46997	8.59917	8.61148	10.0671	9.9854	9.89548	9.09503	9.05364	8.85514	8.39124	9.41211
e_gw1.52.8.1	4.70569	4.51915	5.14772	3.91018	4.00909	3.82441	4.06098	4.13615	4.80654	5.05281	4.72114	3.97085	4.31001	4.23191	4.06301	4.06499
fgenesh1_pm.2_#_10	12.3995	12.4205	12.2888	11.4758	11.423	11.57	11.5522	11.5327	12.5057	12.6796	12.836	11.7377	11.8776	11.5964	11.7073	12.0401
gw1.86.62.1	8.00281	7.99624	7.96776	6.85324	6.93876	6.72766	6.62826	6.64088	7.70838	7.52519	7.50582	6.6471	6.76399	6.51523	6.18735	6.00723
e_gw1.877.1.1	5.50129	5.65019	5.69046	3.74627	3.68947	3.74758	3.75501	3.91038	5.54615	5.60159	5.51729	3.87265	4.05924	3.94209	3.86723	3.76482
estExt_Genewise1.C_150208	11.4025	11.6111	11.3086	10.5323	10.5821	10.6335	10.6651	10.5639	12.122	11.9528	11.9372	11.301	10.8936	11.1848	10.0061	11.0236
fgenesh1_kg.43_#_23_#_isotig08162	12.253	12.1688	11.965	11.3184	11.4069	11.4165	11.5159	11.4707	12.5969	12.3369	12.288	11.653	11.3029	11.3896	10.4834	11.9606
fgenesh1_kg.6_#_11_#_isotig10639	8.45581	8.18257	7.85151	6.66907	6.76698	6.41784	6.5986	6.49476	7.04125	7.07788	7.26255	6.1717	6.13941	5.89478	5.96409	6.0742
fgenesh1_kg.8_#_55_#_isotig03598	12.0154	11.9814	11.9619	11.0316	11.0382	11.0783	11.1004	11.0696	12.1861	12.3104	12.3731	11.5215	11.7193	11.4256	11.3795	11.4486
gm1.14791_g	7.50188	7.59203	7.6314	6.96549	6.78271	6.90701	6.63966	6.62843	7.42239	7.53441	7.45751	6.38519	6.34693	6.32897	6.19302	6.046
e_gw1.7.678.1	6.74914	6.63435	6.39672	6.03928	5.8871	5.9471	5.88773	5.89818	6.43906	6.23324	6.33126	5.73127	5.6823	5.33823	5.37498	5.75019
fgenesh1_kg.18_#_56_#_isotig00947	7.0324	7.14447	8.04192	4.43889	4.46871	4.34542	4.3738	4.54174	6.3439	5.88585	6.04801	4.38977	4.34506	4.33979	4.58719	4.71901
fgenesh1_kg.3_#_497_#_isotig06184	14.6662	14.8746	15.113	12.877	12.7812	12.9396	12.9019	12.9735	14.817	14.8616	15.029	12.6491	12.5735	12.583	12.7076	12.8195
fgenesh1_kg.14_#_109_#_isotig03450	12.6945	12.5979	12.6203	11.4818	11.5555	11.407	11.4481	11.5125	12.851	12.76	12.7869	12.1555	11.6815	11.9368	11.6272	12.1817
fgenesh1_kg.56_#_2_#_isotig10830	8.65487	8.50947	8.67031	6.73581	6.74436	6.92229	6.80125	6.91552	8.1684	8.1948	8.6766	6.85342	7.38924	6.76639	6.88779	7.7526
fgenesh1_kg.15_#_48_#_isotig07097	10.2725	10.3246	10.5679	9.26586	9.26864	9.19698	9.30102	9.17928	9.65299	9.66631	9.87317	9.12748	9.19682	9.00002	9.22418	8.90989
fgenesh1_pm.50_#_1	11.4518	11.3856	11.4006	10.373	10.4668	10.4579	10.4922	10.4891	11.674	11.5229	11.5343	10.6421	10.5996	10.584	10.4261	10.6866
gm1.15219_g	6.3952	6.61215	6.37484	5.16869	5.22745	5.27002	5.30452	5.19782	7.06537	6.86907	6.7609	5.4316	5.55771	5.59711	5.12575	5.11839
e_gw1.1281.1.1	8.8262	8.84233	8.66117	8.12263	8.13498	8.05205	8.00267	8.16539	8.55328	8.64323	8.83796	8.18205	8.04886	7.87253	7.76471	7.73396
gm1.12474_g	10.056	9.90455	9.8918	8.88293	9.04836	8.9876	8.89899	9.04082	9.45636	9.50731	9.72258	8.62817	8.98416	8.43048	8.69806	8.68349
gw1.206.4.1	4.03671	4.22678	4.27226	3.8794	3.5816	3.92489	3.53791	3.7883	4.21894	4.57309	4.12984	3.8057	3.51474	3.51946	3.47366	3.59999
estExt_Genemark1.C_2_t20122	11.2351	11.2357	10.9337	9.52375	9.62159	9.53571	9.66697	9.58402	11.237	11.3294	11.6505	10.0526	10.0605	10.0159	9.63889	10.406
gm1.12855_g	2.65645	2.88816	2.68357	1.8983	1.77573	1.93507	1.76353	1.74879	2.37287	2.18821	2.17624	1.8937	1.75704	1.74764	1.7572	1.85241
estExt_Genemark1.C_280064	10.0305	10.2274	9.85516	8.74815	8.67867	8.44448	8.94861	8.82527	9.52876	9.47924	9.24509	8.95319	8.70506	8.81261	8.39394	8.45708
gw1.29.20.1	5.56342	5.78691	5.43207	4.20152	4.23297	3.87671	4.01785	3.91896	5.70629	5.94719	5.96702	3.99808	4.79757	4.23334	3.95048	4.24986
estExt_Genewise1.C_6370002	14.0952	13.8759	14.278	9.82902	9.77165	9.87111	9.82999	9.8601	12.7975	12.7008	13.7382	10.2511	9.9278	10.2891	9.96394	10.1871
fgenesh1_kg.5_#_188_#_isotig09610	11.9215	11.8125	11.9066	10.8364	10.7958	10.8286	10.8403	10.7591	11.6101	11.7389	11.8688	11.0519	11.0547	10.9118	10.874	11.0805
fgenesh1_kg.13_#_27_#_isotig03641	13.0901	13.1605	12.9914	10.4903	10.4624	10.5169	10.5565	10.6043	12.8104	12.8507	13.3451	10.6871	10.7189	10.7564	10.7843	11.5515
gm1.14181_g	4.09719	4.6518	4.65138	3.93216	4.06726	3.97332	3.90711	3.97298	4.8678	4.6911	4.80228	4.07995	3.72898	4.41927	3.84485	4.52157
fgenesh1_kg.20_#_90_#_isotig04465	12.9136	12.9939	12.9639	11.8315	11.8583	11.7555	11.8339	11.8582	12.9448	12.9561	12.9749	12.5527	12.2323	12.2648	12.1645	12.3922
estExt_Genewise1.C_12_t10456	10.4434	10.3417	9.92172	8.90138	8.97545	8.96099	9.38948	9.23147	10.1125	9.7812	10.6119	9.15168	8.91755	9.05906	9.02931	9.90297
fgenesh1_kg.30_#_56_#_isotig10864	12.8604	12.8521	12.9931	10.1529	10.1061	10.732	10.6209	10.7871	12.8428	12.7687	13.0988	9.83703	9.8696	9.97382	10.1616	9.91391
fgenesh1_kg.13_#_120_#_isotig08132	7.06216	7.10036	6.52961	5.54847	5.62723	5.35823	5.5952	5.56794	6.79636	6.76838	6.61272	5.51617	5.82541	5.0637	4.93601	5.24463
fgenesh1_kg.40_#_11_#_isotig06559	7.28636	7.69829	7.30329	6.57209	6.51966	6.35596	6.4801	6.56661	7.85375	8.15964	8.05195	6.87121	7.0034	6.81718	6.72282	7.21403
gm1.9378_g	1.0577	1.05679	0.836394	0.803874	0.753201	0.668994	0.674896	0.730651	0.905096	1.01604	0.849237	0.738725	0.737505	0.668505	0.672343	0.71204
estExt_Genemark1.C_170113	6.42197	6.48431	6.71061	5.99101	5.92487	5.83929	5.63978	5.96785	6.55387	6.53737	6.32134	5.78182	5.796	5.56719	5.49316	5.67639
estExt_Genemark1.C_420028	9.98754	9.91611	9.96386	9.20627	9.31573	9.21946	9.23122	9.28852	9.97114	10.0116	10.0327	9.3746	9.18204	9.35921	9.09857	8.84578
estExt_Genewise1.C_3_t40294	8.5784	8.74435	8.57451	6.89487	6.95275	6.58835	6.69059	6.9178	8.36802	8.39743	8.70714	6.72594	7.1231	6.37267	6.39278	7.18796
gw1.73.43.1	1.51273	1.64979	1.34378	1.2449	1.25474	1.23673	1.24654	1.36253	2.03077	1.95986	1.7701	1.24317	1.49273	1.23592	1.24231	1.41676
estExt_Genewise1Plus.C_6_t20246	9.00639	9.00122	9.05852	8.14785	8.0259	8.25936	8.2655	8.25018	8.67272	8.79243	8.99112	7.71553	8.18501	7.58587	7.48553	7.92908
estExt_Genemark1.C_1_t20213	10.2983	10.2158	10.2516	9.25281	9.41197	9.12883	9.12707	9.31667	10.3089	10.2645	10.4706	9.30789	9.48117	8.96907	8.92353	9.51967
fgenesh1_kg.556_#_5_#_isotig03979	4.94305	5.63023	5.64966	4.65018	4.90104	4.42765	4.50112	4.45461	5.73139	5.86399	5.83516	4.38572	4.40971	4.86215	4.34796	5.03512
estExt_Genemark1.C_1_t10155	12.0852	11.8558	12.0363	10.4616	10.4422	10.3735	10.2532	10.3173	11.8384	11.7538	11.8175	10.1149	10.2034	10.1875	10.2569	10.0932
estExt_Genemark1.C_22880001	10.2029	10.1527	10.0395	9.1271	9.17493	8.91505	8.99093	8.99287	10.211	10.2876	10.2696	9.05974	9.079	8.89133	8.79014	8.59964
fgenesh1_kg.45_#_1_#_isotig12554	4.32307	4.42146	3.74016	3.63301	3.87339	3.68306	3.67971	3.54742	4.08882	4.10954	4.17473	3.72673	3.68673	3.57829	3.65295	3.78889
fgenesh1_kg.4_#_84_#_isotig03463	11.4953	11.4864	11.5152	10.5043	10.5496	10.5469	10.6601	10.7699	11.4002	11.435	11.5585	10.6893	10.7778	10.589	10.6071	10.4863
estExt_Genemark1.C_9740001	9.79602	9.7156	9.3567	8.216	8.13698	8.04411	8.55395	8.50487	8.9458	8.97113	8.87721	8.48173	8.37142	8.39429	7.97452	8.13506
fgenesh1_kg.56_#_30_#_isotig13128	11.333	11.6143	11.2483	9.05824	9.12841	8.94383	8.92327	8.9077	10.4974	10.4785	10.4762	8.80513	8.80793	8.63732	8.58112	9.4029
gm1.12630_g	4.83951	4.73008	4.41609	4.19249	4.11628	4.20276	4.05885	4.17807	4.56823	4.61698	4.50086	4.06561	4.17121	3.92347	3.99799	3.96187
fgenesh1_kg.50_#_39_#_isotig00897	10.7814	10.4406	10.4532	9.92663	9.94041	9.76285	9.75437	9.7971	10.1704	10.0314	9.93821	9.54355	9.5588	9.33865	9.28287	8.98464
e_gw1.36.161.1	9.31166	9.2995	9.39856	8.58492	8.62662	8.64924	8.61667	8.54486	9.23351	9.26416	9.27803	8.29508	8.68235	8.39889	8.40069	9.01231
fgenesh1_kg.38_#_27_#_isotig03845	12.1947	11.9393	11.3297	10.203	10.2542	10.2144	10.2303	10.1986	11.0882	10.9973	11.694	10.4721	10.3771	10.4418	10.527	10.5432
estExt_Genemark1.C_710018	10.6333	10.4804	10.3776	8.95306	8.81084	8.82578	8.90635	8.93099	10.4254	10.2691	10.3464	9.22896	9.663	9.09057	9.13365	9.72318
fgenesh1_kg.63_#_24_#_isotig08164	11.7051	11.5806	11.5082	9.82156	9.81037	9.78119	9.73045	9.78351	11.5659	11.5859	11.4866	10.3494	10.2598	10.0807	9.80646	10.1326
estExt_Genewise1.C_1_t10377	14.3387	14.2506	14.3708	11.2732	11.2129	11.3621	11.283	11.3351	13.9755	13.9734	14.2004	11.0785	11.1269	11.1305	11.0758	10.9972
gm1.11574_g	16.6941	16.6864	16.7318	15.611	15.7019	15.5272	15.6341	15.6849	16.8015	16.7406	16.5503	15.9852	15.8352	15.8287	15.8655	16.0875
gm1.14437_g	5.8384	5.95432	5.85762	5.18273	5.39366	4.96495	5.41041	5.22253	5.47179	5.25544	5.60605	4.5799	5.35048	4.75571	4.65804	4.88673
gm1.14553_g	13.3964	13.3581	13.1011	12.4575	12.3198	11.7574	11.8626	11.8557	12.7279	12.9635	12.8919	11.8974	11.8348	11.5417	11.3079	11.8627
estExt_Genemark1.C_880017	10.6643	10.5274	10.3723	9.62536	9.79343	9.55488	9.37901	9.52642	10.6652	10.6965	10.6664	9.94284	9.77062	9.63778	9.33368	9.67512
estExt_Genewise1.C_20470001	8.14992	7.74811	7.99609	7.30201	7.36953	7.22202	7.0225	7.03308	8.22019	7.89371	7.7488	7.24891	7.5722	7.02427	6.44678	6.55069
gm1.6502_g	9.78662	9.85729	9.58106	8.83495	8.92117	8.9506	9.02695	8.8929	10.263	10.1929	10.2562	9.68385	9.16156	9.4095	8.35379	9.19846
e_gw1.32.25.1	9.34273	9.3382	9.18737	8.60056	8.77202	8.56501	8.68686	8.73382	9.59408	9.24406	9.43415	8.66886	8.69113	8.76526	8.63569	8.44338
gm1.6318_g	7.11081	7.08323	6.93067	6.4411	6.46443	6.54624	6.20448	6.49979	6.82884	6.90706	7.14679	6.19016	6.49448	5.93424	6.00738	6.26225
fgenesh1_kg.10_#_285_#_isotig06220	12.8937	12.8139	12.6927	11.8756	11.8693	11.7107	11.8129	11.8282	12.4561	12.5872	12.512	11.8417	11.9694	11.7315	11.729	12.028
estExt_fgenesh1_pm.C_3_t20057	10.4045	10.3683	10.4738	9.66895	9.55412	9.62576	9.56942	9.61795	10.3024	10.2224	10.5042	9.56421	9.84982	9.44102	9.50553	10.0209
fgenesh1_kg.1_#_602_#_isotig08984	10.6579	10.5765	10.11	9.79888	9.82942	9.78988	9.8029	9.73621	10.6031	10.4164	10.815	10.0993	9.90637	9.89604	9.79789	9.77196
fgenesh1_pm.9_#_149	13.132	13.0975	12.7087	12.0046	12.0378	12.0371	12.3064	12.2661	13.3684	13.0788	13.4056	12.439	12.1295	12.4841	12.3922	12.6157
estExt_fgenesh1_pm.C_3_t10249	14.4189	14.3024	14.5918	11.9187	11.9607	12.0949	12.1262	12.1906	14.2355	14.2368	14.5018	11.903	11.8772	12.0645	12.2307	12.0795
e_gw1.8.350.1	11.0328	11.1038	11.073	9.13104	9.14466	8.99135	8.97178	8.98447	10.2821	10.2948	10.6818	8.68624	9.27122	8.76933	8.86831	9.54216
gm1.6767_g	10.3312	10.3627	10.3087	9.63464	9.6188	9.70898	9.69884	9.73041	10.2196	10.3122	10.3783	9.76674	9.89082	9.68947	9.67555	9.20156
gm1.8764_g	10.3433	10.1507	10.1847	9.54227	9.4828	9.39176	9.32513	9.29734	10.3479	10.0025	10.2343	9.56587	9.24808	9.36676	8.90616	9.46038
e_gw1.175.6.1	8.10563	7.85197	7.81057	6.74251	6.73007	6.86681	6.84404	6.65263	7.7721	7.76392	7.79639	6.63363	6.52469	6.76252	6.67038	6.14043
estExt_fgenesh1_pg.C_170005	5.41897	5.26362	5.46691	4.26596	4.21484	4.30555	5.00848	4.60735	5.65352	5.03061	5.16222	4.49335	4.58641	4.2998	4.65698	5.28477
estExt_Genewise1Plus.C_11_t10428	9.98967	9.92945	9.90216	9.22371	9.23208	9.25707	9.19332	9.23675	10.1684	9.91197	10.0989	9.2217	9.22168	9.10681	9.19413	9.55494
e_gw1.302.6.1	5.53386	5.32313	5.43556	4.43359	4.3519	4.58411	4.64867	4.49428	5.17732	5.21235	5.33271	4.10476	4.7958	4.39045	4.38615	4.23195
fgenesh1_kg.33_#_26_#_isotig00590	9.99206	10.1517	9.85984	8.45327	8.55043	8.3046	8.29511	8.30401	9.10314	9.10636	9.17477	7.65497	7.66451	7.60481	7.47016	7.83727
fgenesh1_kg.46_#_28_#_isotig03886	12.8831	12.9342	12.9306	11.7426	11.6607	11.6186	11.7813	11.7244	13.092	12.925	13.13	11.7011	11.6855	11.4955	11.2038	11.3444
gw1.617.1.1	7.92774	7.75912	8.00818	6.92236	6.83546	7.15685	6.70225	6.89561	7.53339	7.52741	7.78153	6.4743	6.9208	6.47146	6.36942	6.42095
estExt_Genewise1.C_630062	12.0485	12.0124	11.8892	11.4079	11.3764	11.2906	11.2381	11.3469	11.6459	11.741	11.7685	10.9633	10.9395	10.862	10.9882	11.301
fgenesh1_kg.399_#_5_#_isotig00788	12.9131	13.2015	12.0918	11.769	11.9726	11.1395	11.845	12.0474	11.0206	11.4477	11.5118	9.97703	10.0696	9.61052	9.76573	10.0658
estExt_Genemark1.C_80394	9.53707	9.6521	9.64765	8.83811	8.6062	9.06356	8.95639	9.00821	9.82694	9.62485	9.47724	8.47326	8.66441	8.52349	8.72026	9.70538
estExt_Genemark1.C_210030	10.3088	10.2227	10.0316	9.66907	9.5898	9.56904	9.51746	9.48988	9.98907	9.95461	9.96997	9.41543	9.475	9.31156	9.21107	9.45387
estExt_fgenesh1_pg.C_20319	10.2608	10.4391	10.3214	9.55616	9.59065	9.6251	9.79865	9.6634	10.7691	10.7856	10.6283	10.2181	10.0556	10.0253	9.79136	9.59176
estExt_fgenesh1_pm.C_20167	11.3491	11.2561	10.983	10.3809	10.4875	10.3294	10.3719	10.4319	11.0509	11.0674	11.1868	10.1163	10.3197	9.92717	10.119	10.3085
estExt_fgenesh1_pg.C_1_t10085	11.0073	11.0744	11.0965	10.3438	10.3235	10.3858	10.3625	10.3526	11.0375	11.062	11.1223	10.3257	10.2169	10.2117	10.3692	9.95763
estExt_Genemark1.C_1940002	5.40674	5.56384	5.60586	4.4852	4.55659	4.69663	4.78337	4.81836	5.76147	5.67489	5.97139	4.38051	4.65197	4.39126	4.40617	5.12948
gm1.8822_g	11.0137	11.053	10.8722	10.2658	10.3016	10.3272	10.2489	10.2613	10.9923	10.988	11.0605	10.2357	10.1997	10.1851	9.94458	10.09
fgenesh1_kg.35_#_51_#_isotig09099	12.5112	12.3516	12.1233	11.048	10.9887	10.9165	11.1965	11.0833	12.6621	12.2042	11.899	11.1472	10.9327	10.9979	10.7342	11.0573
e_gw1.65.35.1	8.63115	8.858	8.67262	7.03235	6.92644	6.47863	6.628	6.523	8.15348	8.21844	8.6558	6.34098	6.97778	6.29043	6.22331	6.78908
estExt_fgenesh1_pg.C_620004	9.10517	9.12573	9.28435	8.36349	8.47779	8.27204	8.39034	8.35847	8.74278	8.84581	8.86138	8.09575	8.50169	7.90113	7.98505	7.68222
e_gw1.202.9.1	8.23111	7.74545	7.90763	6.88827	6.90989	6.94924	6.90038	6.7573	7.85605	7.80357	7.63321	6.74853	6.42504	6.72282	6.57837	6.19125
estExt_Genemark1.C_3_t10077	10.814	10.8537	10.8202	9.86814	9.76576	9.70241	9.7252	9.6676	10.5039	10.431	10.2962	9.58613	9.52662	9.46308	9.24742	8.88264
fgenesh1_kg.3_#_442_#_isotig08343	12.8462	12.8356	12.7307	11.8348	11.9039	11.8123	11.8346	11.8391	12.63	12.6272	12.7409	11.925	12.0872	11.8568	11.686	11.8145
gw1.17.338.1	7.91649	8.13763	7.93749	7.33663	7.44439	7.36864	7.52043	7.48473	8.37976	8.53278	8.38084	7.48985	7.62868	7.41702	7.40207	7.65807
fgenesh1_kg.63_#_42_#_isotig01659	11.5877	11.4703	11.4565	10.7504	10.7668	10.7025	10.6807	10.6829	11.447	11.4521	11.4613	10.8628	10.7231	10.6048	10.4873	10.4813
fgenesh1_pg.657_#_1	7.9739	7.97051	7.47373	6.82313	6.98385	6.7781	6.74931	6.77759	8.27427	8.09751	8.08092	6.87409	6.80891	6.80205	7.47181	7.27726
estExt_Genemark1.C_9460003	3.57609	3.31541	3.44641	3.13914	3.23354	2.96915	3.27033	3.21245	3.59376	3.59442	3.77857	3.17208	3.16688	3.0941	3.12614	3.39287
gm1.16201_g	11.2847	11.3408	11.2281	10.1737	10.2336	10.1532	10.1536	10.1573	11.3011	11.5443	11.5217	10.0966	10.4898	10.1004	10.019	10.0921
fgenesh1_pg.12_#_2	4.45559	4.3572	4.0116	3.26587	3.31045	3.31935	3.27331	3.18009	4.35621	4.4188	4.3999	3.52116	3.4756	3.271	3.43541	3.4739
fgenesh1_kg.9_#_199_#_isotig11370	13.6041	13.6683	13.7152	11.7445	11.8764	12.0515	12.0221	12.1677	13.8181	13.8771	14.0104	11.7755	11.9108	11.8884	12.0872	12.4636
fgenesh1_kg.11_#_138_#_isotig01876	13.3517	13.5177	13.5844	12.4747	12.4316	12.496	12.4676	12.465	13.7739	13.8922	14.0522	12.6415	12.5572	12.6086	12.7241	13.2983
fgenesh1_kg.64_#_32_#_isotig10923	7.22808	7.00479	6.93713	6.50014	6.50774	6.35401	6.49463	6.47372	7.01194	7.16511	6.9486	6.42512	6.46215	6.14335	6.08079	6.76455
e_gw1.207.6.1	7.94203	7.20138	7.33578	5.53987	5.23357	5.00558	5.27318	5.35911	7.4699	7.32125	7.10754	5.33464	6.8386	5.07677	5.24092	5.86336
estExt_Genewise1Plus.C_4_t20225	10.0373	10.1284	10.1188	9.47044	9.48261	9.5007	9.49377	9.47911	10.0993	10.0634	10.0809	9.37666	9.58262	9.28525	8.93335	9.61462
fgenesh1_kg.15_#_45_#_isotig13010	11.6995	11.8765	12.0167	9.94303	9.77352	9.79945	9.7039	9.63856	11.6466	11.8447	12.374	9.89136	10.5557	9.6208	9.49515	10.62
estExt_Genemark1.C_360082	9.05557	8.99623	9.02636	7.99265	8.05124	8.08003	7.94764	8.14266	9.04039	9.03208	8.9949	8.22398	8.00896	8.20865	8.08917	7.82424
estExt_Genewise1Plus.C_8_t20322	8.32962	8.30401	8.3352	7.66049	7.29681	7.48436	7.52136	7.55793	8.45248	8.2414	8.47591	7.40344	7.51706	7.16851	7.36123	7.55244
e_gw1.5.302.1	8.32778	8.30738	8.44876	7.82645	7.81368	7.71626	7.78389	7.67408	8.14907	8.06935	8.11871	7.48833	7.86638	7.31802	7.2572	7.70191
fgenesh1_kg.43_#_27_#_isotig09078	9.1326	9.45483	9.648	8.79138	8.61601	8.75357	8.78457	8.63761	9.78576	9.90598	9.99631	8.78553	9.18497	8.81157	8.52016	9.25652
estExt_Genewise1.C_10_t20246	8.78849	8.79344	8.8888	8.00796	8.04772	7.9915	8.00796	8.06334	8.69817	8.70386	8.84938	7.96947	8.21599	7.92769	7.9564	8.59825
estExt_fgenesh1_pg.C_5290003	10.1961	10.1863	10.3463	9.5042	9.58962	9.61859	9.66768	9.68827	10.0883	10.0992	10.2061	9.45012	9.51529	9.39645	9.323	9.50802
estExt_Genewise1.C_11_t10267	12.2301	12.1818	11.883	11.2045	11.1282	11.1156	11.3919	11.2925	12.3615	12.083	12.2655	11.3559	11.2907	11.1442	10.982	11.2123
fgenesh1_kg.7_#_193_#_isotig05858	12.8401	12.7457	12.5513	11.6451	11.5837	11.5601	11.5703	11.5293	12.9808	12.6201	12.5992	12.1564	11.8601	12.3355	11.6337	11.9403
e_gw1.2.765.1	8.45007	8.44949	8.55315	7.66552	7.819	7.72431	7.64192	7.63524	9.15122	9.00762	8.84903	7.94447	7.73863	7.98549	7.57451	7.76162
e_gw1.40.131.1	9.23152	9.22509	9.12258	8.57817	8.62903	8.41744	8.56675	8.59364	8.89161	8.98675	9.00179	8.37276	8.58984	8.19336	7.94648	8.06934
fgenesh1_pg.312_#_3	3.97792	4.16602	4.04442	3.75397	3.27854	3.72228	3.76618	3.75046	4.18281	4.1681	4.39454	3.18108	3.45269	3.10442	3.32465	3.49018
fgenesh1_kg.2_#_152_#_isotig01403	10.3497	10.7711	10.0936	9.0839	9.44754	9.08302	9.9772	9.80926	9.3546	9.41976	9.30536	8.81369	8.66697	8.60688	8.452	8.7422
fgenesh1_kg.31_#_17_#_isotig07548	10.1545	10.0999	10.2349	9.52678	9.51512	9.61428	9.52659	9.50534	9.76818	9.90716	9.99622	9.14473	9.51287	9.20448	9.02105	8.98364
fgenesh1_kg.2_#_186_#_isotig08828	12.6909	12.6908	12.3471	11.2504	11.4255	11.2118	11.3773	11.3902	12.8874	12.8002	12.776	11.8424	11.5637	11.7054	11.3289	11.743
fgenesh1_pm.47_#_3	8.70982	8.79252	8.84591	7.96918	7.93168	7.96447	8.01967	7.98922	8.92496	8.92748	9.0171	8.03492	8.17992	8.05986	7.8635	8.04318
e_gw1.140.5.1	6.22991	6.14198	6.08998	5.77504	5.78703	5.71583	5.42106	5.31093	6.19855	6.18283	5.95519	5.25413	5.53895	5.07914	5.15249	5.22729
gm1.15113_g	8.12676	8.17193	7.97901	7.45014	7.46779	7.32324	7.4182	7.35145	7.92181	7.85902	7.84809	7.33413	7.24751	7.22665	7.01376	7.13064
gw1.17.396.1	3.42666	3.93631	3.55857	2.9914	3.29253	3.10934	3.20306	3.06262	4.11799	4.16738	4.18265	3.27393	3.34887	3.3816	2.98242	3.50949
gm1.5279_g	10.733	11.1378	10.8838	9.62617	9.55576	9.6371	9.84465	9.78991	11.2762	11.2878	11.5027	10.2026	10.1098	10.1231	9.91904	10.6448
e_gw1.1.2554.1	12.5672	12.4762	12.3435	11.1914	11.2925	11.1092	11.1162	11.2043	12.3712	12.245	12.2005	11.5498	11.5319	11.3594	10.8971	11.2996
gm1.5603_g	10.7124	10.6966	10.6148	9.87786	9.90109	9.72797	9.73688	9.70369	10.5349	10.3807	10.4738	9.95611	9.6607	9.50476	9.24196	9.45069
fgenesh1_kg.354_#_2_#_isotig00947	8.81471	9.09831	9.34712	6.87234	6.75799	6.74712	6.56726	6.52085	7.67488	7.40406	8.00748	6.1305	6.25182	6.44315	6.53418	6.47504
fgenesh1_kg.73_#_21_#_isotig12684	10.1105	9.93708	10.0317	6.38631	5.89319	5.75832	5.6495	5.58734	8.45805	8.09511	8.8474	5.53686	5.60016	5.51839	5.4315	5.64121
fgenesh1_kg.102_#_11_#_isotig00903	8.11906	8.07126	7.73823	5.24801	5.5301	5.34301	5.09636	5.43858	7.74007	7.64622	7.81547	5.71431	5.87224	5.2528	5.20508	5.76461
e_gw1.59.87.1	5.51655	4.99636	5.33578	4.34236	4.39027	4.22322	4.20515	4.35359	4.83836	4.87771	5.08859	4.14929	4.4492	4.13012	4.00452	4.39561
fgenesh1_kg.236_#_1_#_isotig06306	7.87208	7.83773	8.15561	7.31475	7.2352	7.33019	7.37029	7.49793	8.05786	7.81537	8.22644	6.68286	7.46819	6.32236	6.5596	6.93303
fgenesh1_kg.19_#_2_#_isotig03273	8.91883	9.02745	8.78126	7.7127	7.68311	7.59708	7.53541	7.68771	8.80643	8.71331	8.67953	7.58848	7.69717	7.49611	7.26236	8.36845
fgenesh1_kg.59_#_13_#_isotig10033	12.5427	12.3377	12.4272	11.2294	11.1229	11.2378	11.1074	11.1196	12.8264	12.6691	12.6578	11.8762	11.8262	11.5283	11.1653	11.486
estExt_Genemark1.C_110042	7.19359	6.97892	6.94732	6.23332	6.1977	6.42948	6.33449	6.41471	6.76384	6.86075	6.87359	6.27098	6.42672	6.24358	6.10551	5.99816
fgenesh1_kg.47_#_17_#_isotig08748	11.0729	11.1265	11.012	10.2493	10.2677	10.2603	10.3394	10.4038	11.1606	11.1654	11.1992	10.407	10.5276	10.3041	10.3325	10.3619
fgenesh1_kg.30_#_23_#_isotig08374	11.0377	11.0111	11.201	10.0265	10.0895	10.2078	10.1138	10.0832	10.8746	10.9848	11.1393	9.96584	10.1553	9.8815	9.88417	9.89968
e_gw1.46.33.1	8.50741	8.40349	8.43193	7.41732	7.58735	7.4876	7.67227	7.66269	7.97678	8.0355	8.24392	7.48221	7.77599	7.39411	7.38366	7.18476
gm1.14247_g	8.46448	8.42196	8.20876	7.55314	7.67662	7.61728	7.67173	7.68709	8.25319	7.98334	8.1344	7.32662	7.03761	7.36983	7.15957	7.12581
e_gw1.1910.2.1	6.75553	6.691	6.59591	6.19384	6.09827	5.95141	5.99084	6.06567	6.54693	6.56521	6.43536	6.03067	6.1272	5.94265	5.85462	5.74934
fgenesh1_pg.93_#_4	3.72793	3.89068	3.60116	3.37784	3.35747	3.36166	3.38788	3.29248	3.60059	3.56979	3.60951	3.29264	3.36129	3.13532	3.20782	3.10142
fgenesh1_kg.21_#_10_#_contig01691	8.59381	8.50696	8.40224	7.59864	7.65355	7.5055	7.58398	7.66845	8.42496	8.49025	8.37336	7.86901	7.76829	7.77006	7.35485	7.39661
fgenesh1_kg.7_#_70_#_isotig10688	11.5341	11.3615	11.2818	10.7247	10.7793	10.5312	10.4997	10.5624	11.3398	11.1197	11.2156	10.4034	10.5918	10.2036	9.92093	10.4244
fgenesh1_kg.49_#_29_#_isotig04740	10.8025	10.5503	10.4502	9.86981	9.80103	9.93867	9.70661	9.80499	10.7223	10.4332	10.6956	9.88049	9.74471	9.69581	9.37872	9.53943
gm1.6814_g	11.1046	11.1714	11.1167	10.1952	10.1001	10.2516	10.2335	10.2303	10.9358	11.1005	11.3178	9.91651	10.4324	9.97828	10.0413	10.7506
gm1.11650_g	6.34892	6.29232	6.50076	5.72821	5.73625	5.71073	5.79722	5.67295	6.53991	6.72295	6.62961	5.7761	6.15634	5.76146	5.75475	6.17866
gm1.12947_g	5.75473	5.38808	5.42367	4.73334	4.76618	4.72865	4.59632	4.7072	5.66611	5.40453	5.43207	5.27408	4.87882	4.89273	4.61559	4.19799
estExt_Genemark1.C_340072	10.0408	10.0395	9.771	8.76338	8.59494	8.4107	8.5218	8.35436	10.2649	10.5366	10.4577	8.35674	9.01321	8.17833	8.01924	8.50055
fgenesh1_kg.14_#_12_#_isotig09509	12.0643	11.9669	11.8576	11.2402	11.3016	11.111	11.188	11.2827	11.9824	11.8448	12.0086	11.2971	11.167	11.1417	10.9652	11.3858
estExt_Genewise1.C_3280004	12.8964	12.8398	12.7566	11.4897	11.577	11.5736	11.6222	11.6678	13.0378	12.9173	12.7648	11.709	11.6012	11.5292	11.4453	11.3416
fgenesh1_kg.6_#_242_#_isotig08511	11.9148	12.0245	12.2997	11.5351	11.4287	11.4229	11.451	11.3522	11.9318	11.7863	11.9603	10.9847	11.0456	10.7697	10.7263	10.79
fgenesh1_kg.63_#_36_#_isotig10959	10.8938	10.7243	10.7045	9.58427	9.61244	9.40943	9.47554	9.49528	10.7994	10.6176	10.5773	9.88014	9.955	9.86825	9.27619	10.1353
fgenesh1_kg.11_#_84_#_isotig02939	13.5647	13.4534	13.3814	12.3847	12.2067	12.4532	12.4525	12.4046	13.9154	13.5179	13.7526	12.5016	12.4848	12.6093	12.4372	12.6965
gm1.12100_g	4.72163	4.6527	4.72693	3.74765	4.18535	4.25615	3.90426	4.14255	4.1177	4.21027	4.5761	3.69842	3.73218	3.89534	3.87599	3.93003
e_gw1.46.75.1	8.48964	8.35245	8.24113	6.58077	6.75877	6.37155	6.6406	6.6755	7.97619	8.16655	7.98369	6.90698	6.93812	6.70858	5.89767	6.2913
gm1.10402_g	8.34594	8.45199	8.31566	7.1413	7.17537	7.08391	6.985	7.09397	8.18917	8.24059	7.96162	7.44333	7.3099	7.09057	6.62051	7.49143
gm1.10367_g	5.76707	5.36668	5.43705	4.99477	4.61768	5.04722	4.80894	5.06201	5.60376	5.21064	5.62632	4.58794	4.60642	4.89048	4.47053	4.79753
estExt_Genewise1Plus.C_7410006	9.69325	9.61101	9.57852	9.13846	9.13505	9.02097	8.84678	8.8142	9.73979	9.60988	9.67713	8.829	8.92666	8.82563	8.70243	9.11145
estExt_Genewise1Plus.C_4220004	8.56429	8.52308	8.7088	7.54046	7.40486	7.48485	7.44014	7.29948	8.35203	8.33232	8.43753	7.03725	6.90398	7.05879	7.26264	6.90892
estExt_Genemark1.C_810003	6.35493	6.45169	6.041	5.82118	5.74087	5.75969	5.3543	5.52415	6.71921	6.92695	7.14143	5.61542	5.97182	5.47189	5.71827	6.46404
gm1.14630_g	7.98789	7.96287	8.0557	7.29069	7.58691	7.19261	7.24287	7.37573	7.9532	8.26602	7.97668	7.58767	7.40491	7.40168	6.79007	7.23068
e_gw1.2347.1.1	3.30986	3.54258	3.21963	3.03641	2.94417	3.06958	2.90926	2.99322	3.30268	3.51776	3.30423	2.98504	3.0222	2.81879	2.68574	3.24148
fgenesh1_pm.1_#_3	12.6012	12.5247	12.5732	11.6057	11.6463	11.7372	11.6486	11.6766	12.3301	12.4928	12.7684	11.4946	11.7581	11.3883	11.382	11.5079
fgenesh1_pg.1205_#_2	7.78715	7.5706	7.37387	6.4958	6.5529	6.36818	6.34532	6.44998	7.66586	7.45219	7.44874	6.62004	6.61655	6.40974	6.24336	7.02934
estExt_Genewise1.C_420077	10.3611	10.2592	9.7323	8.67774	8.67187	8.61856	8.79499	8.64077	10.6157	10.3339	10.612	9.14203	8.87753	9.04059	8.63921	8.89965
gm1.11226_g	9.50246	9.22131	9.39895	8.67333	8.65851	8.42383	8.45777	8.39627	8.85235	8.6738	8.7671	8.00519	8.12707	7.53805	7.38765	7.54453
estExt_Genewise1.C_180304	6.88984	6.48072	6.46801	5.38473	5.51429	4.98862	5.5263	5.49296	6.91589	6.2747	6.07663	4.94646	5.03335	5.02446	4.62247	5.50815
fgenesh1_kg.11_#_148_#_isotig07631	13.8554	13.7265	13.664	12.8582	12.8741	12.9078	12.908	12.9337	13.7678	13.675	13.9198	12.798	12.7528	12.6472	12.5392	12.8652
gw1.50.82.1	8.55717	8.5659	8.51119	7.86153	7.99672	8.00752	7.7681	7.85668	8.80507	8.76727	8.58854	8.14171	7.83621	7.79916	7.34483	7.21497
fgenesh1_kg.8_#_196_#_isotig08596	11.325	11.3465	11.2992	10.4131	10.4976	10.4403	10.5106	10.5228	11.0605	11.3476	11.4601	10.8052	10.7609	10.6748	10.5666	10.2439
estExt_Genemark1.C_2_t10467	7.06581	6.89557	6.31251	5.74246	5.58007	5.60801	5.83803	5.77386	6.96632	6.59076	6.53226	6.18744	5.93417	6.13596	5.30469	5.78627
gm1.7749_g	9.26157	8.85533	8.73534	7.49258	7.62958	7.28032	7.17607	7.18697	8.69108	8.08524	8.45229	7.61832	7.50147	7.50604	7.20601	7.65436
e_gw1.50.127.1	7.71432	7.61448	7.4904	6.85685	6.5996	6.78368	6.73242	6.74192	7.61754	7.38052	7.35169	6.54554	6.55874	6.44357	6.17366	6.17301
fgenesh1_kg.30_#_51_#_isotig08762	12.3323	12.2981	12.2794	11.7077	11.6636	11.7131	11.7099	11.6629	12.3327	12.2955	12.3931	11.4731	11.6253	11.4519	11.4484	11.6212
fgenesh1_kg.2_#_59_#_isotig04394	11.7793	12.2744	12.3977	10.9667	10.998	10.99	11.1256	11.1137	12.7661	12.3927	12.2712	11.3576	11.31	11.2214	11.1193	10.9852
fgenesh1_kg.31_#_31_#_isotig03388	10.973	10.9394	11.1197	10.1353	10.2517	10.4404	10.2673	10.2565	10.9751	11.0478	11.1146	9.83875	10.13	9.91767	9.80507	10.3154
gw1.1103.6.1	2.37482	2.21247	2.58587	1.75454	1.69885	1.67496	1.75772	1.6749	2.33026	2.39398	2.20942	1.68352	1.7493	1.85323	1.74951	1.76787
estExt_Genemark1.C_6800002	6.56149	6.60715	6.74234	6.1091	5.97264	5.95036	5.86188	5.86257	6.45202	6.45444	6.38959	5.50328	5.50978	5.19475	5.06966	5.2685
fgenesh1_kg.124_#_4_#_isotig09451	12.1276	12.0677	12.1421	10.9099	10.6473	10.9214	10.9052	10.9345	12.037	11.8285	12.1668	10.8001	11.7689	10.8264	10.7308	11.9849
gm1.16698_g	11.7137	11.2941	11.9373	9.19087	9.03693	9.05498	8.95905	9.00632	12.2972	11.2233	12.4239	9.2217	9.08177	9.09613	9.07544	9.15723
e_gw1.1417.1.1	6.60425	6.25152	6.15912	5.74875	5.91235	5.84776	5.67005	5.83679	6.58785	6.49643	6.54405	5.84049	5.68249	5.71791	5.77237	5.63131
gm1.16304_g	10.061	10.1489	10.0264	9.06824	9.28277	9.08145	9.08754	9.03359	9.91244	9.90989	10.0296	9.21652	9.23323	9.05949	8.65591	8.70936
fgenesh1_pg.12_#_51	8.07225	7.58073	7.17753	6.66331	6.52636	6.69949	6.57645	6.56229	7.47579	7.43054	7.32075	6.05483	6.72677	6.11629	6.0597	6.2674
fgenesh1_kg.4_#_114_#_isotig07523	13.2897	13.1128	12.7327	11.3086	11.3038	11.3055	11.4832	11.4153	12.997	12.3035	12.466	12.0755	11.3642	12.2621	11.2211	11.9842
estExt_Genemark1.C_7800001	8.89119	8.90979	8.84871	8.13818	8.03336	7.91716	8.05354	7.86853	8.78874	8.55225	8.55386	8.23273	8.18928	8.12283	7.82111	7.60032
e_gw1.3.1499.1	12.695	12.647	12.7393	12.0941	12.1583	12.0188	11.9891	12.0814	12.5608	12.6955	12.6769	12.0087	11.9361	11.8506	11.8571	11.7495
fgenesh1_kg.43_#_22_#_isotig08917	11.2679	11.176	10.928	10.2806	10.2612	10.2016	10.221	10.166	11.5621	11.2241	11.3713	10.4421	10.275	10.1424	9.81485	10.1998
e_gw1.31.9.1	13.7311	13.702	13.7088	12.0583	12.1489	12.0269	12.0433	12.0751	13.5375	13.6096	13.6491	12.3535	12.2904	12.2347	11.9605	12.2058
fgenesh1_kg.12_#_2_#_isotig03539	13.4385	13.4528	13.2629	10.1212	10.1981	10.1831	10.1044	10.1559	12.979	13.2003	13.4855	9.92937	9.97686	9.94644	10.1499	10.5249
fgenesh1_kg.13_#_63_#_isotig10931	12.3555	12.215	12.0539	9.891	10.0998	9.86853	9.93996	9.95154	12.4434	12.3795	12.3973	10.5267	10.6117	10.2129	9.8215	10.6132
gm1.11415_g	7.41504	7.18983	7.37044	6.65039	6.74647	6.82828	6.63998	6.67377	7.50281	7.22769	7.25188	6.71875	6.37382	6.28128	6.01017	5.96065
gm1.7965_g	10.0062	9.79953	10.0993	9.0505	8.96595	9.03792	8.94388	8.98018	9.66361	9.58766	9.6932	9.13696	9.15852	9.07283	9.03652	8.1895
estExt_Genemark1.C_3_t10330	8.19343	8.19639	8.16044	7.45203	7.34072	7.24345	7.45235	7.31383	8.65159	8.54613	8.2548	7.51392	7.4776	7.60204	7.25322	7.94389
estExt_Genewise1Plus.C_120436	9.81341	9.85152	10.053	9.03929	9.10283	9.21191	9.09283	9.05373	9.57491	9.69815	9.78025	8.80953	9.01962	8.69943	8.67088	8.5868
estExt_Genemark1.C_370070	8.1916	8.48399	7.91316	6.77057	6.94164	6.76519	6.71523	6.84876	7.21234	7.13038	7.34538	6.55104	6.51516	6.76826	6.67726	6.83452
gw1.1651.1.1	9.04855	9.02253	9.04207	8.13382	8.2054	8.28665	8.24184	8.21525	8.8415	9.0037	9.13228	8.35218	8.10012	8.34874	8.26365	8.27607
fgenesh1_kg.20_#_84_#_isotig08786	11.1457	11.1001	11.0279	9.46874	9.71378	9.39486	9.48774	9.5836	10.9347	10.952	11.076	9.88861	9.84691	9.65602	9.09978	9.5822
estExt_Genemark1.C_260037	11.3168	11.3695	11.6631	10.3975	10.6147	10.5285	10.6624	10.6588	11.5562	11.3522	11.7176	10.3838	10.3231	10.4467	10.6172	11.1557
fgenesh1_kg.1_#_284_#_isotig10961	12.4783	12.4464	12.5546	11.027	11.0023	11.0664	11.0386	11.1723	11.9112	11.8742	12.0991	10.7916	10.9186	10.9571	11.014	11.2481
fgenesh1_kg.11_#_161_#_isotig06651	12.4612	12.6754	12.5172	11.3914	11.4797	11.3919	11.565	11.4898	12.493	12.5231	12.6929	11.3869	11.4383	11.5875	11.9225	12.2867
e_gw1.2635.5.1	1.79154	1.85942	1.7003	1.52853	1.5397	1.51927	1.59886	1.6962	2.33466	2.30516	2.04092	1.77048	1.76725	1.69404	1.52559	1.7057
fgenesh1_kg.182_#_7_#_isotig02768	11.9315	11.8403	11.8397	10.7753	10.8253	10.9071	10.8888	10.9281	11.9981	11.9263	12.232	11.095	11.1713	11.0644	11.2575	11.7506
estExt_Genemark1.C_230012	9.69602	9.68503	9.71651	8.67181	8.73345	8.52827	8.56774	8.70902	9.51901	9.48008	9.36486	8.70365	8.78832	8.72294	8.60943	8.83791
fgenesh1_pg.1866_#_1	2.85033	2.61608	2.80074	2.57419	2.33237	2.21844	2.19089	2.31673	2.62603	2.5549	2.5044	2.18216	2.0589	2.16337	2.12118	2.35076
fgenesh1_kg.97_#_1_#_isotig10096	9.61804	9.48285	9.35585	8.40959	8.52111	8.27336	8.25435	8.41137	9.54926	9.40028	9.47812	8.70468	8.60463	8.39161	8.19209	8.40843
estExt_Genewise1.C_380121	8.87313	8.51279	8.54005	7.32058	7.31876	7.56556	7.89668	7.72109	8.78829	7.98664	7.94086	7.20462	7.27062	7.28137	7.35712	7.48576
gw1.62.117.1	8.30588	8.29681	8.5926	7.78847	7.52724	7.53611	7.50234	7.58644	8.35061	8.54755	8.36645	7.54105	7.68796	7.11032	7.36794	7.55369
e_gw1.92.68.1	9.40057	9.22943	9.50889	8.82424	8.76214	8.5961	8.65397	8.53494	9.27587	9.21413	9.04426	8.22901	8.47274	8.081	7.80225	8.01491
fgenesh1_pg.2_#_263	3.771	3.83969	3.75061	3.45724	3.25743	3.53521	3.60418	3.33582	3.71551	3.78164	3.76452	3.20633	3.36698	3.49902	3.24629	3.56141
estExt_Genewise1Plus.C_120206	11.2239	11.0777	10.7219	8.41211	8.42196	8.36725	8.70102	8.59955	10.9691	11.1715	10.9495	8.56435	8.38991	8.30242	8.21255	8.60295
estExt_Genemark1.C_6510001	8.21531	8.22706	8.0793	7.55414	7.5823	7.51114	7.49362	7.58206	8.16466	8.23076	8.1383	7.41554	7.41335	7.39222	7.31703	7.82301
gw1.31.127.1	8.84888	8.74464	8.67104	8.00662	7.93514	7.81805	7.85274	7.89291	8.45576	8.59783	8.61605	7.90369	8.01413	7.78944	7.88395	7.76199
fgenesh1_kg.120_#_1_#_isotig00177	7.12875	7.0627	8.13135	6.3587	6.17817	6.21584	6.1334	6.27742	7.30731	7.08589	7.19976	6.13333	6.57954	6.14106	6.16719	5.94158
e_gw1.2.264.1	10.5878	10.5906	10.503	9.83164	9.90724	9.84031	10.0014	9.94895	10.7898	10.6946	10.5638	9.89181	9.8774	9.84635	9.79886	9.69318
fgenesh1_kg.8_#_179_#_isotig04535	11.8051	11.8688	11.8671	11.0766	11.129	11.2325	11.2577	11.3822	11.8314	11.9039	11.974	11.3718	11.1773	11.2739	11.4963	11.0033
gm1.16777_g	9.00625	8.52198	8.07167	7.45154	7.37534	7.60247	7.397	7.31675	8.13401	8.34951	8.19717	7.00005	7.65672	7.08463	7.16403	7.19917
gw1.3.595.1	13.26	13.155	13.3363	11.8621	11.964	12.0533	11.9857	12.0739	13.041	13.0478	13.233	12.0175	12.0315	11.9613	11.878	11.5156
estExt_Genewise1Plus.C_330014	9.15163	9.36496	9.27993	8.3993	8.50716	8.46023	8.41779	8.50204	9.6469	9.70071	9.61237	8.62741	8.6289	8.57409	8.1869	8.67938
e_gw1.532.4.1	2.00394	2.74373	2.17767	1.99932	2.14731	1.86111	1.94408	1.79923	2.48595	2.65826	2.14082	1.87374	1.99118	1.97228	1.93345	1.99991
fgenesh1_kg.103_#_28_#_isotig09714	11.8603	11.8795	12.0781	11.0246	11.1244	11.1249	11.0764	11.1707	11.6524	11.7689	11.9425	10.8249	10.9712	10.8688	11.0002	10.9885
fgenesh1_kg.21_#_48_#_isotig02622	14.9561	14.8914	15.0916	13.5403	13.5158	13.6125	13.6547	13.6103	14.6452	14.5909	14.8644	13.4141	13.5338	13.4149	13.3882	13.6009
gm1.14405_g	3.44089	3.5133	3.34511	2.62876	2.52312	2.54437	2.50506	2.75833	3.75575	3.68804	3.61103	2.78787	2.78343	2.75483	2.62031	2.63763
fgenesh1_kg.35_#_9_#_isotig01191	7.39854	7.27924	6.81008	6.43438	6.56127	6.61282	6.40345	6.2344	6.8303	6.97238	7.01342	6.05612	6.07969	6.0161	5.94035	5.92267
gw1.47.103.1	10.1815	10.1175	10.1474	8.67854	8.81176	8.80801	8.96027	9.01946	9.97875	9.963	10.1843	8.79312	8.80941	8.7473	8.61122	8.55377
e_gw1.91.16.1	5.63261	5.87649	5.73129	5.0592	4.82438	4.82639	5.05482	5.01967	5.94786	5.84301	5.52667	4.94444	5.3949	5.33989	4.91603	4.99651
e_gw1.27.52.1	15.1732	15.2325	15.1456	14.2464	14.3454	14.2197	14.3088	14.4798	15.4613	15.4377	15.495	14.6454	14.3942	14.2023	14.2533	14.3899
gw1.59.12.1	6.78356	6.57217	6.72223	6.14624	6.26123	6.02925	6.23081	6.03848	6.72844	6.85681	6.50831	6.40796	6.25361	6.14863	5.90244	5.84425
e_gw1.1.1256.1	12.1181	12.1109	11.9311	11.4189	11.4423	11.3584	11.3913	11.381	12.0933	12.2141	12.1688	11.7184	11.7359	11.4692	11.1675	11.3811
gm1.7752_g	7.27786	6.99458	6.86245	5.1479	5.05936	4.5892	5.10133	4.83346	6.40514	6.21603	6.2636	4.91204	5.08209	4.67144	4.37541	4.82518
estExt_Genewise1Plus.C_7300004	10.1552	10.1115	9.83793	8.65679	8.55259	8.40871	8.82225	8.69749	9.54879	9.41902	9.35991	8.95657	8.44155	8.71755	8.66338	9.1666
fgenesh1_kg.132_#_1_#_isotig04248	7.40546	7.34936	7.14866	6.34074	6.34492	6.34664	6.3673	6.36213	7.46151	7.20831	7.37045	6.01839	6.30293	6.11379	6.0225	6.41138
gw1.533.5.1	3.86236	3.94218	3.43967	2.84657	3.09348	3.08209	2.95661	2.95763	3.18229	3.3698	3.63538	2.89215	2.98417	2.86257	3.15398	2.80878
fgenesh1_kg.11_#_168_#_isotig10442	10.5236	10.5591	10.6078	9.78209	9.79564	9.68671	9.64136	9.71976	10.2387	10.3162	10.5429	9.53796	9.80239	9.40403	9.42835	9.72585
e_gw1.201.5.1	7.17216	6.70401	6.78361	5.61411	5.7987	5.81173	5.62992	5.59076	6.84988	6.84965	6.68863	5.62685	5.44459	5.69887	5.29822	5.06736
estExt_Genewise1Plus.C_510001	9.05261	8.72733	8.78067	7.58686	7.7962	7.63263	7.50005	7.63931	8.89754	8.81923	8.8407	7.80971	7.74656	7.76484	7.19705	7.09429
fgenesh1_kg.41_#_14_#_isotig03220	9.4013	9.36888	9.55178	8.73607	8.80783	8.78377	8.79472	8.86361	10.0004	9.86437	9.67256	9.0844	8.795	8.89751	8.40979	8.5327
estExt_Genemark1.C_240013	10.0957	10.0286	10.1424	9.38737	9.48209	9.3763	9.32754	9.41474	10.3599	10.4852	10.6242	9.61159	9.67002	9.29059	8.93582	9.00251
estExt_Genemark1.C_200046	9.06993	9.03642	9.30767	8.37263	8.46462	8.47666	8.58243	8.50992	9.10884	8.94859	9.0895	8.28082	8.42522	8.28749	8.25544	8.63592
estExt_Genewise1Plus.C_1_t50001	7.76668	7.80749	7.86597	7.07648	7.04575	7.25255	7.06666	7.10483	7.78497	8.00629	8.04914	6.81426	7.1654	6.7654	6.68689	6.93167
e_gw1.18.297.1	7.88459	7.62345	7.68129	7.15263	7.16299	7.14104	7.17668	7.12159	7.68428	7.73462	7.81266	7.12758	7.33972	7.18579	7.08051	6.84379
gm1.14370_g	7.17065	6.95413	6.69016	6.01622	5.7127	5.80008	5.75956	5.71977	6.0756	5.96638	6.29854	5.31562	5.78987	5.61237	5.32765	5.99749
e_gw1.1306.1.1	12.0193	12.7644	12.7901	10.6174	10.6342	10.7547	10.8282	10.8311	13.16	12.9462	13.3975	11.5128	11.7731	10.9083	10.5758	10.6546
e_gw1.13.512.1	14.3497	14.3404	14.1626	13.6007	13.6315	13.6631	13.7258	13.676	13.9503	14.0184	14.281	13.5302	13.6004	13.3539	13.4144	13.4923
fgenesh1_kg.4_#_78_#_isotig09987	11.8194	11.7019	11.6342	9.45265	9.655	9.51982	10.1022	10.1585	11.896	11.3852	12.0708	10.1852	10.3398	9.70353	9.42594	11.1279
estExt_Genewise1Plus.C_220252	10.6779	10.8206	10.7195	10.1378	9.99275	10.0558	10.0229	10.0438	10.9643	10.8743	10.9566	9.97978	9.90924	10.011	10.0764	10.3492
fgenesh1_kg.73_#_7_#_isotig06717	9.35333	9.42668	9.23756	8.50305	8.70928	8.37228	8.39209	8.44738	9.79061	9.74431	9.73676	9.17877	9.0618	8.90696	8.81522	8.73222
gm1.11020_g	6.98362	6.99412	6.89901	6.3456	6.03552	6.06703	6.06261	6.29012	7.12062	7.26958	7.31592	6.22442	6.8588	5.9943	6.28154	6.80437
estExt_Genemark1.C_2_t20094	9.93246	9.96898	9.86414	9.01734	9.06409	9.06337	9.21532	9.15162	9.98881	10.0632	10.1033	9.18775	9.16798	9.32905	9.45529	9.69694
estExt_Genewise1.C_15940001	6.29556	6.05153	5.80497	4.88371	4.98983	5.0865	4.69046	4.85829	6.00456	6.12699	6.11681	5.05797	5.06774	4.95237	4.68753	4.82678
gw1.40.121.1	7.86521	7.9746	7.76583	7.15021	7.05418	7.1696	7.07315	7.15502	8.04291	7.72394	7.95262	7.33216	7.52092	7.21828	6.68256	6.91661
fgenesh1_kg.8_#_113_#_isotig08507	13.142	12.9423	12.6844	10.6278	10.6933	10.6414	10.7927	10.7989	13.3873	13.2445	13.2696	11.7465	10.9252	10.9548	10.5254	10.7317
e_gw1.14.198.1	8.95944	8.86454	8.73758	8.14537	8.10853	7.858	7.88115	7.95538	9.1559	8.97328	8.92812	7.8975	7.84934	7.47913	7.01512	8.59984
estExt_Genewise1Plus.C_6360005	8.44625	7.69591	7.41626	6.40606	6.61599	6.38254	6.15849	6.22721	6.69665	6.75044	6.40712	6.06825	6.39151	5.73156	5.45885	5.64278
estExt_Genewise1Plus.C_300149	9.25442	9.17871	9.49792	8.62272	8.56767	8.61336	8.71789	8.69594	9.00554	9.12954	9.12919	8.30471	8.34915	8.44418	8.46166	8.75226
estExt_Genemark1.C_4280005	10.3834	10.286	10.2856	9.50525	9.59563	9.51871	9.52468	9.61274	10.1599	10.2364	10.2642	9.54192	9.72367	9.36617	9.35483	9.93763
fgenesh1_kg.441_#_6_#_isotig02951	8.80279	8.71419	8.74902	8.18431	8.33935	7.96079	8.10479	8.14293	9.069	8.86119	9.28969	8.38417	8.28766	8.22985	8.29849	8.79087
estExt_Genemark1.C_240080	11.6221	11.6067	11.5187	10.2833	10.1844	9.95225	10.0932	10.0104	11.9643	11.6955	11.8751	10.8267	10.5276	10.5518	9.93423	10.7445
estExt_Genemark1.C_710017	9.91093	10.713	10.3717	9.00149	9.24887	9.07725	9.49455	9.50137	10.511	10.988	10.8219	10.0681	9.8767	9.76492	9.39394	9.91416
estExt_Genemark1.C_19480002	9.28856	9.43511	9.40121	8.51674	8.70313	8.49613	8.6793	8.53367	9.24085	9.28158	9.16579	8.42073	8.54478	8.26636	8.22163	8.46743
e_gw1.205.1.1	8.35155	8.20496	8.15815	7.47665	7.70921	7.52869	7.47081	7.46345	7.75788	7.90691	7.94226	7.45202	7.32714	7.21289	7.21121	6.65253
estExt_Genewise1.C_10_t10046	9.9959	10.0127	10.119	9.21217	9.23945	9.37254	9.23002	9.16996	10.1464	10.2973	10.404	9.23619	9.58983	9.07737	9.01671	9.03366
gm1.13535_g	4.79407	5.07624	5.33644	4.09042	4.19064	4.19279	4.23496	4.63066	5.18845	5.15526	5.35548	4.38066	4.51801	4.03243	4.00171	4.09099
estExt_Genemark1.C_350021	10.5022	10.4594	10.3783	9.60831	9.65458	9.5678	9.48199	9.47885	10.4997	10.5059	10.4563	10.0374	9.79559	9.87986	9.55248	9.44896
fgenesh1_pm.11_#_117	9.98896	10.012	9.91081	8.6319	8.65748	8.48515	8.32446	8.4477	10.1335	10.1226	10.1883	8.45302	8.45427	8.16327	8.10275	8.46047
fgenesh1_kg.7_#_6_#_isotig05701	10.0268	9.82476	9.81498	9.19975	9.09117	9.09181	9.10137	8.96248	10.0881	10.0214	9.9115	9.12601	9.2691	9.15431	8.75993	8.9602
gm1.3175_g	9.84074	9.60396	9.61618	8.34616	8.53141	8.14337	8.25926	8.37157	9.56205	9.4056	9.44451	8.22425	8.10315	7.96678	7.69556	8.3122
fgenesh1_kg.16_#_76_#_isotig11436	14.3283	14.0508	13.9145	12.9352	12.9857	12.7866	12.9211	12.8603	14.2336	13.7768	13.6943	13.3842	13.3447	13.2415	12.6977	13.4934
fgenesh1_kg.18_#_128_#_isotig06249	12.276	12.3875	12.4107	10.8093	10.9654	10.5248	10.5297	10.5062	12.1006	12.1564	12.0728	10.7195	11.0725	10.9643	10.8764	11.1612
estExt_fgenesh1_pg.C_130116	14.0647	13.9711	14.0849	12.2458	12.4233	12.7962	12.594	12.909	13.9216	13.5503	13.9395	12.6928	13.144	12.962	12.8663	13.6177
gm1.15755_g	7.14411	6.96745	7.11379	6.60822	6.3891	6.48315	6.02818	6.20971	7.07503	6.87997	6.91171	6.11747	6.72316	5.74861	5.56751	5.8021
fgenesh1_kg.28_#_63_#_isotig00513	12.2508	12.2317	12.4336	10.8384	10.8394	10.7872	10.7717	10.8024	12.878	12.8344	13.1083	11.0774	11.4306	10.7746	10.8593	11.6292
fgenesh1_pg.16_#_42	9.42325	9.30491	9.5344	8.83175	8.90333	8.812	8.85807	8.80982	9.86111	9.74221	9.62637	9.21103	9.07182	9.06998	9.07727	8.64355
gm1.14990_g	3.28204	3.40063	3.22638	2.39639	2.41824	2.50177	2.46912	2.44156	3.78957	3.81588	3.46916	2.52312	2.68952	2.49906	2.52026	2.53242
e_gw1.12.484.1	6.42448	6.12666	5.8289	5.13983	5.23049	5.1495	5.07719	5.32911	5.93269	5.88116	5.6993	4.92048	5.35862	4.79358	5.07841	4.83236
estExt_Genemark1.C_130250	5.35713	5.35438	5.2773	4.83978	4.82467	4.76332	4.63897	4.62362	5.1572	4.93948	5.33115	4.58738	4.81455	4.65854	4.50566	4.36993
estExt_Genemark1.C_9010001	8.23661	7.75092	7.99302	7.4427	7.55637	7.33519	7.31607	7.3224	7.91747	7.94385	8.04094	7.26266	7.27951	7.00501	6.73246	6.72089
estExt_Genemark1.C_3960004	9.54827	9.68729	9.7359	8.88151	8.74846	8.7755	8.78152	8.76349	9.79869	9.59128	9.6535	8.78193	8.64579	8.68459	8.64708	8.83197
estExt_fgenesh1_pg.C_2710002	8.99303	8.97038	9.19615	8.00485	7.79138	7.91283	7.85384	7.93904	8.84586	8.98613	9.31318	7.94062	8.12224	7.8251	8.04622	7.69666
e_gw1.8.698.1	10.5346	10.517	10.5588	9.73871	9.88416	9.80303	9.75585	9.79301	10.9172	11.1112	11.1293	10.2948	10.4304	10.2667	10.0186	10.3636
e_gw1.674.3.1	8.29279	8.28943	8.23354	7.42537	7.7672	7.51511	7.58132	7.52558	8.22707	8.16705	8.07558	7.67926	7.66387	7.50527	7.2339	7.10392
estExt_Genewise1.C_2_t30431	13.0969	13.068	13.0532	11.5345	11.5479	11.6435	11.6933	11.6944	13.2235	13.2025	13.1924	11.6858	11.8235	11.6911	11.485	11.1561
e_gw1.2.52.1	6.43736	6.48749	6.51994	5.65346	5.40049	5.38437	5.68346	5.80415	6.37283	6.35387	6.11241	5.59483	5.89653	5.72014	5.57219	5.6017
fgenesh1_kg.8_#_41_#_isotig01622	14.6778	14.723	14.8792	13.9211	13.9119	14.0481	14.1347	14.0716	15.3558	15.3578	15.3904	14.4089	14.3911	14.3994	14.4236	14.6909
estExt_Genewise1.C_1_t30475	11.6301	11.7215	11.5208	10.7893	10.666	10.6697	10.742	10.6695	11.7225	11.763	11.6881	10.6947	10.8807	10.6127	10.3784	11.2223
estExt_Genewise1.C_17580001	9.58151	9.53258	9.59451	8.87825	8.77546	9.01031	8.77614	8.87192	9.61296	9.36528	9.30249	8.7301	8.53797	8.64344	8.13934	8.15135
fgenesh1_pg.41_#_3	11.1215	11.2346	11.7337	10.4904	10.303	10.2887	10.1493	10.2025	11.1231	11.4204	11.473	9.79198	10.036	9.70244	9.56443	9.54709
estExt_Genemark1.C_2290002	8.91177	8.84859	8.83121	6.9247	6.87915	6.67541	6.74976	6.81302	8.99666	8.72045	8.8446	7.10135	6.97922	6.86068	6.34792	7.06309
gm1.9656_g	11.5663	11.6476	11.6066	10.6443	10.7268	10.6947	10.8073	10.8003	11.6668	11.7609	11.8185	11.1195	11.0457	10.8886	10.8302	10.5628
estExt_Genewise1Plus.C_370155	13.3145	13.1739	12.9689	11.723	11.6887	11.6865	12.5249	12.0379	13.4482	13.0425	13.3679	12.5319	12.4668	12.4847	11.9449	12.5872
e_gw1.50.87.1	8.88744	8.82497	8.86333	8.18811	8.36813	8.16985	8.0999	8.12847	9.0145	8.96687	8.82689	8.24003	8.08854	7.98881	7.65598	7.55498
fgenesh1_kg.63_#_4_#_isotig12999	11.2423	11.227	11.3092	10.5093	10.5601	10.5852	10.5054	10.4523	11.3166	11.414	11.584	10.1461	10.5421	10.1279	10.0839	11.201
gw1.5.926.1	7.40377	7.31689	7.13464	6.32182	6.17175	6.30592	6.31992	6.32217	7.39077	7.63335	7.28826	6.08712	6.36513	6.50252	6.47315	5.82792
estExt_Genemark1.C_13850002	9.49708	9.53156	9.864	8.8694	8.83335	8.98489	8.89112	8.89248	9.58361	9.36038	9.21815	8.73461	9.06763	8.7077	8.29456	8.05185
gw1.86.32.1	3.07503	3.42026	3.11085	2.43584	2.64322	2.5245	2.71313	2.62232	3.1103	3.293	2.81791	2.49051	2.78272	2.52174	2.54332	2.67858
fgenesh1_kg.13_#_67_#_isotig05397	13.3274	13.2156	13.1911	12.3858	12.4638	12.4982	12.4844	12.4654	13.1863	13.2304	13.226	12.5683	12.5775	12.4053	12.4046	12.4662
fgenesh1_kg.56_#_6_#_isotig07499	12.5931	12.4055	12.5206	11.5252	11.5499	11.5666	11.5156	11.6092	12.2565	12.1673	12.3319	11.7509	11.7425	11.6346	11.2996	10.9919
fgenesh1_kg.1_#_499_#_isotig08267	13.4576	13.3271	13.2286	11.8805	11.9541	11.7997	11.823	11.8852	13.0497	12.9778	13.3389	12.4253	12.3945	11.9636	11.9603	12.5606
estExt_Genemark1.C_18360001	3.13018	3.1284	2.80422	2.3331	2.4208	2.53795	2.57543	2.58617	3.03694	3.54533	2.99029	2.39299	2.55883	2.71507	2.65826	2.64057
gm1.14362_g	3.43419	3.50773	3.41813	3.07702	2.89038	2.82038	2.85847	2.90985	3.41754	3.31274	3.34718	2.84539	2.93537	2.9883	2.89	3.24142
fgenesh1_kg.12_#_82_#_isotig00885	12.9492	12.9194	12.9502	11.7904	11.8747	11.8617	11.8395	11.8123	12.8967	12.8887	13.0173	11.8879	12.0814	11.8547	12.019	12.4344
fgenesh1_kg.21_#_49_#_isotig08510	11.7541	11.6658	11.5676	10.7476	10.7997	10.7737	10.8812	10.9348	11.7977	11.7084	11.9085	11.1031	10.942	11.0031	10.9168	11.5383
fgenesh1_kg.6_#_201_#_isotig09330	11.3982	11.3106	11.3674	10.4479	10.4764	10.5126	10.4556	10.4026	11.2075	11.2018	11.3295	10.3006	10.269	10.2022	10.2145	10.1547
fgenesh1_kg.2_#_319_#_isotig08549	12.9538	12.9768	12.596	11.3752	11.4416	11.3946	11.4465	11.4753	13.1491	13.2824	13.2006	12.0781	11.7979	11.9964	11.8831	11.9715
fgenesh1_pm.14_#_104	11.6891	11.5476	11.4908	9.96221	9.90532	9.90343	9.83007	9.89369	11.3339	11.4655	11.5674	10.2072	10.0091	10.0297	9.66012	10.3196
estExt_fgenesh1_pm.C_450008	12.3803	12.3246	12.381	11.6125	11.6743	11.5219	11.4916	11.5719	12.2094	12.164	12.2505	11.3085	11.3964	11.183	11.2433	11.0867
gw1.28.177.1	3.89765	4.16187	3.97891	3.37367	3.46734	3.53019	3.55156	3.69319	4.3058	4.35282	4.18553	3.64114	3.6347	3.85363	3.48791	3.36683

## Sheet: Pi down
427 unique P. involutus genes specifically down-regulated by Low Pi condition. Reference: Paxillus involutus ATCC 200175 genome (v1.0)
		Log2 Fold-Changes
Gene Model Name	Protein Id	NS Low Pi Vs NS High Pi	S Low Pi Vs S High Pi	S Low Pi Vs NS Low Pi	S High Pi Vs NS High Pi	EC	KOG
estExt_fgenesh1_pg.C_40127	179027	-1.27738	-1.77972	Not Significant	Not Significant		G-protein alpha subunit (small G protein superfamily)
e_gw1.1409.1.1	93008	-1.54872	-1.36638	Not Significant	Not Significant	2-acetyl-1-alkylglycerophosphocholine esterase.	WD40 repeat-containing protein
gw1.181.2.1	26335	-1.93188	-2.57007	Not Significant	Not Significant
e_gw1.42.26.1	82905	-1.07477	-2.24928	Not Significant	Not Significant
gm1.3249_g	8678	-2.69955	-1.86177	Not Significant	Not Significant
fgenesh1_kg.10_#_96_#_isotig10976	168226	-1.37672	-1.40909	Not Significant	Not Significant		Methyltransferase
gw1.2473.6.1	30105	-1.36825	-1.88557	Not Significant	Not Significant
e_gw1.540.4.1	90255	-1.01472	-1.03877	Not Significant	Not Significant	Chitinase.	Chitinase
gm1.10810_g	16239	-1.54734	-1.42516	Not Significant	Not Significant
fgenesh1_kg.570_#_1_#_isotig12455	173491	-1.52495	-2.84907	Not Significant	1.5747
gm1.15301_g	20730	-1.36803	-2.1376	Not Significant	Not Significant
fgenesh1_kg.1_#_113_#_isotig02870	164945	-2.01254	-1.22095	1.2015	Not Significant		Vesicular amine transporter
e_gw1.871.7.1	91594	-1.32816	-1.69086	Not Significant	Not Significant
fgenesh1_kg.44_#_12_#_isotig09082	171295	-1.36412	-1.04621	Not Significant	Not Significant
estExt_Genewise1Plus.C_170093	115292	-1.14014	-1.17064	Not Significant	Not Significant
fgenesh1_kg.12_#_12_#_isotig02298	168666	-1.1896	-1.32114	Not Significant	Not Significant
estExt_Genemark1.C_9950001	103360	-3.26542	-1.9127	2.15289	Not Significant
estExt_fgenesh1_pm.C_2840002	177598	-1.39456	-2.23253	Not Significant	Not Significant		Uncharacterized conserved protein
gm1.625_g	6054	-1.76807	-1.48323	Not Significant	Not Significant		Serine/threonine protein kinase
gm1.12906_g	18335	-1.36924	-1.22765	Not Significant	Not Significant
fgenesh1_pg.8_#_153	154318	-2.4819	-2.16944	Not Significant	Not Significant
gm1.2424_g	7853	-1.47019	-1.40284	Not Significant	Not Significant	Acting on paired donors, with incorporation or reduction of	Cytochrome P450 CYP2 subfamily
fgenesh1_kg.237_#_2_#_contig00074	172782	-1.01057	-1.29583	Not Significant	Not Significant
estExt_Genemark1.C_110016	98772	-1.60768	-1.94186	Not Significant	Not Significant
fgenesh1_kg.64_#_40_#_isotig11829	171936	-3.04712	-1.88445	Not Significant	1.20776
gm1.5846_g	11275	-1.15862	-1.70466	Not Significant	Not Significant
fgenesh1_kg.4_#_225_#_contig00074	166783	-1.16076	-1.54634	Not Significant	Not Significant
gm1.7103_g	12532	-2.12702	-1.71477	Not Significant	Not Significant
estExt_Genewise1Plus.C_650024	119169	-1.17647	-1.22099	Not Significant	Not Significant	Bacterial leucyl aminopeptidase.	Transferrin receptor and related proteins containing the protease-associated (PA) domain
gm1.15957_g	21386	-1.5159	-1.38921	Not Significant	Not Significant
e_gw1.4.747.1	69621	-1.04066	-1.05141	Not Significant	Not Significant
fgenesh1_pg.2661_#_1	159421	-1.18335	-2.02584	Not Significant	Not Significant		Ca2+/calmodulin-dependent protein kinase kinase beta and related serine/threonine protein kinases
estExt_Genewise1Plus.C_270111	116870	-1.6152	-1.0663	1.01971	Not Significant
estExt_Genemark1.C_3_t10259	96296	-1.51357	-1.16296	Not Significant	Not Significant		FOG: Zn-finger
gw1.70.19.1	37544	-1.08009	-1.05873	Not Significant	Not Significant
gm1.8608_g	14037	-1.23292	-1.55848	Not Significant	Not Significant
estExt_Genemark1.C_5510003	102937	-1.88341	-2.11625	Not Significant	Not Significant
estExt_Genewise1.C_1_t50191	124692	-1.91068	-1.94128	Not Significant	Not Significant		C-type lectin
gm1.15769_g	21198	-1.32893	-1.06442	Not Significant	Not Significant
gm1.12086_g	17515	-1.29141	-1.88303	1.06924	1.66086		HMG-box transcription factor
e_gw1.42.44.1	82988	-1.13916	-1.10302	Not Significant	Not Significant
gm1.2415_g	7844	-2.02883	-1.76437	Not Significant	Not Significant	Unspecific monooxygenase.	Cytochrome P450 CYP2 subfamily
e_gw1.509.1.1	90106	-1.74217	-1.522	Not Significant	Not Significant
estExt_Genemark1.C_60061	97244	-2.29022	-1.38523	1.53904	Not Significant		Predicted serine/threonine protein kinase
gm1.3254_g	8683	-1.90016	-1.07303	1.2601	Not Significant		Predicted serine/threonine protein kinase
fgenesh1_kg.6_#_87_#_isotig05421	167119	-1.26292	-1.57572	Not Significant	Not Significant	Protein kinase.	Serine/threonine protein kinase Chk2 and related proteins
estExt_fgenesh1_pm.C_50021	175000	-1.01787	-1.13734	Not Significant	Not Significant
gm1.10547_g	15976	-3.16223	-4.97508	Not Significant	1.20844		Ammonia permease
estExt_Genemark1.C_24840001	104169	-1.23256	-1.04393	Not Significant	Not Significant
gw1.56.39.1	34427	-1.1852	-1.18269	Not Significant	Not Significant		FOG: Transposon-encoded proteins with TYA, reverse transcriptase, integrase domains in various combinations
estExt_Genemark1.C_8360001	103226	-2.71156	-3.68418	Not Significant	Not Significant
e_gw1.7.533.1	71939	-1.32404	-1.21404	Not Significant	Not Significant		Notchless-like WD40 repeat-containing protein
fgenesh1_pm.13_#_96	162912	-2.72056	-3.1973	Not Significant	Not Significant		Monodehydroascorbate/ferredoxin reductase
gm1.2416_g	7845	-1.15062	-1.06206	Not Significant	Not Significant	Unspecific monooxygenase.	Cytochrome P450 CYP2 subfamily
gw1.56.69.1	41819	-1.61296	-1.65446	Not Significant	Not Significant
gm1.14275_g	19704	-4.56238	-5.17472	Not Significant	Not Significant	Agmatinase.	Arginase family protein
estExt_fgenesh1_pg.C_7000001	182558	-1.03932	-1.03899	Not Significant	Not Significant
estExt_Genemark1.C_210061	100134	-1.88996	-1.42697	Not Significant	Not Significant
gm1.3102_g	8531	-1.02108	-1.83094	Not Significant	Not Significant
gm1.15824_g	21253	-2.4383	-1.76779	Not Significant	Not Significant
gw1.1130.3.1	48328	-1.65788	-1.60384	Not Significant	Not Significant
estExt_Genemark1.C_200059	100028	-1.36186	-1.09809	Not Significant	Not Significant
estExt_fgenesh1_pm.C_3_t10322	174659	-2.10413	-2.06339	Not Significant	Not Significant		Permease of the major facilitator superfamily
gm1.14052_g	19481	-1.33481	-1.21498	Not Significant	Not Significant
estExt_fgenesh1_pg.C_510022	181778	-1.02521	-1.37744	Not Significant	Not Significant
fgenesh1_kg.68_#_5_#_isotig06033	171973	-1.01996	-1.22791	Not Significant	Not Significant
estExt_Genemark1.C_370093	101067	-3.60943	-3.6228	Not Significant	Not Significant	Protein-tyrosine-phosphatase.	Dual specificity phosphatase
estExt_Genewise1.C_1_t50131	124636	-2.29375	-1.86781	Not Significant	Not Significant		NADH:ubiquinone oxidoreductase, NDUFA9/39kDa subunit
estExt_Genemark1.C_340060	100898	-1.25048	-1.00114	1.27705	1.02771
estExt_Genemark1.C_490053	101493	-2.1846	-1.90269	Not Significant	Not Significant
gm1.5914_g	11343	-1.90677	-2.06292	Not Significant	Not Significant
estExt_Genewise1Plus.C_1070027	119771	-1.98885	-1.20954	1.091	Not Significant
fgenesh1_kg.2_#_414_#_isotig10219	165880	-2.50328	-1.78621	Not Significant	Not Significant		Predicted lipase
estExt_fgenesh1_pm.C_120008	176261	-1.36592	-1.35056	Not Significant	Not Significant	Transaldolase.	Transaldolase
fgenesh1_pm.13_#_130	162946	-1.26368	-1.32964	Not Significant	Not Significant	Alcohol dehydrogenase.	Alcohol dehydrogenase, class V
e_gw1.569.6.1	90382	-1.28369	-1.67808	Not Significant	Not Significant		ATP-dependent DNA helicase
estExt_Genemark1.C_17830001	103846	-1.18827	-1.07974	Not Significant	Not Significant		Leucine rich repeat proteins, some proteins contain F-box
fgenesh1_kg.148_#_1_#_isotig04732	172505	-3.60208	-3.84438	Not Significant	Not Significant		Urea transporter
gw1.10.635.1	46775	-1.58346	-1.81373	Not Significant	Not Significant
estExt_Genewise1.C_180296	134547	-1.55424	-1.0874	Not Significant	Not Significant		Predicted histone tail methylase containing SET domain
estExt_Genemark1.C_140158	99463	-1.13249	-1.09122	Not Significant	Not Significant
estExt_Genewise1.C_1_t10071	122960	-1.2695	-1.36766	Not Significant	Not Significant	Phosphatidylserine decarboxylase.	Phosphatidylserine decarboxylase
gm1.456_g	5885	-1.69639	-1.19911	Not Significant	Not Significant	DNA-directed DNA polymerase.	DNA polymerase zeta, catalytic subunit
estExt_Genewise1Plus.C_9060004	121498	-1.71625	-1.70423	Not Significant	Not Significant		Polo-like serine/threonine protein kinase
gw1.1612.3.1	29140	-2.86748	-1.5451	Not Significant	Not Significant	8-amino-7-oxononanoate synthase.	Serine palmitoyltransferase
fgenesh1_pg.1_#_258	152100	-2.43225	-1.77724	Not Significant	Not Significant
estExt_Genewise1Plus.C_400129	118044	-1.05289	-1.23165	Not Significant	Not Significant	Unspecific monooxygenase.	Cytochrome P450 CYP2 subfamily
fgenesh1_pg.3_#_55	152873	-1.47091	-1.73988	Not Significant	Not Significant
gm1.11427_g	16856	-2.10706	-2.11565	Not Significant	Not Significant
estExt_Genemark1.C_1450008	102256	-1.36739	-1.8545	1.10178	1.58889
fgenesh1_pm.7_#_81	161664	-2.04466	-2.31928	Not Significant	Not Significant		Amino acid transporters
estExt_Genemark1.C_110114	98851	-1.34361	-1.8427	Not Significant	Not Significant
gm1.5623_g	11052	-1.19728	-1.09784	Not Significant	Not Significant
gm1.2609_g	8038	-1.44054	-1.44919	Not Significant	Not Significant
e_gw1.40.45.1	82700	-3.32296	-1.48403	1.28335	Not Significant
fgenesh1_kg.25_#_35_#_isotig10933	170048	-2.30973	-1.45693	Not Significant	Not Significant
fgenesh1_kg.27_#_28_#_isotig11541	170199	-1.18742	-1.25207	Not Significant	Not Significant	Ubiquitin--protein ligase.	Ubiquitin-protein ligase
estExt_Genemark1.C_10190001	103381	-2.15552	-1.42708	Not Significant	Not Significant		Arp2/3 complex-interacting protein VIP1/Asp1, involved in regulation of actin cytoskeleton
e_gw1.3.37.1	67634	-1.67296	-1.13232	Not Significant	Not Significant
estExt_Genewise1Plus.C_5860001	121055	-1.13725	-1.01724	Not Significant	Not Significant	Unspecific monooxygenase.	Cytochrome P450 CYP2 subfamily
gm1.16077_g	21506	-1.50595	-2.4684	Not Significant	Not Significant
gm1.13338_g	18767	-2.46382	-2.26587	Not Significant	Not Significant		RNA polymerase II, large subunit
estExt_Genewise1Plus.C_340040	117504	-1.2578	-1.67215	Not Significant	1.07976
estExt_Genewise1Plus.C_1_t10281	104417	-1.10873	-1.11367	Not Significant	Not Significant		Uncharacterized conserved protein
estExt_fgenesh1_pm.C_1_t20145	174064	-1.33761	-1.75062	Not Significant	Not Significant
gm1.15733_g	21162	-2.47955	-1.74814	Not Significant	Not Significant
fgenesh1_pm.3_#_17	160496	-1.00973	-1.14921	Not Significant	Not Significant		Predicted lipase/calmodulin-binding heat-shock protein
estExt_Genewise1.C_6820008	140191	-1.03083	-1.68728	Not Significant	Not Significant
gw1.10.152.1	27707	-1.19772	-1.37651	Not Significant	Not Significant		Predicted transporter (major facilitator superfamily)
gm1.5622_g	11051	-1.11951	-1.6526	Not Significant	Not Significant
gm1.3328_g	8757	-1.00813	-1.198	Not Significant	Not Significant
e_gw1.21.173.1	79193	-1.40344	-1.04703	Not Significant	Not Significant
gm1.4553_g	9982	-1.84802	-2.15981	Not Significant	Not Significant
estExt_Genewise1Plus.C_140231	114742	-1.15689	-1.90193	Not Significant	Not Significant		Mitochondrial tricarboxylate/dicarboxylate carrier proteins
gw1.943.3.1	36987	-1.84413	-2.20569	Not Significant	Not Significant
fgenesh1_kg.13_#_89_#_isotig09081	168858	-1.69091	-1.81323	Not Significant	Not Significant		Conserved ATP/GTP binding protein
estExt_fgenesh1_pg.C_6350001	182519	-2.80846	-2.05359	Not Significant	Not Significant		Arp2/3 complex-interacting protein VIP1/Asp1, involved in regulation of actin cytoskeleton
estExt_fgenesh1_pm.C_480016	177243	-1.1877	-1.43952	Not Significant	Not Significant		Leucine-rich repeat protein
gm1.11906_g	17335	-1.75093	-1.19599	Not Significant	Not Significant
gm1.10729_g	16158	-1.28958	-1.2315	Not Significant	Not Significant		Transcription initiation factor TFIID, subunit TAF5 (also component of histone acetyltransferase SAGA)
gm1.8670_g	14099	-2.5846	-3.06216	Not Significant	Not Significant		HAT repeat protein
e_gw1.4.129.1	69189	-1.58993	-2.34458	Not Significant	Not Significant
fgenesh1_kg.47_#_26_#_isotig05533	171452	-1.08777	-1.66398	Not Significant	Not Significant
fgenesh1_kg.1_#_419_#_isotig10729	165251	-1.76729	-2.05596	Not Significant	Not Significant		HVA22/DP1 gene product-related proteins
gm1.4088_g	9517	-2.25845	-2.17685	Not Significant	Not Significant
e_gw1.25.126.1	80066	-1.06305	-1.29579	Not Significant	Not Significant	Ribonuclease H.	Ribonuclease H
e_gw1.95.28.1	86556	-1.51134	-1.30102	Not Significant	Not Significant
fgenesh1_kg.1_#_596_#_isotig12720	165428	-1.0646	-1.62191	Not Significant	Not Significant		Uncharacterized conserved protein
gm1.6925_g	12354	-1.93276	-2.35526	Not Significant	Not Significant
gm1.15849_g	21278	-1.34748	-1.05973	Not Significant	Not Significant
gm1.4981_g	10410	-1.39833	-1.00789	Not Significant	Not Significant
estExt_Genewise1Plus.C_160069	115124	-1.88314	-1.50426	Not Significant	Not Significant		RNA helicase BRR2, DEAD-box superfamily
gm1.7011_g	12440	-1.30101	-1.19002	Not Significant	Not Significant		Pleiotropic drug resistance proteins (PDR1-15), ABC superfamily
fgenesh1_kg.2_#_435_#_ABG33850.1	165901	-1.88348	-1.38038	1.33483	Not Significant
gm1.943_g	6372	-1.2131	-1.06017	Not Significant	Not Significant		Casein kinase (serine/threonine/tyrosine protein kinase)
estExt_Genewise1Plus.C_11_t10165	113411	-2.18418	-2.32007	Not Significant	Not Significant
estExt_fgenesh1_pg.C_100052	180042	-4.19387	-4.06887	Not Significant	Not Significant	Formamidase.
e_gw1.68.11.1	85186	-2.28529	-2.1586	Not Significant	Not Significant
estExt_fgenesh1_pm.C_100052	175965	-1.05524	-1.60604	Not Significant	1.01985
e_gw1.15.265.1	77505	-1.38704	-1.99657	Not Significant	Not Significant
estExt_Genewise1Plus.C_11_t10297	113521	-2.37482	-1.18019	1.152	Not Significant
estExt_Genemark1.C_420007	101213	-1.15441	-1.00857	Not Significant	Not Significant
gm1.3248_g	8677	-2.25953	-1.29906	2.00084	1.04037
estExt_Genemark1.C_70324	97721	-1.19354	-1.31183	Not Significant	Not Significant		Predicted dehydrogenase
fgenesh1_kg.42_#_58_#_isotig08831	171249	-1.15768	-1.74337	Not Significant	Not Significant		Synaptic vesicle transporter SVOP and related transporters (major facilitator superfamily)
fgenesh1_kg.324_#_2_#_isotig06142	172974	-1.09271	-1.43482	Not Significant	Not Significant		Chitinase
fgenesh1_kg.22_#_46_#_isotig07282	169874	-1.05774	-1.41007	Not Significant	Not Significant		Multidrug resistance-associated protein/mitoxantrone resistance protein, ABC superfamily
gm1.13822_g	19251	-1.04027	-1.25812	Not Significant	Not Significant
gm1.10892_g	16321	-2.97222	-1.80844	1.26645	Not Significant
estExt_Genewise1.C_1010001	138618	-1.3715	-1.65222	Not Significant	Not Significant		Predicted histone tail methylase containing SET domain
estExt_fgenesh1_pg.C_380027	181535	-3.00525	-2.12075	Not Significant	Not Significant		Splicing coactivator SRm160/300, subunit SRm300
estExt_Genemark1.C_80055	97795	-1.19584	-1.12494	1.41195	1.34105
fgenesh1_pm.1_#_613	160042	-1.89636	-2.07429	Not Significant	Not Significant	Glycine dehydrogenase (decarboxylating).	Glycine dehydrogenase (decarboxylating)
e_gw1.1132.2.1	92368	-1.43229	-1.45629	Not Significant	Not Significant
fgenesh1_pg.26_#_55	156395	-1.45959	-1.42005	Not Significant	Not Significant
fgenesh1_pg.15_#_65	155709	-1.47148	-1.02319	Not Significant	Not Significant		1,4-benzoquinone reductase-like; Trp repressor binding protein-like/protoplast-secreted protein
gm1.7516_g	12945	-1.0429	-1.13216	Not Significant	Not Significant
e_gw1.636.5.1	90708	-2.32615	-1.75816	Not Significant	Not Significant
e_gw1.220.7.1	88257	-1.33264	-1.51316	Not Significant	Not Significant
gm1.834_g	6263	-1.65827	-1.85855	Not Significant	Not Significant
estExt_Genewise1.C_2200005	139093	-4.97351	-5.10279	Not Significant	Not Significant		Uncharacterized membrane protein, predicted efflux pump
estExt_Genewise1.C_2_t30015	125631	-1.90904	-1.77027	Not Significant	Not Significant
gm1.16295_g	21724	-2.72266	-1.9153	Not Significant	Not Significant
e_gw1.47.120.1	83544	-2.25328	-1.73311	Not Significant	Not Significant
fgenesh1_kg.5_#_139_#_isotig06905	166939	-1.56795	-1.94787	Not Significant	Not Significant
estExt_fgenesh1_pm.C_80243	175615	-1.80236	-1.90444	Not Significant	Not Significant		Predicted L-carnitine dehydratase/alpha-methylacyl-CoA racemase
estExt_Genemark1.C_440053	101298	-1.20814	-1.27704	Not Significant	Not Significant
gm1.4790_g	10219	-1.35072	-1.48419	Not Significant	Not Significant
gm1.14698_g	20127	-1.03935	-1.03088	Not Significant	Not Significant		Predicted E3 ubiquitin ligase
gm1.3399_g	8828	-2.08737	-3.49205	Not Significant	Not Significant
estExt_Genemark1.C_50167	97096	-1.06375	-1.27237	Not Significant	Not Significant		Tyrosine kinase specific for activated (GTP-bound) p21cdc42Hs
e_gw1.8.17.1	72805	-1.566	-1.10761	Not Significant	Not Significant	Cyclohexanone monooxygenase.	Flavin-containing monooxygenase
estExt_Genewise1.C_8_t20365	130359	-1.81998	-1.39158	Not Significant	Not Significant		Synaptic vesicle transporter SVOP and related transporters (major facilitator superfamily)
estExt_Genemark1.C_1290011	102228	-1.2527	-1.54666	Not Significant	Not Significant
fgenesh1_kg.21_#_22_#_isotig13615	169771	-3.53957	-3.48247	Not Significant	Not Significant
estExt_Genewise1.C_5_t10169	128102	-1.30653	-1.27111	Not Significant	Not Significant
gw1.1537.2.1	53964	-2.0987	-3.27581	Not Significant	Not Significant		Casein kinase II, beta subunit
gm1.5854_g	11283	-1.47141	-2.01785	Not Significant	Not Significant
fgenesh1_kg.2_#_368_#_isotig08803	165834	-2.93898	-3.76643	Not Significant	1.00664		Amino acid transporters
e_gw1.8.72.1	73118	-1.10682	-1.03697	Not Significant	Not Significant
fgenesh1_kg.15_#_33_#_isotig10334	169139	-1.0844	-1.18704	Not Significant	Not Significant
gm1.13894_g	19323	-1.84557	-1.97501	Not Significant	Not Significant	Amine oxidase (copper-containing).	Copper amine oxidase
estExt_Genemark1.C_170059	99756	-1.76316	-2.29448	Not Significant	Not Significant
estExt_Genewise1.C_24240003	141895	-1.60793	-2.00661	Not Significant	Not Significant		Predicted transporter (major facilitator superfamily)
gw1.1.2072.1	55921	-1.43446	-1.30115	Not Significant	Not Significant
fgenesh1_pg.13_#_164	155473	-2.57202	-2.59188	Not Significant	Not Significant		Predicted small molecule transporter
fgenesh1_pm.2_#_46	160185	-1.52976	-1.86767	Not Significant	Not Significant		FOG: Leucine rich repeat
gm1.14644_g	20073	-1.58306	-1.27121	1.29061	Not Significant
gm1.6511_g	11940	-1.18464	-1.5853	Not Significant	Not Significant
estExt_fgenesh1_pg.C_640006	181914	-1.27867	-1.16656	1.66635	1.55425
gm1.13475_g	18904	-1.94913	-2.2366	Not Significant	Not Significant
gw1.2681.2.1	50330	-1.10644	-1.42271	Not Significant	Not Significant
e_gw1.2.3.1	65743	-1.74884	-2.02031	Not Significant	Not Significant	Gly-X carboxypeptidase.	Aminoacylase ACY1 and related metalloexopeptidases
estExt_Genewise1.C_3_t40090	127167	-1.76031	-1.44173	Not Significant	Not Significant
gm1.7083_g	12512	-1.37727	-1.43478	Not Significant	Not Significant
e_gw1.13.635.1	76408	-1.01968	-1.8079	Not Significant	Not Significant
estExt_Genemark1.C_120016	99001	-1.18793	-1.30606	Not Significant	Not Significant	NADPH dehydrogenase.	NADH:flavin oxidoreductase/12-oxophytodienoate reductase
estExt_Genemark1.C_50298	97176	-1.42845	-1.30896	Not Significant	Not Significant
estExt_fgenesh1_pm.C_40002	174878	-4.48954	-4.48607	Not Significant	Not Significant		Sexual differentiation process protein ISP4
estExt_Genewise1Plus.C_210145	116096	-2.31823	-1.53614	Not Significant	Not Significant
gm1.14305_g	19734	-1.02722	-1.19219	Not Significant	Not Significant
estExt_Genewise1.C_1_t20450	123626	-1.00618	-1.77853	Not Significant	Not Significant	Exoribonucleases producing 5'-phosphomonoesters.	Exosomal 3'-5' exoribonuclease complex, subunit ski4 (Csl4)
estExt_Genemark1.C_12300001	103533	-1.81995	-1.80438	Not Significant	Not Significant
fgenesh1_pg.11_#_132	155135	-2.78934	-4.45222	Not Significant	Not Significant
estExt_fgenesh1_pg.C_6130001	182503	-1.24227	-1.34225	Not Significant	Not Significant
gm1.14102_g	19531	-1.76031	-1.09158	Not Significant	Not Significant
estExt_Genemark1.C_160080	99665	-1.41468	-1.64203	Not Significant	Not Significant		Synaptic vesicle transporter SVOP and related transporters (major facilitator superfamily)
e_gw1.2070.3.1	94100	-3.29368	-1.58206	Not Significant	Not Significant
e_gw1.13.329.1	76742	-5.59731	-6.11345	Not Significant	Not Significant		Sulfite oxidase, molybdopterin-binding component
estExt_Genemark1.C_100214	98613	-1.16139	-1.45966	Not Significant	Not Significant
e_gw1.7.717.1	71802	-1.7619	-1.80199	Not Significant	Not Significant
fgenesh1_pm.26_#_39	163570	-1.1554	-1.5358	Not Significant	Not Significant	Serine/threonine specific protein phosphatase.	Serine/threonine protein kinase
gm1.6557_g	11986	-1.20916	-1.12728	Not Significant	Not Significant
estExt_fgenesh1_pg.C_20343	178550	-1.70856	-1.37642	Not Significant	Not Significant
gm1.5704_g	11133	-1.24017	-1.8009	Not Significant	Not Significant
gm1.3805_g	9234	-1.32242	-1.08717	Not Significant	Not Significant
estExt_fgenesh1_pg.C_16920001	182929	-4.05091	-3.11396	Not Significant	Not Significant
fgenesh1_pg.10_#_199	154939	-1.3457	-1.21197	Not Significant	Not Significant
estExt_fgenesh1_pm.C_640010	177387	-2.45319	-2.12042	1.96033	1.62757
fgenesh1_kg.569_#_2_#_isotig02299	173490	-1.08793	-1.3269	Not Significant	Not Significant
e_gw1.57.31.1	84507	-3.40446	-3.15136	Not Significant	Not Significant
fgenesh1_kg.38_#_14_#_isotig07526	171041	-1.97262	-1.61604	Not Significant	Not Significant
estExt_Genemark1.C_1_t10258	95085	-1.75934	-2.07355	Not Significant	Not Significant	Choline kinase.	Choline kinase
fgenesh1_kg.12_#_91_#_isotig13610	168745	-1.26289	-1.00629	1.23968	Not Significant
estExt_Genemark1.C_11320001	103471	-1.4643	-1.67766	Not Significant	Not Significant
estExt_Genewise1.C_1_t10242	123034	-1.03817	-1.71278	Not Significant	Not Significant		DNA-binding subunit of a DNA-dependent protein kinase (Ku80 autoantigen)
estExt_Genewise1.C_3_t30201	126838	-1.7325	-1.57914	Not Significant	Not Significant		Predicted membrane protein
estExt_Genewise1.C_390107	136896	-2.44118	-2.32386	Not Significant	Not Significant
estExt_Genemark1.C_370040	101023	-1.04189	-1.01507	Not Significant	Not Significant
fgenesh1_kg.145_#_3_#_isotig06610	172487	-1.26909	-1.68211	Not Significant	1.13257
gm1.5670_g	11099	-1.07857	-1.11439	Not Significant	Not Significant
fgenesh1_kg.30_#_86_#_isotig13619	170525	-1.03342	-1.74785	Not Significant	Not Significant		Molecular chaperone (DnaJ superfamily)
estExt_Genemark1.C_230028	100323	-1.22039	-1.07613	Not Significant	Not Significant
fgenesh1_pg.8_#_24	154189	-1.27574	-1.56821	Not Significant	Not Significant
estExt_fgenesh1_pg.C_10890001	182719	-1.17118	-1.47795	Not Significant	Not Significant
fgenesh1_kg.13_#_127_#_AAT91253.1	168896	-1.4093	-1.17168	Not Significant	Not Significant	L-arabinose isomerase.	Predicted transporter (major facilitator superfamily)
fgenesh1_kg.113_#_3_#_isotig00031	172341	-1.38747	-1.18286	Not Significant	Not Significant	Lanosterol synthase.	Notchless-like WD40 repeat-containing protein
gw1.27.149.1	45586	-1.22962	-1.43275	Not Significant	Not Significant		Notchless-like WD40 repeat-containing protein
estExt_Genemark1.C_170062	99759	-1.00818	-1.06386	Not Significant	Not Significant
gw1.32.51.1	31193	-1.72658	-1.38452	Not Significant	Not Significant		Notchless-like WD40 repeat-containing protein
gm1.4994_g	10423	-1.67506	-1.95554	Not Significant	Not Significant		Predicted transporter (major facilitator superfamily)
gm1.3947_g	9376	-1.00765	-1.72453	Not Significant	Not Significant
estExt_Genewise1.C_3_t40043	127120	-1.03611	-1.1815	Not Significant	Not Significant
estExt_Genemark1.C_6380004	103034	-1.05558	-1.28977	Not Significant	Not Significant
estExt_Genemark1.C_80349	98038	-1.04497	-1.04016	Not Significant	Not Significant	Beta-N-acetylhexosaminidase.	Beta-N-acetylhexosaminidase
gm1.7347_g	12776	-1.34778	-1.651	Not Significant	Not Significant
fgenesh1_kg.1_#_143_#_isotig11599	164975	-1.46186	-1.74625	Not Significant	Not Significant		Predicted member of the intramitochondrial sorting protein family
gm1.1497_g	6926	-1.68982	-1.02261	Not Significant	Not Significant
fgenesh1_kg.14_#_31_#_isotig12110	168976	-1.16604	-1.44447	Not Significant	Not Significant
estExt_Genemark1.C_12560001	103553	-1.21102	-1.21643	Not Significant	Not Significant
fgenesh1_kg.11_#_205_#_isotig02592	168641	-1.26197	-1.10309	Not Significant	Not Significant
e_gw1.16.213.1	77915	-1.68417	-1.13231	Not Significant	Not Significant		RNA helicase BRR2, DEAD-box superfamily
estExt_fgenesh1_pg.C_100238	180180	-1.16127	-1.5294	Not Significant	Not Significant
gm1.8384_g	13813	-1.06989	-1.09664	Not Significant	Not Significant
gm1.13339_g	18768	-2.8691	-4.48559	Not Significant	Not Significant		Predicted dehydrogenase
gw1.44.36.1	41467	-1.68266	-1.83935	Not Significant	Not Significant
estExt_fgenesh1_pg.C_1230001	182118	-1.25971	-1.41884	Not Significant	Not Significant
fgenesh1_pm.30_#_74	163694	-2.12319	-1.85337	Not Significant	Not Significant	DNA-directed RNA polymerase.	Serine/threonine protein kinase
e_gw1.684.1.1	90891	-1.0978	-1.03869	Not Significant	Not Significant
fgenesh1_kg.4_#_183_#_isotig10733	166741	-1.7118	-1.61796	Not Significant	Not Significant
estExt_Genewise1.C_2_t20296	125466	-3.0119	-3.45257	Not Significant	Not Significant		Predicted alpha/beta hydrolase
estExt_Genemark1.C_11590001	103488	-1.47485	-1.36852	Not Significant	Not Significant
gm1.3933_g	9362	-1.0918	-1.26398	Not Significant	Not Significant
estExt_Genemark1.C_110048	98799	-2.19887	-2.5551	Not Significant	Not Significant		Translation initiation factor 2C (eIF-2C) and related proteins
estExt_Genemark1.C_50208	97126	-1.34572	-1.58199	Not Significant	Not Significant
estExt_Genemark1.C_3380002	102636	-1.2733	-1.14108	Not Significant	Not Significant	2-acetyl-1-alkylglycerophosphocholine esterase.	Notchless-like WD40 repeat-containing protein
gm1.9701_g	15130	-1.10491	-1.21416	Not Significant	Not Significant		Predicted transporter ADD1 (major facilitator superfamily)
estExt_Genewise1.C_5_t20166	128457	-1.19644	-1.74358	Not Significant	Not Significant
fgenesh1_kg.11_#_6_#_isotig08942	168442	-1.59258	-1.93732	Not Significant	Not Significant		Predicted ER membrane protein
estExt_Genewise1Plus.C_260026	116679	-1.66654	-1.2231	Not Significant	Not Significant
e_gw1.47.49.1	83471	-1.39291	-1.08036	Not Significant	Not Significant		FOG: Zn-finger
e_gw1.1.517.1	65117	-1.26083	-1.05021	Not Significant	Not Significant		Arylacetamide deacetylase
estExt_Genewise1Plus.C_17620003	122336	-1.21485	-1.11414	Not Significant	Not Significant		Alpha-L-fucosidase
gm1.10526_g	15955	-1.01155	-1.35276	Not Significant	Not Significant		Serine/threonine protein kinase
estExt_Genemark1.C_50284	97165	-1.32426	-1.27441	Not Significant	Not Significant
fgenesh1_kg.34_#_20_#_isotig04481	170812	-1.3932	-1.46028	Not Significant	Not Significant		Predicted histone tail methylase containing SET domain
fgenesh1_kg.5_#_227_#_isotig05971	167027	-1.25426	-1.52614	Not Significant	Not Significant	Membrane dipeptidase.	Renal dipeptidase
estExt_Genewise1Plus.C_6_t20038	110155	-1.46811	-1.83371	Not Significant	Not Significant		Ferric reductase-like proteins
estExt_Genewise1Plus.C_260193	116808	-1.17396	-1.82646	Not Significant	Not Significant	Uroporphyrin-III C-methyltransferase.	Uroporphyrin III methyltransferase
estExt_Genewise1.C_3_t40260	127323	-1.15924	-1.2085	Not Significant	Not Significant
gw1.35.45.1	36453	-1.40977	-1.87115	Not Significant	Not Significant
estExt_Genewise1Plus.C_1_t40283	105682	-1.04337	-1.29305	Not Significant	Not Significant
e_gw1.10.727.1	74941	-2.61047	-2.51228	Not Significant	Not Significant	Aldehyde reductase.	Aldo/keto reductase family proteins
fgenesh1_pm.47_#_11	163961	-1.61596	-1.53883	Not Significant	Not Significant
estExt_Genewise1.C_8_t20057	130105	-1.86288	-1.93774	Not Significant	Not Significant
e_gw1.1.2595.1	65301	-1.32246	-3.48202	Not Significant	1.30449
estExt_Genewise1.C_11440005	140797	-1.62798	-1.74853	Not Significant	Not Significant		ATP-dependent DNA helicase
estExt_Genewise1Plus.C_2_t30255	107055	-2.34839	-2.67851	Not Significant	Not Significant	Gastricsin.	Aspartyl protease
estExt_Genewise1Plus.C_5_t20144	109690	-1.43229	-1.35002	Not Significant	Not Significant		Permease of the major facilitator superfamily
fgenesh1_kg.86_#_7_#_isotig02636	172169	-2.68068	-3.4733	Not Significant	Not Significant	Beta-Ala-His dipeptidase.	Metalloexopeptidases
fgenesh1_kg.27_#_27_#_isotig10548	170198	-2.01785	-1.32942	Not Significant	Not Significant	3-oxoacyl-[acyl-carrier protein] reductase.	Mitochondrial/plastidial beta-ketoacyl-ACP reductase
fgenesh1_kg.409_#_2_#_isotig09991	173153	-2.20086	-2.16764	Not Significant	Not Significant		Mitochondrial F1-ATPase assembly protein
estExt_Genemark1.C_9950002	103361	-2.59273	-1.40867	1.87375	Not Significant
estExt_Genemark1.C_250104	100449	-1.17209	-1.14175	Not Significant	Not Significant
fgenesh1_pg.31_#_6	156559	-3.8193	-4.36195	Not Significant	Not Significant
estExt_Genemark1.C_440052	101297	-1.72964	-1.78895	Not Significant	Not Significant
fgenesh1_kg.77_#_2_#_isotig08277	172085	-1.37291	-1.04202	Not Significant	Not Significant
e_gw1.7.826.1	71489	-1.30797	-1.17693	Not Significant	Not Significant	Unspecific monooxygenase.	Cytochrome P450 CYP2 subfamily
gm1.8836_g	14265	-1.26947	-1.81909	Not Significant	Not Significant
gw1.3.202.1	25612	-1.63055	-1.76942	Not Significant	Not Significant		Amino acid transporters
estExt_Genewise1Plus.C_7_t20165	110845	-1.10377	-1.6372	1.67732	2.21074
estExt_fgenesh1_pm.C_130052	176351	-1.09999	-1.3414	Not Significant	Not Significant	Dimethylaniline monooxygenase (N-oxide forming).	Flavin-containing monooxygenase
fgenesh1_pg.23_#_29	156266	-2.58524	-2.79358	Not Significant	Not Significant	Protein kinase.	Serine/threonine protein kinase
fgenesh1_kg.18_#_32_#_isotig04477	169455	-3.14602	-2.5955	Not Significant	Not Significant		Nucleolar GTPase/ATPase p130
gm1.5752_g	11181	-1.07197	-1.06902	Not Significant	Not Significant
estExt_Genewise1.C_6_t20009	128888	-1.51871	-1.50386	Not Significant	Not Significant
gm1.2964_g	8393	-1.41117	-1.41223	Not Significant	Not Significant
estExt_Genewise1Plus.C_5790011	121037	-2.26227	-2.95685	Not Significant	1.58171	Unspecific monooxygenase.	Cytochrome P450 CYP2 subfamily
e_gw1.844.6.1	91499	-1.30752	-1.79564	Not Significant	Not Significant
e_gw1.14.214.1	76972	-4.12198	-2.19719	Not Significant	Not Significant
gw1.3.1879.1	57817	-1.90013	-1.56185	Not Significant	Not Significant
estExt_fgenesh1_pg.C_470023	181671	-1.10813	-1.14443	Not Significant	Not Significant
estExt_Genemark1.C_1520003	102271	-1.49538	-1.28897	Not Significant	Not Significant		Synaptic vesicle transporter SVOP and related transporters (major facilitator superfamily)
estExt_Genemark1.C_290017	100621	-1.51329	-1.02632	Not Significant	Not Significant		Predicted steroid reductase
gm1.8557_g	13986	-1.71216	-1.69486	Not Significant	Not Significant
estExt_fgenesh1_pg.C_1_t20022	178249	-1.39555	-1.62277	Not Significant	Not Significant		Calcium-responsive transcription coactivator
gm1.1734_g	7163	-1.78598	-2.71054	Not Significant	Not Significant		Uncharacterized conserved protein
fgenesh1_pg.1_#_45	151887	-1.03072	-1.09315	Not Significant	Not Significant
fgenesh1_kg.377_#_1_#_isotig12777	173095	-1.58019	-2.35341	Not Significant	Not Significant
estExt_Genemark1.C_2_t10448	95977	-4.38831	-4.59038	Not Significant	Not Significant		Arginase family protein
fgenesh1_kg.360_#_1_#_isotig08381	173058	-2.11824	-3.00775	Not Significant	Not Significant		Uncharacterized membrane protein, predicted efflux pump
e_gw1.8.828.1	72505	-1.28198	-1.91362	Not Significant	Not Significant
gm1.10126_g	15555	-1.17819	-1.52378	Not Significant	Not Significant
gw1.2070.4.1	26320	-2.1742	-1.91031	Not Significant	Not Significant		Serine palmitoyltransferase
fgenesh1_kg.5_#_192_#_isotig08033	166992	-3.19105	-2.60284	Not Significant	Not Significant	Allantoicase.	Allantoicase
fgenesh1_pm.409_#_2	164520	-3.0549	-3.24555	Not Significant	Not Significant		Ammonia permease
e_gw1.626.5.1	90663	-1.00019	-1.61738	Not Significant	Not Significant
gm1.7012_g	12441	-1.30854	-1.303	Not Significant	Not Significant
gm1.3326_g	8755	-3.21671	-1.50954	Not Significant	Not Significant		Tyrosine kinase specific for activated (GTP-bound) p21cdc42Hs
estExt_Genemark1.C_12530001	103550	-1.64106	-1.19964	Not Significant	Not Significant	Gibberellin 2-beta-dioxygenase.	Iron/ascorbate family oxidoreductases
fgenesh1_pg.570_#_1	158418	-1.16777	-1.67728	Not Significant	Not Significant		Ca2+/calmodulin-dependent protein kinase kinase beta and related serine/threonine protein kinases
estExt_Genewise1Plus.C_8_t10244	111050	-1.24548	-1.08566	1.02848	Not Significant		Cobyrinic acid a,c-diamide synthase
gm1.10561_g	15990	-1.05817	-1.05973	Not Significant	Not Significant
estExt_Genewise1Plus.C_13700001	121994	-1.78601	-1.2108	Not Significant	Not Significant	Alpha-L-fucosidase.	Alpha-L-fucosidase
estExt_fgenesh1_pg.C_190012	180892	-1.14264	-1.07157	Not Significant	Not Significant		von Willebrand factor and related coagulation proteins
fgenesh1_kg.7_#_110_#_isotig09825	167429	-1.52563	-1.32845	Not Significant	Not Significant		Dehydrogenases with different specificities (related to short-chain alcohol dehydrogenases)
e_gw1.3.1152.1	68792	-1.75681	-1.2712	1.24175	Not Significant
fgenesh1_pg.74_#_16	157528	-1.17085	-1.77337	Not Significant	Not Significant	Oxidoreductases.	Voltage-gated shaker-like K+ channel, subunit beta/KCNAB
gm1.11840_g	17269	-1.70936	-1.35842	Not Significant	Not Significant		Tyrosine kinase specific for activated (GTP-bound) p21cdc42Hs
gm1.4066_g	9495	-1.57222	-1.3305	1.47551	1.23379
estExt_fgenesh1_pm.C_400015	177171	-1.03358	-1.27034	Not Significant	Not Significant
gm1.16616_g	22045	-1.62483	-1.60028	Not Significant	Not Significant
estExt_Genewise1Plus.C_13_t10077	114110	-1.85409	-1.46483	Not Significant	Not Significant		Permease of the major facilitator superfamily
estExt_Genemark1.C_10190002	103382	-3.11516	-1.6932	Not Significant	Not Significant
gw1.1159.1.1	23919	-1.03583	-1.76614	Not Significant	Not Significant		Iron/ascorbate family oxidoreductases
gw1.205.8.1	52385	-1.49869	-1.5414	1.94036	1.98307		WD40 repeat-containing protein
gm1.3482_g	8911	-1.97959	-2.29546	Not Significant	Not Significant
estExt_Genemark1.C_120243	99129	-1.58938	-1.47611	Not Significant	Not Significant
gm1.7239_g	12668	-1.00671	-1.48724	Not Significant	Not Significant	Oxidoreductases.	Multicopper oxidases
fgenesh1_pm.5_#_67	161263	-2.96484	-2.4394	Not Significant	Not Significant
estExt_Genemark1.C_4530004	102791	-1.45352	-1.71385	Not Significant	Not Significant	Anthranilate synthase.	Para-aminobenzoate (PABA) synthase ABZ1
fgenesh1_pg.9_#_228	154683	-1.26159	-1.78517	Not Significant	Not Significant
e_gw1.3.804.1	68277	-1.80841	-1.74504	Not Significant	Not Significant
estExt_Genewise1Plus.C_170081	115282	-1.58599	-2.24434	Not Significant	Not Significant		Lysosomal & prostatic acid phosphatases
gm1.4627_g	10056	-1.10079	-1.24078	Not Significant	Not Significant
estExt_Genewise1Plus.C_120029	113773	-2.16325	-1.45281	Not Significant	Not Significant
gw1.237.1.1	44930	-1.21475	-1.54317	Not Significant	Not Significant
fgenesh1_kg.196_#_5_#_isotig00408	172663	-1.38032	-1.26144	Not Significant	Not Significant		Predicted transporter (major facilitator superfamily)
estExt_Genemark1.C_90398	98421	-2.00267	-2.08649	Not Significant	Not Significant
fgenesh1_kg.237_#_4_#_contig03055	172784	-1.25776	-1.53944	Not Significant	Not Significant
gm1.6966_g	12395	-1.25335	-1.31415	Not Significant	Not Significant
fgenesh1_kg.68_#_4_#_isotig09428	171972	-1.90362	-1.5362	Not Significant	Not Significant		Dual specificity phosphatase
gw1.9.665.1	45478	-1.20216	-2.41452	Not Significant	Not Significant
e_gw1.13.309.1	76416	-5.56504	-6.92311	Not Significant	Not Significant
estExt_fgenesh1_pg.C_16010001	182901	-1.17541	-1.33519	Not Significant	Not Significant
e_gw1.31.257.1	81470	-1.43192	-1.17553	Not Significant	Not Significant
estExt_Genewise1.C_4_t20211	127875	-1.63332	-1.87212	Not Significant	Not Significant		Acyl-CoA synthetase
estExt_Genewise1Plus.C_8_t10006	110877	-1.23908	-1.48054	Not Significant	Not Significant	In phosphorous-containing anhydrides.	ATP-dependent DNA helicase
gm1.10783_g	16212	-1.56603	-1.43007	Not Significant	Not Significant		Tyrosine kinase, EPH (ephrin) receptor family
estExt_fgenesh1_pg.C_110016	180207	-1.11353	-1.23432	Not Significant	Not Significant
fgenesh1_pm.1_#_311	159740	-1.45262	-1.38013	Not Significant	Not Significant		SNARE protein TLG1/Syntaxin 6
estExt_Genemark1.C_50097	97040	-1.08766	-1.33392	Not Significant	Not Significant
e_gw1.1.2201.1	64637	-1.40749	-1.27737	Not Significant	Not Significant
e_gw1.1025.2.1	92066	-1.5209	-2.08311	Not Significant	Not Significant
e_gw1.12.562.1	76138	-1.96344	-2.44339	Not Significant	Not Significant
gm1.7080_g	12509	-1.28427	-1.81205	Not Significant	Not Significant
fgenesh1_pm.1_#_607	160036	-1.5422	-1.28545	Not Significant	Not Significant	NADH dehydrogenase.	Monodehydroascorbate/ferredoxin reductase
estExt_Genewise1.C_12520004	140914	-1.94918	-2.06546	Not Significant	Not Significant
fgenesh1_pg.13_#_165	155474	-3.79092	-3.46602	Not Significant	Not Significant		Predicted small molecule transporter
fgenesh1_kg.1_#_220_#_isotig13424	165052	-1.46126	-1.44921	Not Significant	Not Significant
estExt_Genemark1.C_1_t10321	95135	-1.94417	-1.62959	Not Significant	Not Significant
estExt_Genemark1.C_2_t10268	95831	-1.40332	-1.12229	Not Significant	Not Significant
e_gw1.998.4.1	91967	-1.07893	-1.27942	Not Significant	Not Significant
fgenesh1_kg.4_#_223_#_isotig06013	166781	-1.32407	-1.72872	Not Significant	Not Significant
gm1.5919_g	11348	-1.30736	-1.23888	Not Significant	Not Significant
e_gw1.1580.2.1	93341	-1.48099	-1.99315	Not Significant	Not Significant
gm1.8880_g	14309	-1.07028	-1.04934	Not Significant	Not Significant
estExt_fgenesh1_pm.C_50141	175099	-1.73239	-1.51704	Not Significant	Not Significant
gm1.6629_g	12058	-3.66055	-4.96957	Not Significant	Not Significant		Synaptic vesicle transporter SVOP and related transporters (major facilitator superfamily)
estExt_Genewise1.C_8_t10362	129948	-1.28269	-1.07106	Not Significant	Not Significant		Amino acid transporters
e_gw1.2015.1.1	94030	-4.8438	-1.51102	Not Significant	Not Significant		Cytochrome P450 CYP2 subfamily
e_gw1.4.887.1	69068	-2.63143	-3.05497	Not Significant	Not Significant
fgenesh1_kg.5_#_155_#_isotig09694	166955	-2.32504	-2.00907	Not Significant	Not Significant	Formate dehydrogenase.	Glyoxylate/hydroxypyruvate reductase (D-isomer-specific 2-hydroxy acid dehydrogenase superfamily)
gm1.14318_g	19747	-1.74852	-1.63449	Not Significant	Not Significant
estExt_fgenesh1_pg.C_20690001	183024	-1.16463	-1.54912	Not Significant	Not Significant		Ca2+/calmodulin-dependent protein kinase kinase beta and related serine/threonine protein kinases
fgenesh1_pg.3_#_35	152853	-1.16807	-1.08012	Not Significant	Not Significant
estExt_Genemark1.C_17720001	103840	-1.43379	-1.89673	Not Significant	Not Significant
e_gw1.37.78.1	82284	-1.02412	-1.46904	Not Significant	Not Significant
fgenesh1_pm.3_#_563	161042	-1.47189	-1.58964	Not Significant	Not Significant	Aspartate-semialdehyde dehydrogenase.	Aspartate-semialdehyde dehydrogenase
estExt_Genewise1Plus.C_1_t40379	105760	-3.14606	-3.44841	Not Significant	Not Significant	Pepsin A.	Aspartyl protease
e_gw1.1580.4.1	93337	-1.9334	-1.93574	Not Significant	Not Significant
gw1.50.20.1	33646	-2.0752	-3.59658	Not Significant	2.30118	Unspecific monooxygenase.	Cytochrome P450 CYP2 subfamily
fgenesh1_pm.19_#_24	163281	-1.49466	-1.78153	Not Significant	Not Significant		Soluble epoxide hydrolase
e_gw1.844.4.1	91495	-1.5306	-2.12251	Not Significant	Not Significant
gm1.8415_g	13844	-1.13385	-1.13786	Not Significant	Not Significant
fgenesh1_kg.49_#_28_#_isotig13690	171542	-1.38273	-1.46967	Not Significant	Not Significant
e_gw1.1144.5.1	92403	-1.2588	-1.33149	Not Significant	Not Significant
gm1.16081_g	21510	-1.27427	-1.32207	Not Significant	Not Significant
gm1.7800_g	13229	-1.02171	-1.06486	Not Significant	Not Significant
estExt_Genemark1.C_15670001	103729	-1.52302	-1.28885	1.10567	Not Significant
e_gw1.2.1315.1	66834	-1.99292	-1.80884	Not Significant	Not Significant		Mitogen-activated protein kinase
estExt_Genewise1Plus.C_1_t30112	105117	-1.30722	-1.62458	Not Significant	Not Significant		NADH:ubiquinone oxidoreductase, NDUFA5/B13 subunit
e_gw1.181.6.1	87918	-1.42291	-1.01412	Not Significant	Not Significant		Translation initiation factor 4F, ribosome/mRNA-bridging subunit (eIF-4G)
gm1.13651_g	19080	-1.23771	-1.65025	Not Significant	Not Significant
gm1.7213_g	12642	-1.12273	-1.05493	Not Significant	Not Significant
e_gw1.3.2058.1	68540	-1.07851	-2.39906	Not Significant	1.31489
gm1.3769_g	9198	-1.32067	-1.62993	Not Significant	Not Significant	Alcohol dehydrogenase.	Zinc-binding oxidoreductase
fgenesh1_kg.13_#_90_#_isotig10477	168859	-1.74548	-1.57775	Not Significant	Not Significant		Histone acetyltransferase SAGA/ADA, catalytic subunit PCAF/GCN5 and related proteins
estExt_fgenesh1_pg.C_450023	181645	-1.85217	-1.01487	Not Significant	Not Significant
estExt_Genemark1.C_120112	99062	-1.81889	-3.08165	Not Significant	1.24924
gw1.1780.2.1	26771	-1.14987	-1.17846	Not Significant	Not Significant		WD40 repeat-containing protein
estExt_Genewise1Plus.C_220068	116270	-1.21573	-1.0395	Not Significant	Not Significant
estExt_Genemark1.C_360062	100990	-2.13172	-2.3987	Not Significant	Not Significant
estExt_Genemark1.C_510036	101550	-1.10132	-1.28575	Not Significant	Not Significant
e_gw1.1372.1.1	92906	-3.26188	-3.28506	Not Significant	Not Significant
estExt_Genemark1.C_1_t10352	95165	-1.30004	-1.3422	Not Significant	Not Significant
estExt_Genewise1.C_6_t10472	128854	-2.19551	-1.76076	Not Significant	Not Significant		Malate synthase

## Sheet: Pi down rlog counts
Rlog-transformed expression values of 427 unique P. involutus genes specifically down-regulated by Low Pi condition. Reference: Paxillus involutus ATCC 200175 genome (v1.0)
	Samples
Gene Model Name	NS Low Pi 1	NS Low Pi 2	NS Low Pi 3	NS High Pi 1	NS High Pi 2	NS High Pi 3	NS High Pi 4	NS High Pi 5	S Low Pi 1	S Low Pi 2	S Low Pi 3	S High Pi 1	S High Pi 2	S High Pi 3	S High Pi 4	S High Pi 5
estExt_fgenesh1_pg.C_40127	12.4747	12.609	12.737	13.2034	13.2185	13.3222	13.4858	13.3786	12.9181	12.7982	12.7126	13.8012	13.4683	14.0133	14.1043	13.9368
e_gw1.1409.1.1	6.28424	6.42714	6.34281	7.1774	7.05039	7.21745	7.24016	7.19864	6.34201	6.33391	6.05534	6.85497	6.70571	6.99181	7.16461	6.94582
gw1.181.2.1	5.59894	5.35991	5.6672	6.26906	6.51609	6.59089	6.47102	6.66998	5.354	5.34332	5.11836	6.37448	5.89554	6.27694	7.03019	6.11906
e_gw1.42.26.1	4.74038	4.97434	4.65243	5.20013	5.18238	5.20114	5.32022	5.30471	4.43494	4.76871	4.63032	4.98041	5.5511	5.37907	5.68197	6.027
gm1.3249_g	4.29305	4.5168	4.65017	5.483	5.79357	5.51861	5.47762	5.41146	4.71332	4.73884	4.47162	5.22749	4.95162	5.41363	5.56438	5.7997
fgenesh1_kg.10_#_96_#_isotig10976	11.2761	11.3133	11.3002	12.0238	12.0271	12.0608	12.0964	12.062	11.8939	11.7353	11.5506	12.5703	12.2806	12.5506	12.7869	12.7266
gw1.2473.6.1	7.79936	7.74185	7.76644	8.58226	8.4577	8.53253	8.60046	8.46367	7.63884	7.69965	7.67757	8.62154	9.04228	8.75279	8.77542	8.27577
e_gw1.540.4.1	7.94427	7.76278	7.82873	8.37544	8.39949	8.51108	8.46415	8.38082	7.76336	7.82627	7.64479	8.38295	8.38181	8.56563	8.26159	7.89523
gm1.10810_g	3.51621	3.51497	3.70724	4.04261	4.02109	4.14082	4.00726	4.19693	3.52926	3.40934	3.56354	3.75827	3.86708	3.94215	4.06652	3.62147
fgenesh1_kg.570_#_1_#_isotig12455	4.25693	3.86227	4.07954	4.15998	4.61181	4.53772	4.60807	4.65552	4.31828	3.9623	4.07222	5.00449	4.85333	5.14159	5.47005	5.83236
gm1.15301_g	4.41766	4.02003	4.06758	4.89218	4.445	4.83428	4.72432	4.45452	3.97981	4.08082	4.01659	4.55567	4.50461	4.82541	4.83383	5.0344
fgenesh1_kg.1_#_113_#_isotig02870	10.7847	10.9874	11.2163	12.1421	11.9457	12.1635	12.2603	12.0366	11.5548	11.6721	11.6687	12.308	12.1182	12.377	12.3531	12.6499
e_gw1.871.7.1	8.09878	8.04233	8.09405	8.76363	8.71668	8.88448	8.83957	8.87372	8.06115	8.05823	8.09819	8.831	8.5636	8.91741	9.17422	9.47354
fgenesh1_kg.44_#_12_#_isotig09082	10.654	10.785	10.7889	11.3742	11.5154	11.5525	11.6131	11.5483	10.9735	11.0645	11.0181	11.4537	11.2617	11.6032	11.883	11.8819
estExt_Genewise1Plus.C_170093	9.88807	10.1031	9.93051	10.1822	10.5556	10.649	10.7773	10.8125	10.2939	10.466	10.1892	10.6727	10.3818	10.9134	11.2225	11.5757
fgenesh1_kg.12_#_12_#_isotig02298	9.25324	9.24238	9.24582	9.85051	9.94638	9.9137	9.91035	9.94706	9.42696	9.47323	9.40909	10.0906	9.74777	10.1779	10.4107	10.5145
estExt_Genemark1.C_9950001	11.0594	11.5887	11.7504	13.0764	12.7157	12.876	13.7013	13.1723	12.4027	12.5544	12.548	13.2886	13.9	13.6544	13.1835	14.1241
estExt_fgenesh1_pm.C_2840002	3.55525	3.50093	3.46543	3.62648	4.04532	3.76178	4.12499	3.84363	3.56374	3.44375	3.32297	3.92304	3.77337	3.98375	4.23325	4.55036
gm1.625_g	10.2089	10.2271	10.1616	11.1794	11.262	11.2039	11.1704	11.1828	10.2998	10.5454	10.3857	11.3829	11.3147	11.2543	11.3774	11.0675
gm1.12906_g	3.95568	3.731	3.69316	4.30562	4.2273	4.4495	4.108	4.1229	3.82546	3.83877	3.67741	4.05475	3.96501	4.2431	4.45474	4.0382
fgenesh1_pg.8_#_153	4.11603	4.06628	4.31548	4.77843	5.23281	5.17707	5.26875	5.15364	3.92899	4.21132	4.11105	4.72387	4.50402	5.13298	4.92218	4.482
gm1.2424_g	8.54188	8.5992	8.5265	9.06996	9.45405	9.04983	9.78385	9.4635	8.58342	8.65743	8.39667	9.65682	9.02999	9.41258	9.62556	8.76398
fgenesh1_kg.237_#_2_#_contig00074	10.7608	10.8052	10.7021	11.4038	11.3066	11.2826	11.4027	11.3401	10.6553	10.649	10.6816	11.3764	11.2126	11.224	11.3977	11.7739
estExt_Genemark1.C_110016	9.27185	9.27544	9.31887	10.1753	10.2117	10.1816	10.2257	10.1772	9.28336	9.26969	9.37131	10.2905	10.2549	10.3317	10.4085	10.7891
fgenesh1_kg.64_#_40_#_isotig11829	2.5095	2.43368	2.49135	2.84345	2.75663	2.79927	2.72014	2.79901	2.55791	2.71853	2.70658	3.01876	3.27763	3.38806	3.01299	2.84985
gm1.5846_g	4.07545	4.03062	4.31214	4.45192	4.66812	4.55075	4.53035	4.72795	3.75276	4.0401	4.06994	4.45777	4.46968	4.7489	4.55002	4.1928
fgenesh1_kg.4_#_225_#_contig00074	9.61297	9.61907	9.54765	10.2591	10.2541	10.2215	10.3575	10.2567	9.35431	9.4144	9.42378	10.3097	10.1996	10.1942	10.2811	10.4058
gm1.7103_g	5.34148	5.58448	5.64195	6.56743	6.64003	6.69101	6.45212	6.4799	5.65979	5.5644	5.33504	6.31018	6.6196	6.3978	5.91247	6.296
estExt_Genewise1Plus.C_650024	10.0894	10.2032	10.1858	10.8613	10.8511	10.8771	10.8306	10.7991	10.102	10.2761	10.0911	10.8317	11.0193	10.7988	10.7026	10.977
gm1.15957_g	4.14136	4.45755	4.14339	4.7717	4.84612	4.76209	4.94385	4.5787	4.37007	4.30518	4.51956	4.87697	4.68896	5.19451	5.18876	4.72559
e_gw1.4.747.1	8.99092	9.14937	8.7979	9.62934	9.83249	9.15334	9.57415	9.512	9.25568	9.44811	9.39381	10.4182	10.0791	9.96046	9.73131	9.64756
fgenesh1_pg.2661_#_1	10.1065	10.0958	10.1324	10.6674	10.7968	10.8381	10.7951	10.8276	9.9236	9.97287	10.0425	11.0766	11.0997	11.2014	11.2905	11.0996
estExt_Genewise1Plus.C_270111	12.9315	12.943	13.142	13.7191	13.989	14.0054	13.8729	13.9413	13.5228	13.6723	13.4613	14.5726	13.8931	14.2191	14.3339	13.8377
estExt_Genemark1.C_3_t10259	11.116	11.7176	12.0446	12.5191	12.3168	12.5788	12.7427	12.5326	12.1462	12.1826	12.1116	12.923	12.8926	13.0493	12.7302	12.622
gw1.70.19.1	3.80507	3.75703	3.71696	3.96431	4.18048	4.03256	4.2112	4.03217	3.84461	3.85554	3.84438	3.97973	3.94412	4.20294	4.62918	4.17226
gm1.8608_g	3.31023	3.25764	3.06115	3.77753	3.36011	3.5061	3.63694	3.41881	3.06085	3.2932	2.95765	3.46398	3.45718	3.3829	3.63075	3.43613
estExt_Genemark1.C_5510003	4.3661	4.0458	4.31641	4.72693	5.06438	4.68982	4.98087	4.984	4.42372	4.28712	4.27855	5.06851	4.98357	5.25965	5.44042	5.07101
estExt_Genewise1.C_1_t50191	10.9268	11.0598	10.968	12.1242	12.001	12.2117	12.1004	12.026	10.8898	10.9184	10.8553	11.8359	12.0248	11.9824	11.9265	12.153
gm1.15769_g	5.28514	5.3527	5.1984	5.82702	6.181	5.79166	5.9436	5.71312	5.33104	5.29206	5.25343	5.89509	5.59574	5.77268	5.90343	5.67284
gm1.12086_g	8.8318	8.97743	9.18362	9.5984	9.58677	9.7117	9.79123	9.69403	9.48283	9.62596	9.54823	10.3814	10.1166	10.672	11.2601	10.829
e_gw1.42.44.1	5.66546	5.64347	5.9458	6.34836	6.11096	6.41578	6.47134	6.35375	5.76959	5.48084	5.534	6.0694	5.8903	6.33763	6.43132	5.62442
gm1.2415_g	7.59602	7.76278	7.57968	8.8561	8.73686	8.69454	8.84003	8.75857	7.54197	7.59923	7.77282	8.55004	8.54405	8.5964	8.69023	8.63557
e_gw1.509.1.1	4.73748	4.46932	4.68334	5.24103	5.34179	5.3177	5.0578	5.44577	4.74554	4.95098	4.97065	5.36301	5.21311	5.63591	5.96023	5.67615
estExt_Genemark1.C_60061	9.39155	9.63554	10.0036	10.9044	10.6905	10.8096	11.2275	10.9169	10.5658	10.5308	10.3302	11.3338	11.469	11.4945	10.8819	11.3607
gm1.3254_g	11.2049	11.7431	12.0331	12.7308	12.582	12.7402	13.0162	12.7103	12.4117	12.4282	12.3042	13.108	13.1747	13.1848	12.5777	13.0443
fgenesh1_kg.6_#_87_#_isotig05421	12.6834	12.7696	12.7906	13.2134	13.5943	13.5232	13.4906	13.4998	12.7339	12.9167	12.8929	13.7192	13.2873	13.8435	14.2611	13.6
estExt_fgenesh1_pm.C_50021	8.29313	8.338	8.32939	8.97355	8.91247	8.95928	8.85777	8.76801	8.30209	8.44776	8.30945	8.93439	9.43463	8.83329	8.77356	8.93482
gm1.10547_g	13.2503	13.3009	13.1189	15.0038	14.8584	14.9566	14.8864	14.8244	12.9839	13.0317	13.0061	15.1172	15.6605	15.2285	15.1248	16.6323
estExt_Genemark1.C_24840001	7.6675	7.67034	7.6663	8.27072	8.49555	8.41894	8.31373	8.31424	7.66033	7.60262	7.65241	8.05751	8.3832	8.23296	8.31443	8.01608
gw1.56.39.1	3.70784	3.79799	3.71132	4.17211	3.98895	4.18334	4.23128	4.05497	3.66627	3.80613	3.60358	3.84394	4.31321	4.0707	4.25549	3.5713
estExt_Genemark1.C_8360001	3.56278	3.67378	3.41192	4.24918	4.40809	4.08184	4.33181	4.19643	3.41164	3.61423	3.4351	4.61465	4.2911	4.59661	4.29215	4.61783
e_gw1.7.533.1	4.09728	4.05531	3.88428	4.41649	4.59071	4.59519	4.51397	4.30005	4.04696	4.01816	3.82539	4.40088	4.25714	4.52091	4.37173	4.23822
fgenesh1_pm.13_#_96	11.5773	11.5498	11.6877	12.9801	13.1182	13.2166	13.1022	13.1681	11.5221	11.5266	11.5321	13.3201	13.5186	13.2661	13.3908	12.9999
gm1.2416_g	8.33634	8.45136	8.4114	9.07634	9.02747	8.9882	9.1789	9.02754	8.37299	8.4173	8.34139	9.03701	8.96832	9.03297	9.02795	8.78897
gw1.56.69.1	2.69083	2.94398	2.85676	3.19692	3.14955	3.39535	2.93752	3.26219	2.85644	2.8928	2.68856	3.18538	2.77968	3.54881	3.33316	2.78272
gm1.14275_g	10.0208	10.119	10.0029	12.7931	12.3643	12.4438	12.4802	12.1969	9.92538	9.84373	9.74753	11.6926	13.1395	12.021	12.0851	12.493
estExt_fgenesh1_pg.C_7000001	10.1795	10.2147	10.2191	10.844	10.9177	10.793	10.7434	10.7649	10.1477	10.1365	10.1746	10.6862	10.7838	10.6662	10.7715	10.8648
estExt_Genemark1.C_210061	10.0335	9.83454	9.80949	10.8498	11.0425	11.02	11.1156	11.0282	9.74492	9.77453	9.87399	10.5266	9.90269	10.7321	10.9218	10.6579
gm1.3102_g	5.15963	5.24916	4.80098	5.6432	5.55891	5.58021	5.571	5.41393	4.70417	4.98375	4.67725	5.43524	5.22712	5.5908	5.53554	5.92918
gm1.15824_g	3.88621	3.83615	3.69759	4.73902	4.54611	4.60466	4.74066	4.61987	3.64412	3.90247	3.78215	4.60574	4.32078	4.19645	3.7712	4.44431
gw1.1130.3.1	7.33641	7.18101	7.33144	8.02615	8.31831	8.15306	8.12655	8.25152	7.38957	7.46745	7.47912	7.94987	7.75894	8.08001	8.62589	8.91681
estExt_Genemark1.C_200059	9.26309	9.28543	9.39933	9.93822	10.193	10.0739	10.0847	10.0888	9.62732	9.70037	9.6536	10.3213	10.0002	10.2138	10.5128	10.462
estExt_fgenesh1_pm.C_3_t10322	8.50314	8.56913	8.52103	10.4762	10.015	9.33139	9.30025	9.17675	8.33649	8.42737	8.27918	8.81065	10.7463	8.72141	8.67396	8.60298
gm1.14052_g	7.92453	7.96488	8.09329	8.88979	8.7158	8.82331	8.7208	8.64573	7.88675	7.9346	7.8855	8.46972	8.67105	8.55307	8.58321	8.59079
estExt_fgenesh1_pg.C_510022	9.35827	9.11846	9.14888	9.95674	9.86889	9.79971	9.69153	9.7354	9.02708	8.95616	8.98684	9.77456	9.75141	9.87977	9.84248	9.56676
fgenesh1_kg.68_#_5_#_isotig06033	5.85089	5.79286	6.2183	6.41663	6.57666	6.57416	6.34245	6.52736	5.95853	5.91589	5.84288	6.35101	6.39196	6.26551	6.45012	7.03968
estExt_Genemark1.C_370093	11.3017	11.4911	11.5493	13.3301	13.322	13.5571	13.5586	13.5395	11.2816	11.3605	11.2883	12.8978	13.0135	13.2091	13.6393	13.2417
estExt_Genewise1.C_1_t50131	9.32333	9.18243	9.20321	10.4773	10.5761	10.7347	10.4866	10.5545	9.19225	9.09837	9.14136	9.7874	10.0741	10.1461	10.3445	10.4111
estExt_Genemark1.C_340060	8.30986	8.49853	8.48882	9.05963	9.12107	9.12644	9.11079	9.05047	9.03078	9.25398	9.02605	9.89743	9.65285	9.80068	9.82429	9.35825
estExt_Genemark1.C_490053	7.5043	7.54481	7.42855	8.64078	8.67607	8.73136	8.66256	8.5254	7.87191	7.75533	7.63834	8.8197	8.70571	9.0709	8.67202	8.89612
gm1.5914_g	15.0699	15.3291	15.3798	16.1452	16.2612	16.4938	16.4847	16.4625	15.1254	15.2373	15.2303	16.0795	15.6771	16.3315	16.2266	17.0942
estExt_Genewise1Plus.C_1070027	9.74705	10.0411	10.3206	11.1565	11.0837	11.1362	11.2819	11.1298	10.6403	10.7798	10.4314	11.444	11.3799	11.5497	11.3681	10.9477
fgenesh1_kg.2_#_414_#_isotig10219	5.10415	5.0076	4.9267	6.08012	6.12483	5.83999	6.19734	5.9472	5.18452	5.39187	5.33839	6.25162	6.07255	6.34236	6.21944	5.83416
estExt_fgenesh1_pm.C_120008	7.18591	6.89493	7.14391	7.83448	7.82956	8.0128	7.85096	7.80744	6.83027	6.72122	6.618	7.07554	6.94261	7.24579	7.44459	8.02626
fgenesh1_pm.13_#_130	8.02085	8.133	8.10617	8.80982	8.88841	8.79517	8.7186	8.87047	7.93075	7.91862	7.84004	8.72189	8.53391	8.56777	8.89724	8.30919
e_gw1.569.6.1	6.95077	6.74176	6.75346	7.5913	7.35558	7.55793	7.49853	7.47766	6.78147	6.86023	6.74656	7.48184	7.90782	7.46425	7.60985	8.00384
estExt_Genemark1.C_17830001	10.8528	10.8897	10.8581	11.5154	11.5852	11.5973	11.5086	11.5337	11.1083	11.0909	10.9653	11.6183	11.5321	11.6887	11.9338	11.6795
fgenesh1_kg.148_#_1_#_isotig04732	11.2673	11.1665	11.1889	13.3555	13.1656	13.2913	13.1112	12.995	11.1387	11.054	11.125	12.6504	13.3762	12.7149	12.8379	13.8121
gw1.10.635.1	3.57734	3.52359	3.436	3.84263	3.94721	4.11569	4.09477	3.69222	3.6313	3.60602	3.34764	3.67121	3.98422	4.06654	4.45869	4.18789
estExt_Genewise1.C_180296	9.44934	9.22842	9.12483	10.0636	10.5218	10.0692	10.0525	10.2609	9.11215	8.89845	9.02604	9.45042	9.34526	9.59425	9.72896	9.85287
estExt_Genemark1.C_140158	7.36037	7.79151	7.91484	8.30793	8.35057	8.24752	8.35119	8.29958	8.18762	8.18752	8.22854	8.86612	8.74456	8.89873	8.72696	9.02474
estExt_Genewise1.C_1_t10071	10.3324	10.3028	10.1087	11.0807	11.0349	11.0336	10.8908	10.9486	10.134	10.1771	9.97647	10.9007	10.866	10.8963	10.9616	10.7687
gm1.456_g	10.0191	10.0977	10.1226	10.9978	11.0452	11.1108	11.0493	11.0083	10.3408	10.4843	10.3154	11.2231	11.0302	11.2797	11.2523	10.4897
estExt_Genewise1Plus.C_9060004	11.3149	11.5338	11.6579	12.4318	12.3648	12.4957	12.5515	12.4596	11.853	11.9262	11.783	12.8009	12.6962	13.123	13.0626	12.628
gw1.1612.3.1	9.66422	10.1738	10.6753	11.7385	11.4888	11.8982	12.3149	11.9828	10.4215	10.5222	10.4617	11.046	11.4601	11.4368	10.8181	11.7208
fgenesh1_pg.1_#_258	7.88696	7.76368	7.96825	9.20191	9.39738	9.35203	9.14708	9.18733	7.82804	7.8724	7.80547	8.82225	8.51326	9.0642	9.01137	8.35107
estExt_Genewise1Plus.C_400129	6.25688	6.45834	6.36287	6.89712	6.80786	6.84725	6.97227	6.88804	6.58141	6.6629	6.6111	7.53401	7.27	7.48029	7.20442	6.87176
fgenesh1_pg.3_#_55	11.8495	11.9205	11.8785	12.4763	12.6433	12.8092	12.7386	12.8279	12.1108	12.1703	12.1403	12.8015	12.5451	13.0081	13.4851	13.6943
gm1.11427_g	4.27933	4.022	4.06971	5.15666	4.93649	4.92382	4.83536	4.89618	3.83485	4.12175	3.91869	4.51793	4.55125	4.83136	4.80793	4.10011
estExt_Genemark1.C_1450008	8.62122	8.74981	9.11555	9.57658	9.41908	9.56061	9.67237	9.56357	9.38553	9.5072	9.3341	10.2911	9.95846	10.4762	11.0132	10.7588
fgenesh1_pm.7_#_81	10.4962	10.4039	10.3709	11.6916	11.5717	11.668	11.5234	11.4457	10.6045	10.3771	10.2837	11.5868	11.591	11.5702	11.2275	12.4465
estExt_Genemark1.C_110114	9.32055	9.33535	9.30249	9.9636	10.1456	10.1261	10.0022	10.1336	9.35587	9.3762	9.34398	10.138	9.82544	10.2467	10.6947	10.9323
gm1.5623_g	8.4535	8.51769	8.47693	9.06652	9.15503	9.2063	9.12428	9.21988	8.61498	8.66496	8.64402	9.17319	8.86148	9.24691	9.52153	9.48014
gm1.2609_g	7.77228	7.93182	8.07013	8.63618	8.57067	8.73385	8.84047	8.84895	8.0334	8.09537	7.96435	8.51143	8.59583	8.84572	9.0463	9.17009
e_gw1.40.45.1	4.63237	4.8316	4.85272	6.0118	6.37296	6.05187	5.93277	6.18153	5.03226	5.19385	5.16722	5.73187	5.49123	6.0981	5.59533	6.00636
fgenesh1_kg.25_#_35_#_isotig10933	6.86069	6.88914	6.92271	8.00623	8.44237	8.0159	8.07807	8.26183	6.83873	6.92123	6.82054	7.5623	7.52463	7.7791	7.51865	7.64672
fgenesh1_kg.27_#_28_#_isotig11541	12.1485	12.2028	12.2825	12.8568	12.8428	12.8961	12.9818	12.9088	12.3213	12.3535	12.2923	12.8283	12.7037	12.9887	13.0709	13.5349
estExt_Genemark1.C_10190001	6.60137	6.58622	6.84989	7.92577	8.04775	7.69204	7.7332	7.76287	6.88442	6.88136	6.69058	7.62345	7.59124	7.52499	7.7839	7.30582
e_gw1.3.37.1	6.39766	6.47168	6.43568	7.50979	7.37523	7.35345	7.14899	7.25665	6.45765	6.48853	6.32095	6.91657	7.0381	6.89577	6.64572	7.43213
estExt_Genewise1Plus.C_5860001	5.79089	5.85855	6.02371	6.44241	6.30716	6.43177	6.586	6.64716	5.66689	5.59101	5.91805	5.59792	6.31674	6.31152	6.39699	6.27998
gm1.16077_g	2.90982	2.72284	2.82129	3.34859	3.07509	2.9719	3.3613	3.07608	2.63509	2.74704	2.65202	2.88669	3.14555	3.16531	2.92456	3.32476
gm1.13338_g	3.68502	3.94661	3.81171	4.4648	4.55547	4.67156	4.47998	4.6864	3.8113	3.96313	3.79353	4.70765	4.83483	4.56597	4.39809	4.41262
estExt_Genewise1Plus.C_340040	8.30877	8.3819	7.9486	9.09895	8.94914	8.81679	8.8092	8.79991	8.83303	8.68181	8.01407	9.64632	9.10515	9.84343	9.60554	9.5366
estExt_Genewise1Plus.C_1_t10281	9.42994	9.46132	9.45505	10.1442	10.1076	10.07	10.0697	10.0561	9.51335	9.43717	9.44421	10.0798	10.1232	10.1852	10.0941	10.0635
estExt_fgenesh1_pm.C_1_t20145	7.7301	7.63481	7.80541	8.45031	8.50755	8.42483	8.46798	8.53285	7.48042	7.69063	7.51989	8.43328	8.4917	8.71573	8.61349	8.34775
gm1.15733_g	3.87992	3.61425	3.69331	4.40272	4.71269	4.57922	4.41788	4.19554	3.96422	3.85503	3.77673	4.40762	4.1428	4.77177	4.76018	3.96416
fgenesh1_pm.3_#_17	11.1599	11.1653	11.1421	11.8026	11.755	11.6614	11.7858	11.717	11.1763	11.1925	11.042	11.8912	11.863	11.8259	11.7534	11.7222
estExt_Genewise1.C_6820008	7.27521	7.34894	7.44033	7.89919	7.89942	7.94684	7.92249	7.82543	7.62158	7.54221	7.34995	8.4581	8.10389	8.70805	8.70517	8.34519
gw1.10.152.1	5.66285	5.46577	5.6514	5.98778	6.01755	6.12053	6.3386	6.26192	5.55605	5.86098	5.67441	6.32738	6.47547	6.48838	6.32401	6.38463
gm1.5622_g	7.62977	7.73034	7.66459	8.23584	8.39234	8.21075	8.27521	8.30716	7.72978	7.84773	7.49971	8.6182	8.05705	8.5609	8.8513	8.94806
gm1.3328_g	12.447	12.5814	12.5419	13.0929	13.2046	13.0857	13.0492	13.0868	12.6065	12.6245	12.7046	13.3733	13.2979	13.1441	13.2309	13.6802
e_gw1.21.173.1	9.24	9.2935	9.33546	10.0773	10.167	10.0958	10.0437	10.0951	9.32267	9.51375	9.44167	9.85877	9.97586	10.0033	9.96249	10.3379
gm1.4553_g	6.87255	7.00799	7.03334	7.78782	7.89568	7.95754	8.03397	7.85277	7.17816	7.39315	7.15717	8.67574	8.28573	8.86967	8.51367	7.79131
estExt_Genewise1Plus.C_140231	9.25652	9.12387	8.49385	9.74834	9.70514	9.54681	9.64105	9.71835	9.12396	8.83881	8.38817	9.94462	9.32579	10.0337	10.2922	9.78776
gw1.943.3.1	3.34654	3.57081	3.48356	3.97495	4.02821	4.00184	3.78749	4.00142	3.3764	3.5566	3.46102	4.08163	3.97784	4.23405	4.27946	3.87917
fgenesh1_kg.13_#_89_#_isotig09081	10.4536	10.3601	10.551	11.4173	11.3665	11.5773	11.4484	11.4648	10.2049	10.2044	10.231	10.9037	11.0074	11.1295	11.4695	11.4972
estExt_fgenesh1_pg.C_6350001	7.40398	7.30335	7.44867	9.05266	9.1611	8.7391	8.83397	8.8731	7.45456	7.52922	7.23575	8.51428	8.61864	8.57802	8.73737	7.85996
estExt_fgenesh1_pm.C_480016	10.6892	10.8653	10.8973	11.5037	11.3907	11.5985	11.5391	11.538	10.7173	10.7482	10.7037	11.2683	11.2907	11.602	11.9046	11.596
gm1.11906_g	3.56295	3.27436	3.66053	4.03806	4.12214	4.01257	3.95072	4.03386	3.57134	3.50189	3.60777	3.89715	3.68338	4.04812	4.01579	3.80945
gm1.10729_g	5.7559	6.08337	5.95279	6.49766	6.57155	6.40972	6.5887	6.63948	6.23227	6.50611	6.07749	6.91686	6.59749	7.02911	7.07518	7.15437
gm1.8670_g	3.83867	3.56631	3.64795	4.68525	4.52777	4.56606	4.40763	4.22945	3.74801	3.57462	3.43508	4.51316	4.30202	4.52502	3.9952	4.67347
e_gw1.4.129.1	5.54574	5.34622	5.66092	6.00968	6.50314	6.28271	6.19821	6.28906	5.58459	5.44488	5.36827	6.52685	6.18152	6.85202	7.07162	6.1296
fgenesh1_kg.47_#_26_#_isotig05533	11.0444	11.1018	10.8484	11.6085	11.5893	11.5852	11.6895	11.6482	11.0048	11.0613	10.9749	11.9515	11.7234	12.086	12.1133	12.0764
fgenesh1_kg.1_#_419_#_isotig10729	10.5881	10.625	10.56	11.6549	11.617	11.5802	11.5666	11.5445	10.6274	10.6686	10.5618	11.5539	11.6986	11.6108	11.844	12.227
gm1.4088_g	1.99557	2.07307	2.19224	2.65092	2.47755	2.30222	2.34687	2.25854	2.19199	2.04925	1.9943	2.45789	2.41237	2.21022	2.13236	2.62879
e_gw1.25.126.1	8.94439	9.10462	9.32172	9.75195	9.77991	9.80095	9.70844	9.71694	9.0845	9.15617	8.87525	9.40907	9.90362	9.55718	9.8165	10.128
e_gw1.95.28.1	7.51099	7.64549	7.52882	8.49241	8.3672	8.37632	8.35509	8.40192	7.54555	7.80303	7.65046	8.20845	8.23407	8.09844	8.23332	8.99888
fgenesh1_kg.1_#_596_#_isotig12720	11.3339	11.4122	11.4596	12.0186	12.0126	12.0231	12.022	11.9837	11.3722	11.4502	11.5395	12.021	12.0957	12.1739	12.4203	13.0536
gm1.6925_g	2.54204	2.47523	2.38897	2.77863	2.83316	2.80415	2.82635	2.76909	2.31869	2.56002	2.40385	2.64674	2.83728	2.86498	2.93936	2.73938
gm1.15849_g	6.25457	6.16439	6.46558	7.04085	6.99029	7.09502	7.00439	6.97921	6.33302	6.31138	6.04614	6.71591	6.61432	6.78974	6.97963	6.73733
gm1.4981_g	12.2375	12.392	12.3515	13.0721	13.1258	13.0252	13.2042	13.1509	12.746	12.8568	12.6517	13.3531	13.1568	13.526	13.4984	13.2457
estExt_Genewise1Plus.C_160069	3.86172	4.00248	3.91596	4.49099	4.77756	4.52695	4.58597	4.35319	3.9155	4.15557	3.85723	4.36758	4.54402	4.50103	4.56377	4.54914
gm1.7011_g	8.2039	7.98883	8.00541	8.73443	8.74699	8.88298	8.8655	8.81266	8.03752	8.14522	7.95843	8.68104	8.5919	8.88007	8.81732	8.57611
fgenesh1_kg.2_#_435_#_ABG33850.1	5.24564	5.53097	5.27792	6.00673	6.11397	5.96518	6.21334	6.3684	5.91054	6.02267	5.63362	6.60245	6.43129	6.72833	6.89041	6.28792
gm1.943_g	9.49623	9.73451	9.47902	10.1589	10.5675	9.78294	10.463	10.2751	9.59882	9.58754	9.5953	10.3026	9.99688	10.1467	10.2465	10.317
estExt_Genewise1Plus.C_11_t10165	9.36512	9.34433	9.31427	10.3926	10.628	10.6561	10.632	10.6062	9.2569	9.34612	9.10443	10.636	10.2607	10.7185	10.7979	10.1102
estExt_fgenesh1_pg.C_100052	7.96779	7.83083	7.72413	10.0961	9.82493	10.0343	10.0977	9.8745	7.84777	7.86553	7.96722	9.6052	10.549	9.75586	9.69146	10.1678
e_gw1.68.11.1	2.81727	2.5412	2.66448	3.23353	2.95763	3.08022	2.91488	3.33732	2.5975	2.7695	2.68489	2.85427	3.08292	3.07469	2.93387	3.55975
estExt_fgenesh1_pm.C_100052	10.6478	10.6667	10.4619	11.2164	11.206	11.0952	11.1847	11.2028	10.8348	10.8706	10.8317	11.5876	11.407	11.6841	11.9882	12.2343
e_gw1.15.265.1	6.46577	6.83941	6.94089	7.47694	7.2929	7.51805	7.61094	7.5966	6.7749	6.71212	6.54003	7.47335	7.30446	7.71553	7.75229	8.29331
estExt_Genewise1Plus.C_11_t10297	9.82375	10.2406	10.1833	11.5027	11.2422	11.3206	11.5447	11.4261	10.6725	10.8022	10.5565	11.2553	11.1678	11.3322	11.2679	11.7873
estExt_Genemark1.C_420007	6.7747	6.67764	6.74614	7.44858	7.41149	7.32466	7.19283	7.33495	6.90017	6.97132	6.64934	7.22116	7.17756	7.49134	7.58334	7.49423
gm1.3248_g	7.9902	8.43173	8.88061	9.59943	9.50487	9.52012	9.95962	9.58742	9.50619	9.61057	9.3542	9.95915	10.1579	10.2833	9.88696	10.9125
estExt_Genemark1.C_70324	6.62023	6.70657	6.58206	7.27912	7.43491	7.18525	7.23698	7.07919	6.94361	6.81731	6.75211	7.61089	7.52192	7.80719	7.73365	6.9811
fgenesh1_kg.42_#_58_#_isotig08831	11.3831	11.4113	11.3015	12.1607	12.09	12.0235	12.0046	11.9277	11.4004	11.1651	10.9294	11.9514	11.7224	11.9847	12.5698	12.4955
fgenesh1_kg.324_#_2_#_isotig06142	9.08844	9.19664	9.18312	9.78343	9.80508	9.80083	9.77915	9.73679	9.1617	9.14209	9.12085	9.83479	9.63237	10.0422	10.1826	10.1002
fgenesh1_kg.22_#_46_#_isotig07282	12.8318	12.6854	12.6079	13.4252	13.483	13.2372	13.2729	13.2774	12.5547	12.4224	12.356	13.3146	13.0881	13.326	13.4089	13.1082
gm1.13822_g	6.40086	6.65372	6.89986	7.21908	7.30983	7.24426	7.21116	7.03887	6.99796	6.82759	6.77425	7.69561	7.28951	7.68722	7.74703	7.37372
gm1.10892_g	6.73929	6.67158	6.64053	7.45808	8.29408	8.2225	8.34462	8.3219	7.19535	7.21161	7.22795	7.79151	7.36899	8.28714	8.69976	8.5286
estExt_Genewise1.C_1010001	9.00866	9.07585	9.00164	9.8854	9.89787	9.79801	9.78898	9.75858	8.77583	8.8582	8.81191	9.70902	9.84824	9.69467	9.66156	9.78984
estExt_fgenesh1_pg.C_380027	10.0329	10.0419	10.1995	11.8861	11.6662	11.9397	11.8735	11.5883	10.2862	10.2368	10.1061	11.4094	11.4174	11.5609	11.203	11.3417
estExt_Genemark1.C_80055	8.70406	8.62991	8.56317	9.142	9.25773	9.26651	9.35791	9.2255	9.35604	9.49746	9.263	10.0025	9.8032	10.1791	10.2424	10.1067
fgenesh1_pm.1_#_613	11.1997	11.2064	11.2325	12.353	12.2886	12.2869	12.1854	12.2693	11.3695	11.2687	11.3462	12.5544	12.3892	12.5287	12.6493	12.5711
e_gw1.1132.2.1	6.47676	6.42264	6.49808	7.21449	7.25448	7.13547	7.23517	7.21442	6.65173	6.54778	6.34848	7.42396	7.10444	7.37339	7.50503	6.97193
fgenesh1_pg.26_#_55	4.09386	4.21986	4.00717	4.59159	4.41176	4.61106	4.60663	4.62855	4.41228	4.14405	4.25507	4.72807	4.75306	4.92551	4.80413	5.05189
fgenesh1_pg.15_#_65	10.4805	10.7638	11.1156	11.6596	11.4968	11.669	11.9652	11.5748	10.9061	10.9561	10.7943	11.3921	11.5941	11.5428	11.1449	11.6621
gm1.7516_g	5.756	5.6935	6.09116	6.21236	6.5222	6.47475	6.38051	6.2493	6.01078	5.91116	5.94272	6.31786	6.37448	6.54105	6.66773	6.76833
e_gw1.636.5.1	5.21787	5.41731	5.60694	6.53787	6.44472	6.50632	6.57103	6.35693	5.75316	5.71201	5.53509	6.30776	6.68277	6.44854	6.0374	7.05704
e_gw1.220.7.1	10.4348	10.5126	10.5821	11.1758	11.3468	11.3075	11.234	11.3245	10.5141	10.5616	10.588	11.0728	11.1126	11.1917	11.4704	12.0437
gm1.834_g	6.6592	6.81023	6.7246	7.84628	7.79548	7.63404	7.44382	7.57809	6.19539	6.46371	6.40176	6.85909	7.07073	6.78191	7.21674	7.99441
estExt_Genewise1.C_2200005	8.25656	8.24317	8.0731	10.8113	10.7513	10.4893	10.467	10.3635	8.30624	8.19678	8.20929	10.8711	10.7059	10.7248	10.82	10.903
estExt_Genewise1.C_2_t30015	8.81896	8.98438	8.96534	10.0849	10.0086	9.98088	9.98622	9.99174	9.03294	8.98569	8.80733	9.63274	9.76826	10.0185	10.1823	10.0631
gm1.16295_g	4.46652	4.59178	4.50793	5.45819	5.36394	5.34253	5.75509	5.43826	4.84321	4.75097	4.92573	5.43914	5.51278	5.80149	5.62407	6.11941
e_gw1.47.120.1	7.10387	7.06365	7.18446	7.99882	8.42553	8.40721	8.30839	8.46619	7.24346	7.34519	7.19256	8.2342	8.04139	8.3545	8.47949	7.79042
fgenesh1_kg.5_#_139_#_isotig06905	6.39735	6.38154	6.41207	7.39146	7.21754	7.15153	7.21611	7.11034	6.31224	6.04298	6.36213	7.12486	7.23902	7.20244	7.37822	7.2027
estExt_fgenesh1_pm.C_80243	10.2614	10.1676	9.99479	11.3162	11.1896	11.1789	11.1865	11.1019	10.1134	9.95019	9.92197	11.1815	11.054	11.2444	11.0921	10.7148
estExt_Genemark1.C_440053	9.53905	9.65439	9.8114	10.2168	10.2698	10.4124	10.5096	10.3374	9.90344	9.98995	9.81277	10.5255	10.4383	10.7366	10.753	10.8317
gm1.4790_g	4.93446	4.83661	5.20392	5.50628	5.68744	5.58774	5.58592	5.60786	5.15928	4.9542	4.92784	5.52492	5.71251	5.81051	5.8278	5.43521
gm1.14698_g	11.6759	11.7385	11.7009	12.2882	12.3194	12.2652	12.3663	12.3008	11.7713	11.8394	11.7971	12.4568	12.4191	12.4884	12.3662	12.3274
gm1.3399_g	2.18666	2.11375	2.09892	2.23221	2.4213	2.42054	2.58971	2.38064	2.09876	2.02006	2.11246	2.32346	2.36435	2.56015	2.59999	2.59704
estExt_Genemark1.C_50167	6.86988	6.4734	6.65863	7.29488	7.27269	7.20437	7.33215	7.03087	6.84148	6.88182	6.68299	7.60583	7.37988	7.57223	7.47445	7.51027
e_gw1.8.17.1	8.51009	8.55408	8.42731	9.5743	9.54318	9.37356	9.29934	9.28735	8.34173	8.33762	8.30341	9.00826	9.11735	8.94997	8.96579	8.50884
estExt_Genewise1.C_8_t20365	7.49129	7.66355	7.5482	8.57649	8.47568	8.56368	8.62888	8.59911	7.68741	7.76672	7.7034	8.3735	8.39643	8.55537	8.45853	8.70864
estExt_Genemark1.C_1290011	4.96992	5.02222	4.93566	5.53309	5.4718	5.5387	5.58615	5.58863	4.88118	4.63823	4.84516	5.37716	5.02491	5.45429	5.432	5.77975
fgenesh1_kg.21_#_22_#_isotig13615	10.1302	9.88874	9.91631	12.1714	12.0919	12.0148	11.8296	11.897	9.88661	9.77894	9.77655	11.0886	10.982	10.9209	11.1051	12.8194
estExt_Genewise1.C_5_t10169	10.9823	11.0773	11.3135	11.8675	11.8858	11.9721	11.9025	11.8453	11.1635	11.2064	11.1006	11.7148	11.6435	11.9127	12.1529	11.9988
gw1.1537.2.1	3.98037	3.93094	3.89093	4.80776	4.4717	4.59009	4.61471	4.71976	3.62796	3.82014	3.8254	4.75752	4.23818	4.84034	5.07774	4.44767
gm1.5854_g	4.76828	5.00456	4.46562	5.39453	5.47195	5.31864	5.32876	5.2251	4.86267	4.8005	4.72828	5.70165	5.58914	6.01982	5.8261	5.10664
fgenesh1_kg.2_#_368_#_isotig08803	10.5788	10.6431	10.5711	12.3144	12.0606	12.1621	12.2094	12.0387	10.7037	10.6991	10.6086	12.1094	13.3364	12.2031	12.196	13.4635
e_gw1.8.72.1	7.99296	8.20332	8.06827	8.66157	8.69136	8.81966	8.77911	8.74549	7.88788	7.86666	7.73641	8.16344	8.71583	8.39281	8.2967	8.3217
fgenesh1_kg.15_#_33_#_isotig10334	9.72273	9.84799	9.81772	10.4055	10.4145	10.4592	10.4267	10.4332	9.83773	9.712	9.75519	10.2161	10.2968	10.2724	10.5059	10.8693
gm1.13894_g	11.5019	11.603	11.4847	12.7734	12.547	12.6813	12.6119	12.4203	11.4801	11.4345	11.0765	12.3898	12.5245	12.6235	12.4444	12.2913
estExt_Genemark1.C_170059	6.89466	6.82896	6.89975	7.78526	7.88321	7.79795	7.62595	7.88772	6.96111	6.96696	6.60556	8.12825	7.86317	8.27361	8.42489	7.67335
estExt_Genewise1.C_24240003	9.83193	9.74095	9.78349	10.8232	10.676	10.6053	10.6806	10.5907	9.96787	9.94696	9.88902	11.4412	10.8694	11.281	11.1219	10.731
gw1.1.2072.1	5.45512	5.38459	5.32389	5.82187	6.2425	5.99532	6.15398	6.0354	5.38911	5.45051	5.46915	6.00216	5.92555	6.04185	6.26838	5.97986
fgenesh1_pg.13_#_164	6.54664	6.29601	6.3478	7.91471	7.78981	7.81885	7.82439	7.629	6.08711	5.9641	6.24272	7.34866	7.50624	7.3339	7.12467	7.13371
fgenesh1_pm.2_#_46	8.90588	9.03691	8.94715	9.64364	9.75503	9.85247	9.88434	9.89668	9.0854	9.1671	9.11748	9.90642	9.71233	10.1793	10.6501	10.4112
gm1.14644_g	4.78395	4.78213	4.59169	5.50113	5.31421	5.0721	5.29759	5.21209	5.15536	5.29216	4.99241	5.70346	5.85722	5.88255	5.71295	5.78844
gm1.6511_g	3.83154	3.83002	3.78782	4.14957	4.35389	4.03267	4.138	4.31247	3.74318	3.62794	3.87063	4.05886	4.42171	4.22706	4.42281	3.98589
estExt_fgenesh1_pg.C_640006	7.78885	7.91328	8.14923	7.93179	8.42369	8.60784	8.92421	8.86122	8.72678	8.79295	8.96152	9.31178	8.67502	9.89648	10.0475	9.39822
gm1.13475_g	4.37575	4.49812	4.52138	4.93217	5.10303	5.24283	5.18579	5.53526	4.52079	4.55566	4.49387	4.6122	5.10913	5.01186	5.66118	6.27146
gw1.2681.2.1	13.0638	13.2474	13.2849	13.7463	13.6426	13.8376	13.9713	13.9538	13.352	13.3208	13.3885	13.6762	13.7585	14.027	14.2528	14.8768
e_gw1.2.3.1	8.64134	8.63546	8.43626	9.41152	9.60432	9.40597	9.55971	9.52383	8.8517	8.8824	9.00506	10.1249	10.1001	10.0487	9.8345	10.4119
estExt_Genewise1.C_3_t40090	7.78797	7.94	8.08099	8.87383	9.03268	8.87891	8.8699	8.80183	8.28119	8.38615	8.34932	9.00102	8.9211	8.7775	8.7671	9.96157
gm1.7083_g	4.85694	5.31232	5.22655	5.72697	5.68683	5.70888	5.78904	5.84056	5.17907	5.39108	5.18452	5.92687	5.8314	6.04639	6.08201	5.73263
e_gw1.13.635.1	7.5031	7.16659	7.5188	7.88864	8.00155	8.05706	7.92948	8.03467	7.12518	7.05832	7.05651	7.56086	7.67802	7.88356	8.45109	8.38856
estExt_Genemark1.C_120016	9.75097	9.73831	9.74028	10.4442	10.531	10.4138	10.4318	10.3216	9.91111	9.78877	9.53551	10.3813	10.3271	10.9423	10.7903	9.79203
estExt_Genemark1.C_50298	5.08238	5.24373	5.32063	5.85711	6.02889	5.77287	5.76976	5.89077	5.20751	5.4179	5.28767	5.92348	5.99973	6.13234	5.93145	5.45229
estExt_fgenesh1_pm.C_40002	8.73961	8.71235	8.82347	10.9283	10.7849	11.045	11.2629	10.99	8.86986	8.9291	8.82183	10.6799	10.6313	11.1591	11.6441	11.7366
estExt_Genewise1Plus.C_210145	8.2613	8.12405	8.05762	9.26217	9.51296	9.51653	9.5636	9.47803	8.11355	8.20578	8.30725	9.15919	8.43242	9.15396	9.3182	9.02566
gm1.14305_g	6.26434	6.33446	6.42948	6.84529	6.74078	6.86949	6.87657	6.88946	6.68243	6.71981	6.61803	7.11466	7.08866	7.35625	7.58397	7.52533
estExt_Genewise1.C_1_t20450	9.11815	9.0019	9.00545	9.58249	9.68458	9.63729	9.55793	9.57287	9.11661	9.02466	8.97339	9.66074	9.7904	9.94037	10.1526	10.6193
estExt_Genemark1.C_12300001	6.29652	6.37918	6.58604	7.59454	7.31197	7.38337	7.3868	7.36648	6.0569	6.44649	6.16311	6.95945	6.93686	6.86519	7.2144	7.57031
fgenesh1_pg.11_#_132	2.11198	2.18775	2.24013	2.53231	2.4426	2.66655	2.58152	2.52758	2.10074	2.1634	2.11066	2.60137	2.43447	2.62854	2.66842	2.52149
estExt_fgenesh1_pg.C_6130001	6.50333	6.52299	6.36896	7.2176	7.12206	7.31951	7.04	7.01856	6.16273	6.14988	6.1953	6.53041	6.52698	6.90506	7.03369	7.04128
gm1.14102_g	4.37612	4.33472	4.28907	4.77247	5.05005	4.89934	5.12127	5.02869	4.43302	4.49635	4.61283	4.88364	4.66715	4.93584	5.23226	5.00903
estExt_Genemark1.C_160080	7.77287	7.6266	7.79102	8.57114	8.55792	8.6211	8.50079	8.4984	7.44669	7.45217	7.28566	8.04356	8.19943	8.11104	8.47784	8.45471
e_gw1.2070.3.1	2.89148	2.89076	2.99497	3.53979	3.78226	3.6751	3.52299	3.65194	2.99467	2.92011	3.13701	3.37334	3.2632	3.4704	3.39979	3.15751
e_gw1.13.329.1	9.72185	9.86303	9.89639	12.5151	12.4994	12.6526	12.6313	12.5085	9.66134	9.87886	9.6261	12.7864	12.8104	12.5534	12.5445	12.11
estExt_Genemark1.C_100214	8.03072	8.16104	8.15499	8.6733	8.69036	8.79161	8.80013	8.81164	8.23385	8.24886	8.26066	8.83603	8.79032	9.10607	9.30076	9.34007
e_gw1.7.717.1	9.63515	9.65828	9.75797	10.7603	10.6974	10.6874	10.6418	10.6211	9.76357	9.80201	9.74431	10.3827	10.4756	10.5115	10.7276	11.5174
fgenesh1_pm.26_#_39	14.8264	14.8043	14.903	15.4082	15.4514	15.5948	15.5388	15.5742	14.8473	14.7141	14.8694	15.5321	15.4192	15.6364	15.811	16.0597
gm1.6557_g	11.848	11.9255	11.8469	12.4186	12.7567	12.5562	12.4982	12.5752	12.1218	12.1907	11.9609	12.8907	12.3551	12.8148	13.019	12.6571
estExt_fgenesh1_pg.C_20343	7.22269	7.43042	7.30916	8.05092	8.28985	8.22332	8.21888	8.34886	7.60863	7.70643	7.62615	8.42873	8.10095	8.63591	8.73168	8.1322
gm1.5704_g	8.22303	8.05338	8.15678	8.92266	8.90297	8.84411	8.79561	8.85982	7.79063	7.79212	7.73867	8.61385	8.62861	8.73309	8.85638	8.89575
gm1.3805_g	7.11502	7.10388	7.22283	7.63013	7.86159	7.9823	7.85091	7.93027	7.38763	7.54313	7.15622	8.07633	7.9288	8.09144	8.15905	7.58416
estExt_fgenesh1_pg.C_16920001	2.84959	2.77566	2.82854	3.35272	3.41997	3.29662	3.39763	3.49975	2.82831	3.04919	2.77425	3.55246	3.36697	3.72722	3.84984	3.33813
fgenesh1_pg.10_#_199	6.21983	6.26164	6.20794	6.97753	7.09854	6.75409	6.89028	6.7366	6.54381	6.52594	6.33857	7.02468	7.04489	7.34536	7.2538	6.91584
estExt_fgenesh1_pm.C_640010	9.82475	10.0559	10.2097	10.6581	11.1865	11.2449	11.5871	11.4266	10.7469	11.0925	11.063	11.9584	11.2686	12.497	12.8128	12.4635
fgenesh1_kg.569_#_2_#_isotig02299	6.90352	6.79379	6.67114	7.26601	7.30098	7.42809	7.36084	7.42055	6.95997	7.01611	6.91268	7.39277	7.49894	7.45128	7.92177	8.11991
e_gw1.57.31.1	3.20803	3.14028	3.11737	3.55503	3.91544	3.76755	3.73208	3.95724	3.29729	3.27781	3.06776	4.08257	3.83926	4.11006	4.36575	3.75397
fgenesh1_kg.38_#_14_#_isotig07526	10.038	10.0316	10.1137	11.2303	11.1584	11.3575	11.1694	11.1048	10.0962	10.0644	9.98589	10.8407	10.9607	10.9263	10.7329	11.2905
estExt_Genemark1.C_1_t10258	11.1092	11.1625	11.1767	12.2636	12.2557	12.0325	12.1309	12.124	11.0136	11.0694	11.0711	12.0164	12.074	12.0298	12.2953	12.6465
fgenesh1_kg.12_#_91_#_isotig13610	10.0447	10.3818	10.5423	11.1473	10.8328	11.0054	11.2522	10.8572	10.8177	11.1948	11.0075	11.4734	11.7884	11.2476	11.0928	12.2268
estExt_Genemark1.C_11320001	5.28335	5.38787	5.66123	5.89007	6.1748	6.2699	6.18169	6.04049	5.6061	5.79414	5.38295	6.58117	6.33801	6.49158	6.66618	6.11396
estExt_Genewise1.C_1_t10242	10.9825	10.9147	11.0171	11.4667	11.6331	11.5704	11.5552	11.5912	10.9573	11.0634	10.9279	12.088	11.7358	12.2121	12.3355	11.3801
estExt_Genewise1.C_3_t30201	10.5716	10.5613	10.5167	11.5103	11.5708	11.5486	11.5481	11.5486	10.7638	10.6667	10.4528	11.3926	11.1048	11.5861	11.7442	11.8018
estExt_Genewise1.C_390107	9.98553	10.5347	10.66	12.0141	11.9009	11.9741	11.7199	11.7925	9.98178	10.0994	10.1961	11.2465	11.2231	11.3132	11.0233	11.7635
estExt_Genemark1.C_370040	9.01147	9.15509	9.13158	9.69068	9.59369	9.74831	9.74593	9.67967	9.22514	9.30612	9.2293	9.69994	9.58569	9.82928	9.94344	10.1282
fgenesh1_kg.145_#_3_#_isotig06610	5.94547	5.74331	6.04174	6.2951	6.43834	6.67446	6.54305	6.50992	6.35965	6.2345	6.05721	7.0305	6.70813	7.12749	7.47684	7.30427
gm1.5670_g	7.1469	7.08663	7.1518	7.60734	7.67901	7.70218	7.82059	7.72441	7.35192	7.30276	7.07182	7.9364	7.72858	8.02852	7.88076	7.75973
fgenesh1_kg.30_#_86_#_isotig13619	11.2845	11.2444	11.3041	11.863	11.9161	11.8861	11.8385	11.8771	11.1578	11.1367	11.2202	11.7473	11.8364	11.963	12.2719	12.8118
estExt_Genemark1.C_230028	7.48987	7.25012	7.38945	7.96657	8.15346	8.01724	8.05764	8.13942	7.30741	7.31701	7.26632	7.90912	7.84311	8.10657	7.84454	7.60498
fgenesh1_pg.8_#_24	6.23826	6.17317	6.28161	6.87271	6.9474	6.78504	6.70148	6.91516	6.60499	6.49974	6.50729	6.86907	6.91748	7.28352	7.6602	7.9788
estExt_fgenesh1_pg.C_10890001	8.49535	8.41629	8.31574	9.10344	8.92105	9.04416	9.17986	9.00815	8.63748	8.57473	8.55033	9.19342	9.37696	9.51182	9.52954	9.63452
fgenesh1_kg.13_#_127_#_AAT91253.1	9.01801	9.05148	9.14096	9.60279	9.79173	10.0481	9.95007	10.0558	8.90512	9.02007	8.86728	9.25663	9.18213	9.57232	9.8016	9.94377
fgenesh1_kg.113_#_3_#_isotig00031	9.67998	9.97425	9.9535	10.5968	10.6645	10.6807	10.6303	10.6739	10.2327	10.4003	10.1787	10.9877	10.6163	10.9909	11.21	11.0546
gw1.27.149.1	6.54363	6.31723	6.43336	7.10586	7.0835	7.17065	7.04536	7.01871	6.23495	6.42095	6.33868	7.08399	6.76152	7.19341	7.32636	6.88934
estExt_Genemark1.C_170062	8.1775	8.21822	8.26339	8.84977	8.87933	8.71459	8.70388	8.80849	8.21111	8.19659	8.26775	8.77752	8.77227	8.84409	8.8928	8.87309
gw1.32.51.1	3.93249	4.20456	4.03482	4.63803	4.64567	4.54134	4.50563	4.74834	4.07677	4.45013	4.15956	4.89326	4.66876	4.65917	4.92778	4.7784
gm1.4994_g	8.37111	8.32436	8.38085	9.38339	9.30198	9.18468	9.28952	9.17971	8.55563	8.54514	8.51778	10.0343	9.45132	9.85617	9.666	9.1882
gm1.3947_g	7.6724	7.75093	7.8004	8.1071	8.32778	8.31685	8.38569	8.40379	7.62403	7.39972	7.38566	8.24462	7.9126	8.36893	8.71807	8.68738
estExt_Genewise1.C_3_t40043	12.2749	12.2856	12.196	12.8227	12.9472	12.7234	12.858	12.8689	12.4529	12.3593	12.4333	12.9899	13.0667	12.984	13.0979	13.4177
estExt_Genemark1.C_6380004	10.487	10.5573	10.4849	10.7989	11.2336	11.1718	11.0839	11.2257	10.6302	10.6746	10.6137	11.2604	10.7946	11.2855	11.814	11.6219
estExt_Genemark1.C_80349	8.02355	7.96364	8.11866	8.5143	8.55775	8.59468	8.68559	8.68757	8.32584	8.38713	8.16824	8.88629	8.6017	8.96203	9.1002	8.94091
gm1.7347_g	6.51951	6.41415	6.43633	6.87031	7.12485	7.26974	7.27269	7.07855	6.67047	6.68878	6.47377	7.39102	7.08254	7.63623	7.83315	7.54136
fgenesh1_kg.1_#_143_#_isotig11599	11.8893	11.8538	11.7623	12.6409	12.6725	12.6753	12.6784	12.6831	11.9458	11.9173	11.9436	12.5317	12.5029	12.8645	13.1127	13.5048
gm1.1497_g	3.40725	3.76932	3.6822	4.27528	4.1331	4.21702	4.18402	4.05174	3.72491	3.61295	3.5733	3.75316	3.95182	3.99944	3.84041	4.14194
fgenesh1_kg.14_#_31_#_isotig12110	11.8582	11.8887	12.0759	12.5179	12.5692	12.6607	12.6044	12.6759	12.1222	12.18	12.2496	12.5872	12.3654	12.7644	13.2282	13.7591
estExt_Genemark1.C_12560001	8.78536	8.736	8.58657	9.52084	9.37305	9.41918	9.42583	9.36843	8.45005	8.47519	8.31831	8.86075	8.90116	9.10433	9.12897	9.37507
fgenesh1_kg.11_#_205_#_isotig02592	6.3864	6.39642	6.19491	6.96145	7.1586	6.97277	6.95572	6.86349	6.49124	6.46523	6.22829	7.22033	6.89155	7.1389	7.10227	6.30845
e_gw1.16.213.1	3.81867	3.91089	3.77896	4.40536	4.4059	4.45969	4.1883	4.40538	4.06319	4.03251	3.65753	4.16105	4.27294	4.37938	4.45989	4.32675
estExt_fgenesh1_pg.C_100238	10.193	10.4166	10.0187	11.0676	10.7916	10.7459	10.995	10.8958	10.0331	10.0403	10.1942	10.2529	10.3075	10.641	11.705	11.2422
gm1.8384_g	10.4835	10.5795	10.6208	11.1874	11.2057	11.1683	11.1962	11.2582	10.3122	10.2412	10.421	10.7232	10.8741	10.83	10.9666	11.2792
gm1.13339_g	2.38401	2.30763	2.49766	2.8761	2.63502	2.82402	3.05152	3.00732	2.29518	2.35666	2.30657	2.62956	2.58023	2.97331	2.8596	2.79808
gw1.44.36.1	4.55564	4.23938	4.28252	4.95105	4.97581	4.9323	5.18311	4.81789	4.39626	4.40125	4.51453	5.32332	4.69978	5.22765	5.36972	5.20067
estExt_fgenesh1_pg.C_1230001	5.87249	5.39785	5.663	6.28338	6.4067	6.25299	6.12148	6.2306	5.64382	5.88927	5.60352	6.42258	6.28972	6.42066	6.64568	6.3463
fgenesh1_pm.30_#_74	11.9424	12.119	12.0937	13.1472	13.2206	13.2727	13.3539	13.3867	12.0896	12.107	12.1264	12.7305	12.7352	13.1068	13.5228	13.4966
e_gw1.684.1.1	6.67071	6.65772	6.6219	7.38908	7.37495	7.2984	7.03574	7.11981	6.53006	6.48579	6.44666	6.93127	7.04734	6.8327	6.79347	7.43646
fgenesh1_kg.4_#_183_#_isotig10733	11.2104	11.2859	11.3336	12.177	12.2326	12.2997	12.2501	12.3118	11.4093	11.4692	11.3764	12.1824	11.9015	12.3765	12.6613	12.5594
estExt_Genewise1.C_2_t20296	9.10054	9.16345	8.83971	10.6383	10.6645	10.4783	10.6532	10.5806	9.27474	9.30884	9.06472	11.2198	11.1663	11.0719	11.0903	11.3715
estExt_Genemark1.C_11590001	6.91118	7.099	7.27242	7.92639	7.67237	7.93968	8.02133	7.89301	7.21748	7.40233	7.1184	7.93325	7.73116	8.04492	7.93491	8.37346
gm1.3933_g	7.75945	7.88103	7.96938	8.49432	8.42042	8.46318	8.57632	8.47278	8.00023	7.88284	7.69971	8.44322	8.03142	8.47082	8.78048	8.97717
estExt_Genemark1.C_110048	5.30696	5.52258	5.65916	6.55737	6.57407	6.44863	6.43185	6.49759	5.6778	5.56139	5.5177	6.36908	6.51078	6.75316	6.9857	7.40955
estExt_Genemark1.C_50208	7.36814	7.3442	7.33065	8.20807	8.13257	8.0874	8.05966	7.93876	7.38091	7.29699	7.15821	8.08509	8.18269	8.25953	8.11335	8.10503
estExt_Genemark1.C_3380002	6.20773	6.1602	6.36703	6.73936	7.17335	6.88352	6.75884	6.90192	6.35472	6.39716	6.28405	6.70634	6.51043	7.07273	7.11674	7.20773
gm1.9701_g	10.853	10.8682	10.8426	11.4733	11.4688	11.5163	11.5294	11.5059	10.7864	10.8656	10.8637	11.4283	11.3491	11.5002	11.6951	11.7264
estExt_Genewise1.C_5_t20166	9.22135	9.15109	9.54958	9.91715	9.95863	10.0544	9.93389	10.1176	9.29189	9.38286	9.28733	10.0368	9.88861	10.3297	10.7941	10.4129
fgenesh1_kg.11_#_6_#_isotig08942	10.2724	10.3539	10.251	11.2282	11.2371	11.1599	11.1825	11.1624	10.3419	10.3572	10.3227	11.313	11.3292	11.3222	11.3857	11.8931
estExt_Genewise1Plus.C_260026	5.64579	5.55966	5.63601	6.24455	6.48454	6.62321	6.32662	6.47905	5.59776	5.61346	5.61765	6.12346	6.3329	6.02199	6.31273	6.07849
e_gw1.47.49.1	5.46641	5.67011	5.72168	6.26981	6.17576	6.24026	6.4306	6.53046	5.31031	5.52426	5.58687	5.55245	5.65349	5.90428	6.27476	6.29334
e_gw1.1.517.1	6.25126	6.07988	6.13787	6.75816	6.71908	6.90748	6.73381	6.73937	6.50517	6.44835	6.43538	7.09443	6.83498	7.02862	7.21677	6.96259
estExt_Genewise1Plus.C_17620003	3.70918	3.56024	3.75058	4.19571	4.16701	4.16108	3.91382	3.89157	3.42045	3.7228	3.70408	3.94301	3.76254	4.00578	4.03711	3.97239
gm1.10526_g	9.90527	9.90239	9.82091	10.4366	10.4166	10.4498	10.524	10.4437	10.0047	9.94378	9.79864	10.6027	10.4708	10.6633	10.8221	10.9615
estExt_Genemark1.C_50284	8.79825	8.78427	8.76724	9.53726	9.45387	9.56453	9.48737	9.56062	9.0008	9.05082	8.98796	9.46059	9.52289	9.74574	9.94592	10.0398
fgenesh1_kg.34_#_20_#_isotig04481	7.83605	7.75841	7.98483	8.7196	8.56879	8.65348	8.73713	8.60724	7.73052	7.57813	7.842	8.40679	8.3428	8.71829	8.5272	8.57952
fgenesh1_kg.5_#_227_#_isotig05971	12.098	12.0027	11.9679	12.6803	12.767	12.759	12.7305	12.6917	12.3498	12.3518	12.1787	13.0863	12.8465	13.2853	13.4743	13.3028
estExt_Genewise1Plus.C_6_t20038	10.4336	10.5074	10.4883	11.3194	11.2454	11.328	11.3271	11.3191	10.5345	10.5951	10.6503	11.1923	11.2023	11.363	11.6566	12.4408
estExt_Genewise1Plus.C_260193	10.3383	10.4175	10.4301	11.0552	11.0485	11.0657	11.1123	11.0921	10.1758	10.2679	10.2622	11.2862	11.524	11.1924	11.1725	11.2468
estExt_Genewise1.C_3_t40260	13.0681	13.0824	13.0412	13.6363	13.6594	13.6684	13.8273	13.7899	13.4077	13.3519	13.4046	13.9435	13.7882	13.9298	14.0663	14.6536
gw1.35.45.1	5.60671	5.82141	5.70091	6.49706	6.47962	6.38258	6.32066	6.2934	5.71816	5.64285	5.55465	6.63423	6.32353	6.76013	6.70983	6.20096
estExt_Genewise1Plus.C_1_t40283	8.93685	8.96145	9.00725	9.52258	9.53075	9.59991	9.5476	9.56225	9.10664	9.15014	9.15772	9.63282	9.61812	9.8607	10.0461	10.2408
e_gw1.10.727.1	12.9256	13.0713	13.0192	14.3504	14.3719	14.3038	14.5076	14.4239	13.5094	13.4145	13.3621	14.9025	14.6752	14.9805	14.9621	15.0751
fgenesh1_pm.47_#_11	5.39406	5.64187	5.38472	6.03032	6.22717	6.21513	6.27163	6.29234	5.61499	5.84883	5.55249	6.16612	6.32557	6.61747	6.7519	6.33904
estExt_Genewise1.C_8_t20057	8.77196	8.91517	8.80202	9.81257	9.864	9.82902	9.82403	9.91213	9.02308	9.1581	8.98662	10.2174	10.1001	10.1754	10.064	10.3902
e_gw1.1.2595.1	6.54218	6.38205	6.39526	7.27825	6.97916	7.02288	7.25166	6.95857	5.87183	6.23442	6.19001	7.30124	7.71967	8.05836	8.29447	7.94253
estExt_Genewise1.C_11440005	11.1158	11.2883	11.3105	12.1157	12.0887	12.2357	12.1768	12.182	11.4097	11.4087	11.38	12.2638	12.3192	12.5471	12.5598	12.4395
estExt_Genewise1Plus.C_2_t30255	7.46506	7.71184	7.32063	8.70047	8.65146	8.92801	8.87098	8.85143	7.28815	7.41675	7.38742	8.24897	8.33633	8.82837	8.97672	9.2682
estExt_Genewise1Plus.C_5_t20144	6.68515	6.85337	7.13222	7.63416	7.68823	7.64114	7.68857	7.64051	7.10966	7.19131	7.12744	7.91464	7.6268	8.00438	7.98151	7.95734
fgenesh1_kg.86_#_7_#_isotig02636	5.00116	5.19117	5.31675	6.42382	6.29598	6.54509	6.4448	6.39666	4.88322	4.95682	4.95995	6.1886	6.22262	6.67703	6.5567	5.62782
fgenesh1_kg.27_#_27_#_isotig10548	7.39986	7.23194	7.48575	8.6103	8.42534	8.30909	8.57194	8.29881	7.97967	7.84991	7.43604	8.65752	8.73695	8.59749	8.09902	8.53373
fgenesh1_kg.409_#_2_#_isotig09991	10.4298	10.4382	10.469	11.7072	11.7885	11.6754	11.6364	11.6317	10.5227	10.5159	10.465	11.6969	11.7417	11.6929	11.7707	11.8104
estExt_Genemark1.C_9950002	11.9816	12.5177	12.8078	13.8812	13.5557	13.7529	14.1896	13.8281	13.331	13.4739	13.4807	13.8866	14.3411	14.1666	13.8922	14.8975
estExt_Genemark1.C_250104	5.65331	5.89902	5.99769	6.478	6.45157	6.46251	6.41863	6.39137	5.84675	6.08195	5.80495	6.20183	6.60951	6.63871	6.23489	6.74427
fgenesh1_pg.31_#_6	8.39155	8.26942	8.2284	9.99251	9.70417	10.7694	10.5187	10.4853	8.10908	8.12085	8.16765	9.05129	10.605	9.98113	10.4325	11.0281
estExt_Genemark1.C_440052	7.49585	7.56232	7.45543	8.47811	8.51881	8.48965	8.45526	8.51935	7.21418	7.23208	7.278	7.8771	7.96092	8.06096	8.43033	8.45927
fgenesh1_kg.77_#_2_#_isotig08277	9.70469	9.73486	9.9005	10.624	10.5229	10.6336	10.584	10.4982	9.97827	9.98503	9.88657	10.4361	10.2955	10.5291	10.461	10.9675
e_gw1.7.826.1	8.67535	8.8185	8.68078	9.44498	9.52723	9.49586	9.47563	9.4576	8.70604	8.81073	8.63584	9.50138	9.2533	9.46541	9.60692	9.01681
gm1.8836_g	7.0148	6.97594	7.03007	7.75983	7.73288	7.75739	7.56949	7.61003	6.92964	7.13506	6.76632	7.57108	7.45884	7.81633	8.13929	8.4849
gw1.3.202.1	10.035	10.0644	10.1143	11.1927	10.9995	11.0137	10.9744	10.8878	9.93674	10.0132	9.95147	10.7892	11.1084	10.7627	10.8133	11.3041
estExt_Genewise1Plus.C_7_t20165	10.2367	10.6697	10.948	10.9376	11.0344	11.1102	11.4336	11.4554	11.506	11.6199	11.5036	12.6858	12.3658	12.6116	12.686	12.5981
estExt_fgenesh1_pm.C_130052	10.1963	10.0928	10.1357	10.6582	10.8991	10.7668	10.7242	10.8189	10.2168	10.1822	10.0679	10.9437	10.7013	11.0166	11.2129	10.768
fgenesh1_pg.23_#_29	10.056	10.1408	10.1276	11.5075	11.5185	11.5855	11.5574	11.6253	10.0111	10.0955	10.0217	11.5405	11.7487	11.6983	11.5677	11.4118
fgenesh1_kg.18_#_32_#_isotig04477	10.9185	10.8514	10.8479	12.779	12.7157	12.5741	12.4855	12.4916	11.1573	10.9971	10.9266	12.2873	12.6508	12.3193	12.5646	12.5888
gm1.5752_g	6.91772	7.14618	7.03083	7.51316	7.76814	7.59598	7.50659	7.66673	7.23919	7.25048	6.80831	7.58153	7.46069	7.70415	7.81162	7.9689
estExt_Genewise1.C_6_t20009	8.86687	9.0003	8.90439	9.86009	9.76714	9.81618	9.83275	9.74318	8.82962	8.8847	8.72745	9.60712	9.75269	9.51306	9.62641	9.80383
gm1.2964_g	6.53682	6.87089	6.70229	7.5797	7.47592	7.5576	7.35691	7.43136	6.64244	6.47137	6.58885	7.36519	7.20113	7.34705	7.46261	7.02477
estExt_Genewise1Plus.C_5790011	6.97797	6.98712	7.02084	7.64042	7.92036	8.15033	8.22031	8.33439	7.37512	7.35095	7.34828	8.74475	8.30946	9.22919	9.60876	9.13537
e_gw1.844.6.1	11.3551	11.5036	11.4792	12.2027	12.2145	12.176	12.2534	12.2115	11.2578	11.3013	11.2277	12.3186	12.2475	12.2623	12.3355	12.3121
e_gw1.14.214.1	9.42626	9.59003	9.99298	11.7281	12.298	11.9054	11.7575	12.0253	10.1957	10.1551	10.0152	11.4103	10.483	11.068	11.2964	11.978
gw1.3.1879.1	9.08061	9.13035	9.2811	10.1446	10.235	10.2972	10.186	10.2379	9.48485	9.55786	9.55264	10.0809	10.0949	10.1668	10.0462	11.2909
estExt_fgenesh1_pg.C_470023	4.74231	4.80537	4.80982	5.16508	5.4469	5.18717	5.02342	5.25476	5.08454	5.00052	4.83159	5.57562	5.45253	5.32239	5.25981	5.91342
estExt_Genemark1.C_1520003	8.96295	8.85911	8.68147	9.68556	9.76854	9.66294	9.6556	9.66823	9.05171	9.02476	8.86564	9.88384	9.36663	9.82943	10.0308	9.37206
estExt_Genemark1.C_290017	6.73363	6.82233	6.8555	7.64509	7.65009	7.84186	7.48429	7.56514	6.82013	6.61573	6.77646	7.05605	6.95617	7.24155	7.47648	7.55276
gm1.8557_g	4.30816	4.70208	4.76862	5.33586	5.16531	5.39906	5.10184	5.43085	4.73922	4.78708	4.47878	5.60024	5.45125	5.49339	5.44118	4.80271
estExt_fgenesh1_pg.C_1_t20022	6.67948	6.61935	6.53948	7.19754	7.40866	7.30686	7.38842	7.30625	6.67944	6.85772	6.79682	7.67111	7.57237	7.79174	7.80992	7.48923
gm1.1734_g	11.8055	11.7977	11.5156	13.0323	12.806	12.5604	12.6023	12.4857	11.6716	11.6727	11.5949	13.167	13.2743	12.9221	12.9998	13.6119
fgenesh1_pg.1_#_45	6.93807	6.78606	6.82412	7.31528	7.45316	7.40511	7.5183	7.33713	6.75075	6.87602	6.86619	7.50984	7.27753	7.42808	7.46031	7.42182
fgenesh1_kg.377_#_1_#_isotig12777	6.34807	6.43849	6.49465	6.95982	7.32961	7.23954	7.32006	7.47733	6.17782	5.92985	6.28275	6.85475	6.57157	6.84934	7.75495	7.92756
estExt_Genemark1.C_2_t10448	8.48152	8.66497	8.54693	11.1943	10.7567	10.8252	10.9121	10.6078	8.41879	8.55845	8.38323	10.195	11.4008	10.4806	10.5166	10.851
fgenesh1_kg.360_#_1_#_isotig08381	13.5061	13.489	13.1076	14.6887	14.5364	14.5905	14.3861	14.5625	13.3073	13.4191	13.315	15.2093	14.9605	14.8537	14.9803	15.3504
e_gw1.8.828.1	7.64725	7.72103	7.78435	8.51407	8.36651	8.39957	8.50021	8.34142	7.71404	7.68282	7.70886	8.20803	8.4336	8.27042	8.61925	9.68165
gm1.10126_g	3.72038	3.81083	3.67891	4.18584	3.83562	4.19704	4.22304	4.09073	3.80756	3.28789	3.85007	4.1244	3.93691	4.45308	4.11691	3.97784
gw1.2070.4.1	5.47559	5.32115	5.69135	6.54753	6.476	6.63073	6.71529	6.62016	5.4355	5.48277	5.03665	6.18914	6.32328	6.13417	5.98973	6.22386
fgenesh1_kg.5_#_192_#_isotig08033	11.1774	11.1578	11.2282	13.0433	13.0097	12.9345	12.9702	12.8304	11.3774	11.3386	11.2803	12.7817	12.9402	12.8091	12.7307	12.6736
fgenesh1_pm.409_#_2	10.0612	10.2105	10.0646	11.8961	11.8332	11.769	11.7615	11.7866	10.0003	10.1184	9.98855	11.6274	11.8881	11.5865	11.6396	12.2046
e_gw1.626.5.1	8.4685	8.49593	8.38826	8.77203	9.08184	9.0323	9.01793	9.08916	8.59355	8.55986	8.49573	9.25446	8.76145	9.47764	9.92206	9.75463
gm1.7012_g	5.19904	5.11768	5.27488	5.85509	5.75837	5.72134	5.88375	5.76864	5.25245	5.14765	5.16606	5.86365	5.8615	5.77806	5.7134	5.6114
gm1.3326_g	8.38268	8.52255	8.67579	10.2168	9.96037	10.1996	10.723	10.3121	8.94074	9.21717	8.77356	9.80592	10.1663	10.1927	9.14944	9.62981
estExt_Genemark1.C_12530001	10.1796	10.2132	10.1496	11.193	11.0828	11.1373	11.0779	11.0645	10.5573	10.5104	10.3098	11.1164	10.9761	11.1572	11.0644	11.4888
fgenesh1_pg.570_#_1	10.3675	10.245	10.2824	10.9031	10.982	11.0256	10.9439	11.0027	10.1606	10.187	10.2851	11.1674	11.1498	11.2131	11.2987	11.0929
estExt_Genewise1Plus.C_8_t10244	8.89407	9.03514	9.13908	9.55744	9.71213	9.81367	9.72757	9.67532	9.52764	9.62347	9.56998	10.0996	10.1112	10.2265	10.4743	10.2326
gm1.10561_g	4.42081	4.38198	4.61696	4.8182	4.7039	5.09054	5.09156	4.7559	4.46818	4.40417	4.41467	4.93639	4.73687	4.94964	4.55175	4.97765
estExt_Genewise1Plus.C_13700001	7.59496	7.45146	7.51547	8.62552	8.65238	8.57038	8.42216	8.40971	7.57663	7.47427	7.37413	8.13816	7.95154	8.46389	8.3107	7.54812
estExt_fgenesh1_pg.C_190012	9.11779	9.03598	9.21911	9.66089	9.82211	9.83594	9.81489	9.76614	9.23738	9.22878	9.207	9.85248	9.8042	9.95209	10.0812	9.44626
fgenesh1_kg.7_#_110_#_isotig09825	11.2273	11.1544	10.953	12.0581	12.0836	11.9179	12.0509	12.1037	10.956	10.7483	10.5689	11.1276	11.3764	11.4325	11.5259	11.9101
e_gw1.3.1152.1	12.1803	12.089	11.9512	12.9495	13.0613	12.9668	13.1084	13.1037	13.1474	12.6881	12.1075	13.433	12.7305	13.6581	14.0509	13.3075
fgenesh1_pg.74_#_16	7.67052	7.78731	7.77974	8.4611	8.42817	8.37901	8.52929	8.3469	7.13995	7.32878	7.31602	8.09967	7.83651	8.30391	8.62778	7.87624
gm1.11840_g	5.95769	5.99042	6.00557	6.82011	7.023	6.92496	6.78989	6.61541	6.17444	6.28491	5.83733	7.01892	6.71888	7.04947	6.90573	6.14681
gm1.4066_g	5.91801	5.89597	5.94865	6.62419	6.70042	6.52211	6.54713	6.65646	6.71592	6.58144	6.35171	7.40964	7.00116	7.63625	7.36486	7.09757
estExt_fgenesh1_pm.C_400015	9.99289	10.1513	10.2956	10.6509	10.7118	10.7624	10.8051	10.8216	10.0757	10.239	10.1496	10.8962	10.8475	10.9443	11.1546	10.5885
gm1.16616_g	9.27689	9.42256	9.62116	10.3474	10.2837	10.4238	10.4186	10.3743	9.59355	9.5562	9.54776	10.3481	10.2324	10.6015	10.4488	10.7773
estExt_Genewise1Plus.C_13_t10077	8.34345	8.35311	8.41087	9.3134	9.43623	9.47865	9.362	9.325	8.77766	8.76877	8.54317	9.72074	9.30015	9.7313	9.78646	9.07721
estExt_Genemark1.C_10190002	3.8657	3.91796	3.88272	4.91516	4.83035	4.81185	4.81948	4.79623	3.88233	4.5273	3.9149	4.21555	4.55043	4.49126	4.91702	5.42901
gw1.1159.1.1	5.5998	5.19751	5.14075	5.89607	5.65934	5.93715	5.72999	5.73168	5.23927	5.39249	5.21921	6.28008	6.14729	6.27538	6.14867	5.66155
gw1.205.8.1	6.29267	6.29062	6.29565	6.98454	6.95222	6.90768	6.92921	6.86084	7.18922	7.16822	7.13285	7.86876	7.8845	8.08955	8.3437	8.27361
gm1.3482_g	4.7689	4.8321	4.53983	5.46186	5.6325	5.48579	5.63204	5.44083	4.77656	4.65077	4.58074	5.65587	5.40685	5.90579	5.76965	5.14584
estExt_Genemark1.C_120243	8.93118	8.90975	9.03208	9.88805	9.85298	9.83601	9.85495	9.79713	9.25769	9.25874	9.04429	10.2546	9.90691	10.2744	10.2027	9.44602
gm1.7239_g	9.36666	9.27325	9.39245	10.1675	9.86088	9.99435	9.83286	9.79294	8.942	9.01594	9.1544	9.75366	9.85556	9.79012	9.81669	10.1414
fgenesh1_pm.5_#_67	12.1594	12.3491	12.3503	13.8711	13.8219	14.1753	14.0715	13.9043	12.2577	12.3825	12.4643	13.4937	13.598	13.3995	13.2415	14.4923
estExt_Genemark1.C_4530004	7.05901	6.95555	6.8765	7.69397	7.75094	7.68809	7.81842	7.6816	7.06436	7.09344	7.09273	7.94212	7.79444	8.1418	8.33037	7.89183
fgenesh1_pg.9_#_228	7.10837	6.92897	6.87815	7.63034	7.62567	7.64115	7.65781	7.64053	7.08388	6.97754	6.97904	8.10343	7.6751	8.10849	8.3326	7.61995
e_gw1.3.804.1	9.72618	9.78346	9.86074	10.6949	10.8291	10.8814	10.8219	10.8429	9.93497	9.94204	9.87585	10.6803	10.4495	10.8275	11.1525	11.3318
estExt_Genewise1Plus.C_170081	10.3709	10.534	10.3205	11.3438	11.2257	11.3329	11.3314	11.2268	10.4676	10.4646	10.4872	11.4229	12.3725	11.3409	11.3627	12.0186
gm1.4627_g	8.00605	8.10656	8.1536	8.56083	8.59198	8.71057	8.80207	8.83645	8.13044	8.26411	8.25337	8.45991	8.43325	8.62387	8.97362	9.67317
estExt_Genewise1Plus.C_120029	8.32524	8.15857	8.30616	9.48036	9.59227	9.5713	9.49963	9.38514	8.3639	8.30049	8.18833	9.40863	8.97059	9.25751	9.0552	8.53787
gw1.237.1.1	9.89762	9.77581	9.68607	10.4731	10.42	10.4865	10.5652	10.539	9.46634	9.71521	9.70234	10.6658	10.4755	10.3425	10.5081	10.5735
fgenesh1_kg.196_#_5_#_isotig00408	6.43804	6.40956	6.36619	7.04349	7.16314	7.08835	7.23949	7.0082	6.5677	6.61806	6.51542	7.35698	6.92733	7.34589	7.5034	6.97311
estExt_Genemark1.C_90398	13.3722	13.5462	13.5165	14.5562	14.5712	14.6051	14.5739	14.5931	13.7679	13.8373	13.7918	14.8855	14.8325	14.9847	15.134	15.3228
fgenesh1_kg.237_#_4_#_contig03055	10.299	10.2332	10.1877	11.003	10.9108	10.962	11.0388	10.9781	9.9581	10.0655	10.1169	11.0465	10.8502	10.8093	10.9107	11.0035
gm1.6966_g	3.3113	3.37078	3.79259	3.96353	3.80911	3.82058	3.92516	3.84574	3.49735	3.6875	3.42537	3.81645	3.94103	3.93531	4.08096	3.94907
fgenesh1_kg.68_#_4_#_isotig09428	11.524	11.6928	11.7825	12.787	12.7718	12.8007	12.7167	12.7103	11.8401	11.9478	11.8271	12.7107	12.6572	12.7125	12.6628	13.067
gw1.9.665.1	4.26539	4.26368	4.13547	4.5933	4.65918	4.65497	4.65091	4.59838	4.17584	4.10838	4.13175	4.73662	4.78064	5.06025	5.33746	5.28848
e_gw1.13.309.1	11.4817	11.5675	11.6086	14.1566	14.2169	14.1372	13.9665	14.0489	11.4811	11.5176	11.4647	14.5027	14.6458	14.4084	14.7734	15.3877
estExt_fgenesh1_pg.C_16010001	8.39279	8.45557	8.37697	9.12	9.05271	9.031	9.08609	9.06515	8.43302	8.33856	8.56222	8.93347	9.45036	9.01284	9.06837	9.49989
e_gw1.31.257.1	6.33308	6.0762	6.12665	7.03331	7.12196	6.74823	6.87179	6.89876	6.16651	6.07	6.11729	6.95546	6.65015	6.78889	6.85032	6.01716
estExt_Genewise1.C_4_t20211	8.70408	8.79703	8.83947	9.6819	9.66045	9.70722	9.74641	9.69427	8.7567	8.92924	8.74999	9.93294	9.76014	10.0932	10.0831	9.45837
estExt_Genewise1Plus.C_8_t10006	7.16498	6.80262	6.97678	7.6741	7.64299	7.77523	7.56667	7.68968	6.75268	6.90617	6.87732	7.46166	7.72953	7.45226	7.68368	7.83058
gm1.10783_g	6.70215	6.89736	7.02019	7.62557	7.82654	7.66858	7.69674	7.6967	7.27785	7.15947	6.78673	7.91251	7.56722	8.15783	8.12688	7.55368
estExt_fgenesh1_pg.C_110016	10.325	10.398	10.4911	10.9526	10.8821	11.1621	11.1724	11.0539	10.3239	10.3818	10.7794	10.6906	11.2744	10.8612	10.9054	11.9788
fgenesh1_pm.1_#_311	10.4661	10.4443	10.5	11.2349	11.3141	11.3343	11.3279	11.2811	10.6113	10.71	10.5361	11.4253	11.3173	11.4757	11.5117	11.4348
estExt_Genemark1.C_50097	6.1942	5.95774	6.10659	6.71382	6.58527	6.71819	6.56486	6.58278	5.98962	6.23628	6.09839	6.69266	6.65056	6.88168	6.97501	6.80314
e_gw1.1.2201.1	5.15849	4.9544	5.21673	5.86371	5.80676	5.70023	5.70505	5.60616	5.14604	5.22127	5.25107	5.66776	5.81291	5.62951	5.60041	6.25401
e_gw1.1025.2.1	11.8027	11.8719	12.0719	12.826	12.7497	12.8199	12.7806	12.6506	12.1168	12.1555	12.1003	12.9746	13.3201	13.0807	13.0246	14.0671
e_gw1.12.562.1	3.32798	3.44576	3.60961	3.90741	4.14612	3.98805	4.20849	3.89254	3.30043	3.44432	3.44296	4.31163	3.88577	4.32254	4.06046	3.37779
gm1.7080_g	4.29674	3.98636	3.80729	4.41259	4.54549	4.73503	4.51205	4.31717	4.06341	3.87472	3.73488	4.39707	4.52942	4.63681	4.63793	4.08956
fgenesh1_pm.1_#_607	8.73264	8.7605	8.52335	9.15869	9.34098	9.31345	9.89775	9.61433	9.86233	9.38142	8.4015	9.92079	9.64045	10.6088	10.6773	9.47179
estExt_Genewise1.C_12520004	7.60606	7.62764	7.69853	8.83667	8.72001	8.83787	8.70545	8.78	7.35173	7.28887	7.05524	7.89295	8.43788	8.16512	8.26619	8.60083
fgenesh1_pg.13_#_165	5.87494	5.63836	5.70886	7.75097	7.69788	7.55907	7.70512	7.41013	5.51064	5.65425	5.6075	7.30219	7.31055	7.09688	6.81551	6.59016
fgenesh1_kg.1_#_220_#_isotig13424	10.1526	10.3337	10.4522	11.1363	10.9956	11.1408	11.2446	11.0851	10.7424	10.7766	10.617	11.2318	11.1904	11.4998	11.5725	12.1564
estExt_Genemark1.C_1_t10321	11.0682	11.3421	11.2236	12.2698	12.3304	12.2563	12.3551	12.3746	11.3757	11.4733	11.595	12.0698	11.8651	12.1929	12.5714	13.092
estExt_Genemark1.C_2_t10268	10.2847	10.2407	10.112	11.1652	10.9655	10.9243	11.0674	10.9573	10.4641	10.3149	10.4226	11.0904	11.0314	11.0991	10.7948	11.2557
e_gw1.998.4.1	6.26559	6.54854	6.5697	6.97455	7.11988	7.07543	6.96206	7.02255	6.56885	6.47269	6.45996	7.132	7.06976	7.2925	7.2845	7.11455
fgenesh1_kg.4_#_223_#_isotig06013	12.2992	12.3542	12.2822	13.085	13.0496	13.0779	13.1163	13.1196	12.002	12.1706	12.1675	13.2096	13.0642	13.0402	13.1064	13.1185
gm1.5919_g	8.86177	8.92678	8.90225	9.49853	9.68612	9.69654	9.67044	9.69799	8.78996	8.86794	8.91258	9.58934	9.37017	9.63939	9.65607	9.53421
e_gw1.1580.2.1	3.87561	3.66685	3.83291	4.13342	4.15147	4.36254	4.25162	4.11933	3.7382	3.85074	4.04448	4.5019	4.43452	4.83234	4.6815	4.55356
gm1.8880_g	6.99857	7.03112	7.15544	7.44819	7.72824	7.72751	7.66406	7.62031	7.15456	7.10721	7.22745	7.55947	7.31841	7.75938	8.07148	7.88612
estExt_fgenesh1_pm.C_50141	8.61442	8.66086	8.59784	9.79274	9.45118	9.70447	9.67354	9.45937	8.56179	8.53022	8.62377	9.02232	9.71249	9.07582	9.14242	9.87266
gm1.6629_g	10.0174	9.88274	10.1827	12.3674	12.1693	12.0139	11.8126	11.7643	9.64135	9.69795	9.64507	11.4947	11.6203	11.7589	12.6626	12.7139
estExt_Genewise1.C_8_t10362	8.51112	8.51505	8.5072	9.26903	9.19303	9.31178	9.19738	9.17536	8.75625	8.79021	8.59114	9.14501	9.58193	9.31076	9.11277	9.48749
e_gw1.2015.1.1	2.65687	2.65634	2.71043	3.05097	3.40287	3.24189	3.37378	3.11355	3.10144	2.76162	2.86068	3.37772	3.07483	3.54277	3.25007	3.14378
e_gw1.4.887.1	6.38454	6.44146	6.58973	7.94857	7.66178	8.02702	7.87712	7.86733	6.32071	6.16228	6.15702	7.18049	7.11987	7.61497	7.68801	8.39114
fgenesh1_kg.5_#_155_#_isotig09694	11.4852	11.6722	11.0285	12.7268	12.9647	12.7845	12.6002	12.6225	11.7424	11.9936	11.0355	12.8004	12.0077	12.5271	13.5583	12.772
gm1.14318_g	5.67727	6.06385	5.59689	6.75133	6.58982	6.5971	6.66454	6.52457	5.97836	6.12643	5.81637	6.72403	6.64185	6.82817	6.93577	7.02788
estExt_fgenesh1_pg.C_20690001	10.4905	10.5027	10.4851	11.0607	11.2051	11.2287	11.1403	11.1991	10.4146	10.3252	10.4645	11.392	11.0714	11.3132	11.5078	11.1723
fgenesh1_pg.3_#_35	8.80678	8.78222	8.9657	9.50198	9.46784	9.55937	9.56494	9.52467	9.00533	8.89808	8.83421	9.28881	9.29654	9.46694	9.64428	9.89098
estExt_Genemark1.C_17720001	6.63117	6.58132	6.64471	7.35181	7.4021	7.42176	7.36025	7.30094	6.54669	6.51609	6.73184	7.18355	7.20333	7.52746	7.85912	8.08194
e_gw1.37.78.1	8.71584	8.7102	8.73406	9.23205	9.36984	9.31396	9.25436	9.32298	8.79133	8.60271	8.70341	9.28411	9.15605	9.68601	9.86948	9.61056
fgenesh1_pm.3_#_563	10.4236	10.477	10.4137	11.3706	11.3192	11.2799	11.2352	11.236	10.3781	10.5166	10.335	11.2336	11.4733	11.197	11.2165	11.5065
estExt_Genewise1Plus.C_1_t40379	9.0995	9.12665	9.00222	10.7957	10.7361	10.9027	10.849	10.7059	9.05169	9.06514	8.93893	10.3244	10.3579	10.6029	11.4541	11.2766
e_gw1.1580.4.1	5.06977	4.80973	4.89467	5.55114	5.69488	5.73753	5.72579	5.84654	5.0642	5.17213	5.03392	5.75255	5.65463	6.30972	6.07042	6.11024
gw1.50.20.1	9.17686	9.36933	9.90955	10.4837	10.6061	10.6528	10.5708	10.5747	9.4633	10.0556	10.027	11.691	11.1081	12.0104	12.9402	11.8488
fgenesh1_pm.19_#_24	9.46423	9.57271	9.60534	10.3887	10.462	10.4693	10.4522	10.3658	9.11202	9.35792	9.31755	10.306	10.2101	10.1674	10.257	10.3554
e_gw1.844.4.1	11.3176	11.4172	11.4214	12.263	12.2878	12.2367	12.2934	12.3179	10.9528	11.2696	11.1571	12.4826	12.3853	12.3078	12.3437	12.1555
gm1.8415_g	5.22975	5.46629	5.40144	5.79527	5.89073	6.02675	5.87826	5.83603	5.46084	5.54636	5.48174	5.74265	5.64913	5.85511	6.22317	6.59592
fgenesh1_kg.49_#_28_#_isotig13690	10.0659	10.0201	10.1179	10.8419	10.8582	10.8939	10.841	10.7849	10.4382	10.3634	10.2678	10.8888	10.9759	10.9523	10.792	12.0396
e_gw1.1144.5.1	7.12481	7.1136	7.17769	7.67856	7.83653	7.83179	7.75349	7.87313	7.45841	7.52393	7.25296	8.12934	7.96377	8.32957	8.37101	8.07102
gm1.16081_g	5.9098	5.90745	5.93902	6.62121	6.69465	6.46384	6.63495	6.28034	6.02692	5.94149	6.00177	6.54246	6.64242	6.67324	6.81734	6.6397
gm1.7800_g	9.18919	9.16138	9.30117	9.97221	9.7313	9.70941	9.91286	9.67012	9.40369	9.34595	9.06208	9.80482	9.77489	10.0413	9.75287	10.1024
estExt_Genemark1.C_15670001	7.97554	8.08079	8.15529	8.87338	8.97991	8.86092	8.74609	8.89157	8.56918	8.75933	8.55863	9.29022	9.13325	9.41433	9.55413	9.60794
e_gw1.2.1315.1	8.95111	9.1229	8.96171	10.1288	10.1432	10.0976	10.1571	10.1508	9.09857	9.16583	9.13218	10.2203	10.4038	10.2669	10.1681	9.64255
estExt_Genewise1Plus.C_1_t30112	11.1498	11.127	11.2008	11.9757	11.9204	11.9165	11.9033	11.8648	11.1332	11.1295	11.1591	11.7201	11.9222	11.8376	11.8638	12.7549
e_gw1.181.6.1	5.7096	5.60618	5.76475	6.45543	6.39673	6.32734	6.31651	6.49905	5.60323	5.84459	5.86151	6.62237	5.807	6.46036	6.44308	5.70164
gm1.13651_g	5.85857	6.04723	6.05266	6.65116	6.63272	6.58075	6.57206	6.58015	6.02291	6.14068	5.85092	6.40051	6.53384	6.62258	6.93903	7.51891
gm1.7213_g	7.45644	7.4915	7.50567	8.09852	8.2453	8.07044	8.08793	8.08069	7.48812	7.499	7.25719	8.00125	8.00138	8.23054	8.16729	7.39289
e_gw1.3.2058.1	10.8257	11.0224	10.6258	11.5452	11.5629	11.2121	11.4547	11.3896	10.6744	11.0052	10.7964	11.768	11.7238	11.7029	12.4394	13.0533
gm1.3769_g	6.00434	5.90043	5.88602	6.4465	6.71078	6.44059	6.88084	6.3497	5.93315	5.96614	5.89484	6.69889	6.57235	7.0434	6.95304	6.38183
fgenesh1_kg.13_#_90_#_isotig10477	12.2914	12.5029	12.4959	13.2017	13.3835	13.4461	13.4081	13.5261	12.7806	12.8931	12.8875	13.8894	13.6032	13.9267	13.9233	13.6563
estExt_fgenesh1_pg.C_450023	4.4473	4.64229	4.81014	5.26104	5.43531	5.42184	5.29253	5.48511	4.65935	5.08071	4.91933	5.35159	5.34092	5.50648	5.3923	5.05145
estExt_Genemark1.C_120112	9.16088	9.20391	9.29839	10.0921	10.2182	10.2369	10.2616	10.2342	9.15594	9.21479	9.27402	10.3992	10.0696	10.8307	11.5186	11.5338
gw1.1780.2.1	7.66296	7.6259	7.70151	8.29262	8.37979	8.34732	8.21986	8.31208	7.57648	7.68997	7.5596	8.289	8.00912	8.15287	8.61783	8.13978
estExt_Genewise1Plus.C_220068	8.76911	8.76355	8.74442	9.26845	9.44056	9.54461	9.50014	9.4953	8.81639	8.91897	8.83311	9.56449	9.4867	9.58411	9.58885	8.91893
estExt_Genemark1.C_360062	4.26175	4.57742	4.30334	5.10608	4.74422	5.55693	5.23889	5.34299	4.26145	4.31449	4.34469	4.99328	4.7446	5.17184	5.01668	5.81377
estExt_Genemark1.C_510036	6.91391	6.893	7.0201	7.64176	7.59926	7.5578	7.59485	7.36625	6.76218	6.80687	6.63869	7.35344	7.45174	7.15384	7.41636	7.6756
e_gw1.1372.1.1	2.19393	2.27027	2.2543	2.48344	2.93966	2.40328	2.62435	2.53251	2.18177	2.3102	2.26888	2.89073	2.7165	2.77742	2.71719	2.60882
estExt_Genemark1.C_1_t10352	7.33615	7.32623	7.416	8.08133	7.91761	8.14263	8.05209	8.16026	7.34004	7.56205	7.22041	8.03156	8.08204	8.28003	8.24912	7.965
estExt_Genewise1.C_6_t10472	8.76491	8.81231	8.57827	10.218	10.2228	9.78669	9.68657	9.73956	8.96545	8.86404	8.76206	10.003	9.64956	9.80135	10.1696	9.62247

## Sheet: EM up
List of 91 unique P. involutus genes specifically up-regulated by EM symbiosis. Reference: Paxillus involutus ATCC 200175 genome (v1.0)
		Log2 Fold-Changes
Gene Model Name	Protein Id	NS Low Pi Vs NS High Pi	S Low Pi Vs S High Pi	S Low Pi Vs NS Low Pi	S High Pi Vs NS High Pi	EC	KOG
gm1.8652_g	14081	Not Significant	Not Significant	6.14783	7.82823
gw1.2426.1.1	28282	Not Significant	Not Significant	11.0449	9.71201		HAT repeat protein
fgenesh1_kg.43_#_30_#_isotig04949	171281	Not Significant	Not Significant	1.06741	1.4252		Fatty acyl-CoA elongase/Polyunsaturated fatty acid specific elongation enzyme
estExt_fgenesh1_pm.C_80006	175417	Not Significant	Not Significant	1.14189	1.09265		Nucleotide excision repair complex XPC-HR23B, subunit XPC/DPB11
fgenesh1_kg.386_#_3_#_isotig10559	173104	Not Significant	Not Significant	1.28741	1.27473	Oxidoreductases.	Predicted dehydrogenase
gm1.12501_g	17930	Not Significant	Not Significant	2.3478	1.72279
e_gw1.8.466.1	72185	Not Significant	Not Significant	1.18482	1.60521
e_gw1.1839.2.1	93766	Not Significant	Not Significant	7.92167	10.1564		Uncharacterized conserved protein
estExt_Genemark1.C_80052	97793	-1.18571	Not Significant	1.56382	1.32023
gm1.7796_g	13225	Not Significant	-1.73601	5.3459	7.57573
fgenesh1_kg.14_#_101_#_isotig09274	169046	Not Significant	Not Significant	1.00567	1.00635
fgenesh1_kg.61_#_19_#_AAT91250.1	171830	Not Significant	Not Significant	2.01358	1.86433	Glutathione transferase.	Glutathione S-transferase
gm1.12831_g	18260	Not Significant	Not Significant	1.04486	1.43031		Porin/voltage-dependent anion-selective channel protein
estExt_Genewise1Plus.C_3670006	120525	Not Significant	Not Significant	5.93867	7.06757		Translation initiation factor 4F, ribosome/mRNA-bridging subunit (eIF-4G)
estExt_Genemark1.C_12030001	103518	Not Significant	Not Significant	1.11339	1.29035
fgenesh1_kg.8_#_15_#_isotig08266	167558	Not Significant	Not Significant	1.26592	1.2547
gm1.12086_g	17515	-1.29141	-1.88303	1.06924	1.66086		HMG-box transcription factor
fgenesh1_kg.34_#_2_#_isotig03876	170794	Not Significant	Not Significant	9.21666	11.5686
fgenesh1_pg.8_#_13	154178	-1.05285	Not Significant	1.34568	1.09247
e_gw1.627.2.1	90678	Not Significant	Not Significant	8.79919	10.1503		Translation initiation factor 4F, ribosome/mRNA-bridging subunit (eIF-4G)
estExt_Genemark1.C_80053	97794	Not Significant	Not Significant	1.23556	1.17953
estExt_Genemark1.C_340008	100865	Not Significant	Not Significant	1.71584	1.73148		Predicted transporter (major facilitator superfamily)
fgenesh1_kg.469_#_1_#_isotig09823	173302	Not Significant	Not Significant	1.39064	1.07954
fgenesh1_kg.10_#_170_#_isotig09885	168300	Not Significant	Not Significant	1.18513	1.21557
estExt_Genemark1.C_340060	100898	-1.25048	-1.00114	1.27705	1.02771
fgenesh1_kg.8_#_87_#_isotig09510	167630	Not Significant	Not Significant	1.03698	1.28733
fgenesh1_kg.1_#_54_#_isotig09735	164886	Not Significant	Not Significant	1.64592	1.95627		beta-1,6-N-acetylglucosaminyltransferase, contains WSC domain
estExt_Genemark1.C_4500002	102784	Not Significant	Not Significant	1.22605	1.07912
estExt_Genemark1.C_1450008	102256	-1.36739	-1.8545	1.10178	1.58889
gm1.14085_g	19514	Not Significant	Not Significant	5.39031	7.66822
gm1.14767_g	20196	Not Significant	Not Significant	5.42286	6.20932	DNA-directed RNA polymerase.	Chitinase
gm1.14283_g	19712	Not Significant	Not Significant	1.17271	1.13971
fgenesh1_kg.8_#_59_#_isotig12574	167602	Not Significant	Not Significant	1.11603	1.58081		Histones H3 and H4
fgenesh1_pg.34_#_21	156661	Not Significant	Not Significant	8.28181	9.37634
fgenesh1_kg.34_#_4_#_isotig04481	170796	Not Significant	Not Significant	9.38302	10.6103		Predicted histone tail methylase containing SET domain
gm1.15719_g	21148	Not Significant	-1.00748	6.36446	8.56685
gm1.15151_g	20580	Not Significant	Not Significant	5.40972	4.19863
gm1.13902_g	19331	Not Significant	Not Significant	1.88154	1.10523
e_gw1.685.5.1	90896	Not Significant	Not Significant	1.21338	1.53905
estExt_fgenesh1_pg.C_80001	179564	Not Significant	Not Significant	1.56301	1.14625		Histone deacetylase complex, catalytic component HDA1
e_gw1.34.111.1	81876	Not Significant	Not Significant	9.94732	9.82414	2-acetyl-1-alkylglycerophosphocholine esterase.	FOG: WD40 repeat
gm1.3248_g	8677	-2.25953	-1.29906	2.00084	1.04037
estExt_Genemark1.C_80055	97795	-1.19584	-1.12494	1.41195	1.34105
fgenesh1_kg.28_#_31_#_isotig03457	170316	Not Significant	Not Significant	1.13963	1.1452		Traf2- and Nck-interacting kinase and related germinal center kinase (GCK) family protein kinases
e_gw1.368.3.1	89318	Not Significant	Not Significant	5.63898	6.58114
estExt_fgenesh1_pg.C_9210001	182655	Not Significant	Not Significant	1.17586	2.11233
e_gw1.34.26.1	81834	Not Significant	Not Significant	1.04549	1.1182	Lanosterol synthase.	WD40 repeat-containing protein
gm1.8699_g	14128	Not Significant	Not Significant	3.88385	3.86146		von Willebrand factor and related coagulation proteins
fgenesh1_kg.9_#_109_#_isotig04803	167968	Not Significant	Not Significant	1.33103	1.04317		Xaa-Pro aminopeptidase
estExt_Genewise1.C_22220001	141745	Not Significant	Not Significant	9.16635	9.65708
gw1.2533.3.1	60399	Not Significant	Not Significant	7.01479	8.50766		Notchless-like WD40 repeat-containing protein
gm1.8689_g	14118	Not Significant	Not Significant	8.26155	8.36468
estExt_fgenesh1_pg.C_640006	181914	-1.27867	-1.16656	1.66635	1.55425
estExt_Genemark1.C_90027	98138	-1.32384	Not Significant	2.49726	1.41079
fgenesh1_pg.367_#_2	158218	Not Significant	Not Significant	8.01372	9.70271
fgenesh1_kg.579_#_2_#_isotig09722	173503	Not Significant	Not Significant	1.22405	1.28535		C-type lectin
estExt_fgenesh1_pm.C_640010	177387	-2.45319	-2.12042	1.96033	1.62757
fgenesh1_kg.8_#_1_#_contig00142	167544	Not Significant	Not Significant	1.49685	1.45731
fgenesh1_kg.8_#_63_#_isotig08211	167606	Not Significant	Not Significant	1.43781	1.10899	4-coumarate--CoA ligase.	Acyl-CoA synthetase
fgenesh1_kg.8_#_25_#_isotig03803	167568	Not Significant	Not Significant	1.20184	1.19322	Glucan 1,4-alpha-glucosidase.	Splicing coactivator SRm160/300, subunit SRm300
fgenesh1_kg.8_#_35_#_isotig03652	167578	Not Significant	Not Significant	1.01112	1.43767		Predicted K+/H+-antiporter
fgenesh1_kg.8_#_110_#_isotig09101	167653	Not Significant	Not Significant	1.01818	1.04642		Mitogen-activated protein kinase kinase (MAP2K)
fgenesh1_kg.34_#_50_#_isotig06715	170842	Not Significant	Not Significant	1.20792	1.01935
fgenesh1_kg.5_#_228_#_isotig05638	167028	Not Significant	Not Significant	1.40429	2.06742	Carboxylesterase.	Acetylcholinesterase/Butyrylcholinesterase
estExt_Genemark1.C_6270005	103023	Not Significant	Not Significant	8.22612	10.2502		Mitochondrial solute carrier protein
estExt_Genewise1Plus.C_340025	117497	Not Significant	Not Significant	1.46733	1.29195
estExt_Genemark1.C_340015	100870	Not Significant	Not Significant	1.11135	1.24224		Mitochondrial Fe-S cluster biosynthesis protein ISA2 (contains a HesB-like domain)
estExt_Genewise1.C_440059	137172	Not Significant	Not Significant	1.45797	1.93988	Glutamate--ammonia ligase.	Glutamine synthetase
gw1.34.124.1	50419	Not Significant	Not Significant	8.56793	9.23665	2-acetyl-1-alkylglycerophosphocholine esterase.	Notchless-like WD40 repeat-containing protein
estExt_Genemark1.C_80051	97792	Not Significant	Not Significant	1.77164	1.2666
estExt_Genewise1Plus.C_7_t20165	110845	-1.10377	-1.6372	1.67732	2.21074
fgenesh1_kg.34_#_31_#_isotig05126	170823	Not Significant	Not Significant	1.62704	2.09467
gw1.34.173.1	61024	Not Significant	Not Significant	7.70596	9.69605	Lanosterol synthase.	Notchless-like WD40 repeat-containing protein
e_gw1.59.52.1	84650	Not Significant	Not Significant	1.11366	1.01216	Gibberellin 2-beta-dioxygenase.	Iron/ascorbate family oxidoreductases
fgenesh1_kg.8_#_122_#_isotig04454	167665	Not Significant	Not Significant	1.03371	1.61097		Iron/ascorbate family oxidoreductases
fgenesh1_pg.6_#_81	153807	Not Significant	Not Significant	2.33345	1.77797
gm1.4066_g	9495	-1.57222	-1.3305	1.47551	1.23379
gw1.205.8.1	52385	-1.49869	-1.5414	1.94036	1.98307		WD40 repeat-containing protein
fgenesh1_kg.8_#_100_#_isotig09422	167643	Not Significant	Not Significant	1.16739	1.65828		Predicted E3 ubiquitin ligase
fgenesh1_kg.10_#_296_#_isotig10093	168426	Not Significant	Not Significant	1.05519	1.71352
estExt_Genewise1.C_8_t10238	129837	Not Significant	Not Significant	1.09847	1.16751
gm1.15988_g	21417	Not Significant	Not Significant	1.12657	1.25013		Serine/threonine protein kinase
fgenesh1_kg.3_#_349_#_isotig11725	166319	Not Significant	Not Significant	1.22687	1.01908	Glutathione transferase.	Glutathione S-transferase
e_gw1.20.177.1	78934	Not Significant	Not Significant	1.03509	1.14364		Chitinase
e_gw1.367.7.1	89314	Not Significant	-1.34561	8.33208	9.02341		Synaptic vesicle transporter SVOP and related transporters (major facilitator superfamily)
gw1.2352.3.1	40262	Not Significant	-1.67773	4.20838	6.37993
fgenesh1_kg.8_#_117_#_isotig08595	167660	Not Significant	Not Significant	1.91219	2.47617	Glucan endo-1,3-alpha-glucosidase.
gm1.16380_g	21809	Not Significant	Not Significant	2.13781	2.22192		C-type lectin
estExt_fgenesh1_pg.C_340031	181415	Not Significant	Not Significant	1.59093	1.13775
estExt_fgenesh1_pg.C_80086	179626	Not Significant	Not Significant	1.00517	1.06179
fgenesh1_kg.386_#_1_#_isotig08740	173102	Not Significant	Not Significant	1.12703	1.19581		Bifunctional GTP cyclohydrolase II/3,4-dihydroxy-2butanone-4-phosphate synthase

## Sheet: EM up rlog counts
Rlog-transfromed expression values of 91 unique P. involutus genes specifically up-regulated by EM symbiosis. Reference: Paxillus involutus ATCC 200175 genome (v1.0)
	Samples
Gene Model Name	NS Low Pi 1	NS Low Pi 2	NS Low Pi 3	NS High Pi 1	NS High Pi 2	NS High Pi 3	NS High Pi 4	NS High Pi 5	S Low Pi 1	S Low Pi 2	S Low Pi 3	S High Pi 1	S High Pi 2	S High Pi 3	S High Pi 4	S High Pi 5
gm1.8652_g	2.99122	3.06671	2.96901	2.91865	2.94683	2.89511	2.92337	2.89498	3.99056	4.1677	4.25169	4.17619	4.5483	4.13845	4.2443	4.13867
gw1.2426.1.1	5.06367	5.06257	5.03193	4.96217	5.00083	4.93055	5.00487	5.02704	7.99434	8.06659	8.06879	8.37183	8.48141	8.45586	8.24271	7.32703
fgenesh1_kg.43_#_30_#_isotig04949	7.39049	7.85999	7.91719	7.44239	7.27364	7.23731	7.42289	7.30459	8.14546	8.44502	8.53511	7.5191	8.28435	8.13436	7.8802	8.55397
estExt_fgenesh1_pm.C_80006	10.5027	10.571	10.6141	10.6124	10.4723	10.4963	10.4975	10.4621	11.2753	11.2743	11.1927	11.4007	11.4032	11.2217	10.9554	10.5772
fgenesh1_kg.386_#_3_#_isotig10559	9.3499	9.44043	9.3863	9.41844	9.50423	9.32442	9.45563	9.43842	10.0192	10.1487	10.2589	10.2502	10.1414	10.1827	10.0732	10.258
gm1.12501_g	6.66634	6.58519	6.46744	6.60513	6.60211	6.42847	6.41475	6.33826	7.9147	7.98253	7.83384	7.48613	7.59664	7.58715	7.12749	7.03391
e_gw1.8.466.1	14.9009	15.0694	15.1311	14.6284	14.5563	14.6334	14.7599	14.6818	15.6582	15.7908	15.8545	15.2747	15.2715	15.3157	15.3663	16.3028
e_gw1.1839.2.1	5.29683	5.40943	5.33969	5.201	5.23733	5.20131	5.207	5.25809	8.19686	8.17112	8.17954	8.63338	8.60852	8.67961	8.62096	8.79985
estExt_Genemark1.C_80052	6.80039	6.87828	7.15286	7.48166	7.62155	7.56995	7.48358	7.48704	7.70627	7.76808	7.75052	8.4186	8.1273	8.45848	8.41645	8.08092
gm1.7796_g	2.50859	2.50798	2.49071	2.45007	2.47282	2.43103	2.45388	2.43092	2.89578	3.12153	2.98884	3.53653	3.79472	4.05654	3.69242	3.32335
fgenesh1_kg.14_#_101_#_isotig09274	10.4769	10.4991	10.4401	9.92996	10.0319	9.77781	9.9361	9.96252	10.9884	11.1053	11.2104	10.5946	10.4644	10.4435	10.6047	10.3609
fgenesh1_kg.61_#_19_#_AAT91250.1	12.107	12.1736	11.9099	11.3739	11.6051	11.5403	11.9478	11.9135	13.5358	13.1854	13.2261	12.6393	12.297	12.7638	12.6603	13.2593
gm1.12831_g	11.8423	12.1189	11.9223	12.0094	11.9775	12.1398	12.2157	12.2582	12.564	12.5903	12.5563	12.5861	12.6406	12.9003	13.0635	13.5166
estExt_Genewise1Plus.C_3670006	2.40248	2.40194	2.38666	2.35085	2.37087	2.33416	2.35419	2.33406	3.16219	3.00644	3.07879	3.31004	3.68791	3.39537	3.18671	2.99967
estExt_Genemark1.C_12030001	10.6568	10.7723	10.7816	10.6881	10.6553	10.7461	10.7189	10.7547	11.3683	11.4554	11.3646	11.4469	11.2893	11.5219	11.6286	11.486
fgenesh1_kg.8_#_15_#_isotig08266	10.0916	10.1187	10.2493	10.2844	10.1337	10.2314	10.4206	10.1649	10.8114	11.0091	10.8619	11.2846	11.3004	11.0209	10.6736	10.4948
gm1.12086_g	8.8318	8.97743	9.18362	9.5984	9.58677	9.7117	9.79123	9.69403	9.48283	9.62596	9.54823	10.3814	10.1166	10.672	11.2601	10.829
fgenesh1_kg.34_#_2_#_isotig03876	5.74059	5.77191	5.82979	5.657	5.68839	5.67886	5.66216	5.6316	9.30905	9.34109	9.19955	9.19124	9.53128	9.17194	8.95606	8.86066
fgenesh1_pg.8_#_13	6.69027	6.68794	6.9211	7.36206	7.33098	7.29224	7.19053	7.25396	7.39218	7.51686	7.43756	8.07164	7.71636	7.98468	8.11204	7.65324
e_gw1.627.2.1	4.07209	4.07095	4.03901	3.96444	4.0061	3.9297	3.97139	3.9295	6.05505	5.94904	5.94779	6.59092	6.5441	6.86064	6.41044	6.24843
estExt_Genemark1.C_80053	9.00167	9.05137	9.02438	9.17476	9.05101	9.13773	9.18878	9.18405	9.71697	9.76186	9.73496	9.77404	9.75246	9.84924	9.92455	9.93691
estExt_Genemark1.C_340008	11.8003	11.8886	12.0177	11.9915	11.9078	12.0733	12.3808	12.1714	12.8985	12.9285	12.8587	13.2545	12.88	13.2091	12.7728	13.5381
fgenesh1_kg.469_#_1_#_isotig09823	11.8789	11.9511	12.0362	11.6408	11.7864	11.6853	11.5396	11.5879	12.8503	12.7914	12.8323	12.4466	12.174	12.0557	11.9429	12.6101
fgenesh1_kg.10_#_170_#_isotig09885	11.5472	11.5627	11.6075	11.1115	11.0571	11.0463	11.0928	11.0127	12.1679	12.2997	12.4641	11.7496	11.7542	11.6594	11.601	11.9805
estExt_Genemark1.C_340060	8.30986	8.49853	8.48882	9.05963	9.12107	9.12644	9.11079	9.05047	9.03078	9.25398	9.02605	9.89743	9.65285	9.80068	9.82429	9.35825
fgenesh1_kg.8_#_87_#_isotig09510	11.812	11.8191	11.7052	11.8273	12.0965	11.8501	11.8722	11.8929	12.3955	12.3693	12.377	12.7384	12.3945	12.662	12.6993	12.8975
fgenesh1_kg.1_#_54_#_isotig09735	11.7812	11.9277	12.0462	11.5086	11.4097	11.3362	11.4968	11.3622	12.6986	13.0289	13.0873	12.6497	12.6541	12.5264	12.2315	12.596
estExt_Genemark1.C_4500002	9.18769	9.21609	9.25606	9.19547	9.16833	9.10759	9.21347	9.13836	9.90449	9.97591	9.96683	10	9.77227	9.80608	9.70919	9.63535
estExt_Genemark1.C_1450008	8.62122	8.74981	9.11555	9.57658	9.41908	9.56061	9.67237	9.56357	9.38553	9.5072	9.3341	10.2911	9.95846	10.4762	11.0132	10.7588
gm1.14085_g	2.78071	2.78002	2.83521	2.71512	2.74059	2.69383	2.71938	2.69371	3.70611	3.52855	3.57393	4.17881	3.89959	4.01174	3.7612	4.1124
gm1.14767_g	4.78543	4.69171	4.69992	4.72061	4.61753	4.56874	4.73023	4.70486	6.64235	6.79091	6.67823	7.23303	7.21536	7.50299	7.63146	7.10577
gm1.14283_g	5.53707	6.14284	5.69711	5.90806	5.57479	5.39528	5.57982	5.51495	6.43767	6.48644	6.4308	6.09337	5.98044	6.0505	5.83603	6.714
fgenesh1_kg.8_#_59_#_isotig12574	10.0662	10.3216	10.4623	10.46	10.3961	10.3744	10.554	10.457	10.8347	10.9521	11.0048	11.3036	11.1268	11.326	11.3305	11.8214
fgenesh1_pg.34_#_21	4.66384	4.76155	4.63056	4.59878	4.59773	4.52265	4.56343	4.59984	7.13759	7.26294	7.24065	7.27744	7.64528	7.53183	7.40801	7.72629
fgenesh1_kg.34_#_4_#_isotig04481	5.71971	5.75133	5.78196	5.68717	5.66721	5.61019	5.66736	5.63415	9.13858	9.20998	9.14542	9.08284	8.94482	9.26981	9.26439	9.209
gm1.15719_g	3.8613	3.92544	3.89173	3.75783	3.85695	3.72434	3.76454	3.77578	5.40647	5.48542	5.54667	6.13434	6.31719	5.95569	5.81961	6.34031
gm1.15151_g	1.51337	1.51306	1.5045	1.48453	1.49567	1.53861	1.48639	1.53853	2.12371	2.00201	2.00254	1.54991	2.13056	1.65253	1.97043	2.1035
gm1.13902_g	6.6425	7.26435	7.53086	7.37443	7.52192	7.57931	7.67241	7.5892	8.22021	8.28874	8.23854	7.93229	8.17989	8.49297	7.64708	8.48113
e_gw1.685.5.1	12.0552	11.9424	11.7098	11.6947	11.935	11.5385	11.6548	11.6952	12.3717	12.5949	12.9037	12.6009	12.4321	12.4319	12.5783	12.9671
estExt_fgenesh1_pg.C_80001	7.65617	8.01531	8.12647	8.17827	8.10557	8.06722	8.04496	7.99587	8.88245	8.86973	8.7957	8.84631	8.88857	8.85063	8.64239	8.40032
e_gw1.34.111.1	4.36077	4.35961	4.32706	4.25152	4.29365	4.21656	4.30643	4.21636	6.92692	7.00277	6.83106	7.04352	7.25548	7.00442	6.65245	6.24894
gm1.3248_g	7.9902	8.43173	8.88061	9.59943	9.50487	9.52012	9.95962	9.58742	9.50619	9.61057	9.3542	9.95915	10.1579	10.2833	9.88696	10.9125
estExt_Genemark1.C_80055	8.70406	8.62991	8.56317	9.142	9.25773	9.26651	9.35791	9.2255	9.35604	9.49746	9.263	10.0025	9.8032	10.1791	10.2424	10.1067
fgenesh1_kg.28_#_31_#_isotig03457	9.28486	9.37794	10.1127	9.59133	9.5232	9.69983	9.79544	9.97401	10.2218	10.3972	10.373	9.99741	10.8567	10.6745	10.0792	10.165
e_gw1.368.3.1	2.39156	2.47126	2.37607	2.34106	2.36062	2.32478	2.34433	2.32468	3.42758	3.2617	3.31365	3.32183	3.23041	3.20563	2.81284	2.98544
estExt_fgenesh1_pg.C_9210001	6.0448	6.07442	6.03603	6.06165	6.04735	6.00101	6.00683	5.94529	6.59427	6.68703	6.62681	7.13257	6.88089	7.16917	7.13269	7.44127
e_gw1.34.26.1	7.01568	6.96828	6.71629	6.40803	6.40742	6.32473	6.39657	6.45664	7.52208	7.58837	7.47082	7.28336	7.03044	7.16839	6.7254	6.37932
gm1.8699_g	2.95243	3.15378	2.92851	3.0947	2.83687	2.95758	2.81597	2.79076	4.00914	4.09087	4.27148	3.78345	3.82432	3.85611	3.48469	3.65336
fgenesh1_kg.9_#_109_#_isotig04803	11.2526	11.2445	11.1054	10.8877	10.8603	10.8592	10.9392	10.9381	11.9464	12.0961	12.0432	11.6408	11.5202	11.4516	11.4197	11.4417
estExt_Genewise1.C_22220001	4.16951	4.16836	4.1931	4.06094	4.10289	4.02605	4.06794	4.02585	6.92316	7.12808	6.74086	6.4942	6.45907	6.33658	6.07396	5.92244
gw1.2533.3.1	3.36052	3.35959	3.40279	3.27173	3.30624	3.24281	3.2775	3.24264	5.19737	4.90232	4.68567	5.06633	5.08904	5.33698	4.86165	4.19831
gm1.8689_g	5.08676	5.04288	4.96766	4.96956	4.93638	4.99564	4.9039	4.96452	7.81874	7.83087	7.64712	8.07039	8.17915	8.12025	8.00268	8.0609
estExt_fgenesh1_pg.C_640006	7.78885	7.91328	8.14923	7.93179	8.42369	8.60784	8.92421	8.86122	8.72678	8.79295	8.96152	9.31178	8.67502	9.89648	10.0475	9.39822
estExt_Genemark1.C_90027	4.76832	5.02061	5.1919	5.36504	5.22286	5.61471	5.56481	5.50366	5.94078	6.20191	6.01596	6.20149	6.29304	6.29891	6.05916	6.09082
fgenesh1_pg.367_#_2	4.04727	3.98314	3.95205	3.87941	3.92	3.84556	3.88619	3.84536	6.04616	6.02501	6.02489	6.29252	6.24993	6.14865	6.12204	6.10547
fgenesh1_kg.579_#_2_#_isotig09722	9.53249	9.67319	9.91155	9.97354	9.75727	10.0407	10.0201	9.9207	10.3206	10.4759	10.4471	10.633	10.5399	10.6984	10.7617	10.9416
estExt_fgenesh1_pm.C_640010	9.82475	10.0559	10.2097	10.6581	11.1865	11.2449	11.5871	11.4266	10.7469	11.0925	11.063	11.9584	11.2686	12.497	12.8128	12.4635
fgenesh1_kg.8_#_1_#_contig00142	4.17987	4.24856	3.93295	3.70797	3.75899	4.10805	3.75818	3.84609	4.47889	4.92664	4.87306	4.37595	4.50764	4.44528	4.04175	4.20725
fgenesh1_kg.8_#_63_#_isotig08211	10.8644	10.753	10.5461	10.9672	10.9018	10.7496	10.842	10.7533	11.9622	11.5847	10.9973	11.9182	11.0867	11.9095	11.1327	11.1387
fgenesh1_kg.8_#_25_#_isotig03803	11.7194	11.7046	11.7312	11.5941	11.6504	11.6485	11.7081	11.6545	12.3425	12.4664	12.5033	12.4864	12.3392	12.4035	12.3616	12.1695
fgenesh1_kg.8_#_35_#_isotig03652	10.381	10.47	10.3124	10.4566	10.4612	10.438	10.5433	10.4406	10.8762	11.0937	10.9381	11.2808	11.1879	11.1322	11.3286	11.6621
fgenesh1_kg.8_#_110_#_isotig09101	11.0351	11.095	11.1084	10.9578	10.9841	10.9886	11.0535	11.0079	11.6398	11.6865	11.7437	11.5063	11.521	11.6388	11.6728	11.7345
fgenesh1_kg.34_#_50_#_isotig06715	7.74718	7.75471	7.6343	7.83061	7.83225	7.68703	7.82941	7.66921	8.52481	8.40389	8.25669	8.51376	8.35176	8.45002	8.3276	8.05145
fgenesh1_kg.5_#_228_#_isotig05638	9.81743	9.6562	9.67385	9.10312	9.34846	9.36959	9.24651	9.1959	10.698	10.4799	10.5414	10.3786	9.90126	10.6012	10.7099	10.4485
estExt_Genemark1.C_6270005	4.67482	4.77219	4.68939	4.5675	4.60866	4.53354	4.57434	4.57264	7.49317	7.64329	7.63179	7.18403	7.34655	7.18523	7.15028	7.81176
estExt_Genewise1Plus.C_340025	11.7074	11.4363	11.3732	11.8104	11.7699	11.6767	11.6421	11.6146	12.3768	12.1256	12.5708	12.7393	12.1685	12.5882	12.4029	12.4331
estExt_Genemark1.C_340015	9.76362	9.75095	9.75699	9.94582	9.92493	9.98092	10.036	9.96418	10.4591	10.3792	10.3276	10.5981	10.3737	10.7514	10.862	10.9287
estExt_Genewise1.C_440059	11.1171	11.1744	11.4002	10.7092	10.6762	10.5918	10.8034	10.7883	12.053	11.7692	12.4961	11.9308	11.958	11.7672	10.9989	12.1718
gw1.34.124.1	3.72087	3.71981	3.69023	3.62086	3.65967	3.58842	3.62735	3.58823	5.6614	5.62802	5.47258	5.83324	5.87071	5.92722	5.6265	4.99678
estExt_Genemark1.C_80051	4.7429	5.05914	4.88881	5.32237	4.94023	5.28384	5.20664	5.17857	5.6916	5.7091	5.51337	5.66314	5.74477	5.87196	5.70583	6.13515
estExt_Genewise1Plus.C_7_t20165	10.2367	10.6697	10.948	10.9376	11.0344	11.1102	11.4336	11.4554	11.506	11.6199	11.5036	12.6858	12.3658	12.6116	12.686	12.5981
fgenesh1_kg.34_#_31_#_isotig05126	6.59323	6.20322	6.40396	6.36583	6.40516	6.22503	6.30295	5.95808	7.3281	7.21817	7.333	7.30986	7.53534	7.35585	7.05291	7.61413
gw1.34.173.1	4.13196	4.13073	4.03741	3.96329	4.00469	3.92878	3.9702	3.92858	6.55798	6.52699	6.36054	6.42359	6.4814	6.39947	6.09439	5.54694
e_gw1.59.52.1	8.64061	8.58541	8.61985	8.90976	8.76346	8.98007	8.98169	8.91647	9.32202	9.12133	9.26175	9.46763	9.65181	9.46418	9.40239	9.59889
fgenesh1_kg.8_#_122_#_isotig04454	12.0044	12.0035	11.9015	11.4047	11.5539	11.3464	11.3907	11.464	12.5272	12.6267	12.6838	12.3008	12.3441	12.1768	12.1332	12.7442
fgenesh1_pg.6_#_81	8.04543	8.32618	8.33203	8.65297	8.61896	8.522	8.98616	8.62407	9.4581	9.77596	9.27981	9.76203	10.2936	9.64012	9.3955	9.45948
gm1.4066_g	5.91801	5.89597	5.94865	6.62419	6.70042	6.52211	6.54713	6.65646	6.71592	6.58144	6.35171	7.40964	7.00116	7.63625	7.36486	7.09757
gw1.205.8.1	6.29267	6.29062	6.29565	6.98454	6.95222	6.90768	6.92921	6.86084	7.18922	7.16822	7.13285	7.86876	7.8845	8.08955	8.3437	8.27361
fgenesh1_kg.8_#_100_#_isotig09422	11.1936	11.229	11.0748	11.1031	11.1165	11.1838	11.2135	11.2553	11.7204	11.8124	11.9962	11.9676	11.8331	12.0117	12.2408	12.6226
fgenesh1_kg.10_#_296_#_isotig10093	13.7674	13.9851	13.9856	13.5018	13.4406	13.5998	13.583	13.5656	14.5093	14.5779	14.6021	14.1973	13.846	14.5195	14.736	15.0319
estExt_Genewise1.C_8_t10238	8.97893	8.99821	8.92569	8.90191	8.90214	8.77054	8.9074	8.90378	9.62975	9.49664	9.71398	9.5435	9.55728	9.46777	9.41912	9.78379
gm1.15988_g	9.97918	10.2551	10.0699	9.9362	9.89963	10.0654	10.1422	10.1858	10.7024	10.8092	10.8148	10.5656	10.6549	10.7263	10.8865	11.0541
fgenesh1_kg.3_#_349_#_isotig11725	11.2539	11.3013	11.0907	11.2005	11.3648	11.2642	11.5207	11.5083	12.2748	11.8764	11.5517	11.8184	11.3574	12.0474	12.2747	12.2284
e_gw1.20.177.1	9.76382	9.84343	9.96608	9.75063	9.69061	9.72305	9.84446	9.60671	10.3468	10.5588	10.5264	10.3977	10.5081	10.3557	10.1611	10.523
e_gw1.367.7.1	4.49933	4.49816	4.5166	4.43454	4.43168	4.39663	4.39639	4.43706	6.38071	6.80265	6.47529	7.62632	7.30814	7.7895	7.4889	7.11541
gw1.2352.3.1	1.70429	1.70393	1.69385	1.67026	1.68344	1.6593	1.67246	1.65923	1.9197	2.08922	1.86662	1.97356	2.7284	2.38802	2.43391	2.3779
fgenesh1_kg.8_#_117_#_isotig08595	11.9162	11.9158	11.9486	11.4768	11.4666	11.5113	11.6332	11.5756	12.9253	13.0211	13.3016	12.8977	12.9004	12.8784	12.8263	13.2518
gm1.16380_g	9.74548	9.64374	9.61057	9.25389	9.40088	9.30909	9.0437	9.14459	10.8944	10.9872	11.0823	10.7568	10.4593	10.5441	10.3009	10.3162
estExt_fgenesh1_pg.C_340031	10.4868	10.7533	10.701	10.7835	10.5436	10.6852	10.8287	10.6309	11.4608	11.6886	11.6565	11.4057	11.2837	11.3632	10.8568	11.7586
estExt_fgenesh1_pg.C_80086	9.55522	9.62527	9.6462	9.98585	9.99126	9.98357	10.0046	9.98296	10.171	10.1899	10.1432	10.4692	10.5205	10.7047	10.8018	10.6504
fgenesh1_kg.386_#_1_#_isotig08740	10.5384	10.6281	10.6521	10.395	10.4328	10.4356	10.429	10.4535	11.2253	11.3206	11.3187	11.2106	11.0676	11.1555	11.102	11.1016

## Sheet: EM down
60 unique P. involutus genes specifically down-regulated by EM symbiosis. Reference: Paxillus involutus ATCC 200175 genome (v1.0)
		Log2 Fold-Changes
Gene Model Name	Protein Id	NS Low Pi Vs NS High Pi	S Low Pi Vs S High Pi	S Low Pi Vs NS Low Pi	S High Pi Vs NS High Pi	EC	KOG
estExt_Genemark1.C_160019	99624	Not Significant	Not Significant	-1.93972	-1.23353	Xaa-Pro aminopeptidase.	Xaa-Pro aminopeptidase
e_gw1.56.59.1	84362	Not Significant	Not Significant	-1.10345	-1.87335	Acting on paired donors, with incorporation or reduction of	Cytochrome P450 CYP2 subfamily
gm1.14966_g	20395	Not Significant	Not Significant	-2.24985	-1.74297
estExt_Genewise1.C_16490001	141310	Not Significant	Not Significant	-1.02456	-1.99483
fgenesh1_kg.8_#_5_#_isotig12419	167548	1.05621	Not Significant	-2.71889	-1.68453
gm1.13796_g	19225	1.08752	Not Significant	-1.2985	-1.06977
estExt_Genewise1.C_330018	136387	Not Significant	Not Significant	-1.0892	-1.20103
estExt_fgenesh1_pg.C_8500001	182629	Not Significant	Not Significant	-1.26448	-1.34006
fgenesh1_pg.10_#_194	154934	1.13338	Not Significant	-2.62526	-1.9625
gm1.7564_g	12993	Not Significant	Not Significant	-2.66065	-3.59158	Unspecific monooxygenase.	Cytochrome P450 CYP2 subfamily
gm1.16535_g	21964	Not Significant	Not Significant	-1.34749	-1.44379	Chitinase.	Chitinase
estExt_Genewise1.C_12_t10417	132849	1.56022	1.75648	-1.21583	-1.41208
fgenesh1_kg.15_#_49_#_isotig11561	169155	3.43834	3.34666	-1.76574	-1.67406
fgenesh1_kg.30_#_32_#_isotig08309	170471	Not Significant	Not Significant	-1.36736	-1.34161		Galactokinase
fgenesh1_kg.17_#_37_#_isotig11726	169384	2.74395	3.03701	-1.21507	-1.50813
gm1.12262_g	17691	Not Significant	Not Significant	-1.253	-2.26749
estExt_Genemark1.C_70031	97533	1.0275	1.57835	-1.04458	-1.59542		FOG: RRM domain
gw1.636.3.1	34680	3.58522	1.97806	-2.67584	-1.06868
estExt_Genemark1.C_23250001	104084	Not Significant	Not Significant	-1.60371	-2.29494
gm1.8823_g	14252	Not Significant	Not Significant	-2.2321	-2.82814	Acting on paired donors, with incorporation or reduction of	Cytochrome P450 CYP4/CYP19/CYP26 subfamilies
fgenesh1_kg.18_#_51_#_isotig00946	169474	3.56166	2.81232	-1.76392	-1.01458
estExt_Genemark1.C_50215	97130	Not Significant	Not Significant	-3.93385	-4.14258	Unspecific monooxygenase.	Cytochrome P450 CYP2 subfamily
estExt_Genewise1.C_260116	135671	Not Significant	Not Significant	-3.0212	-2.93405		Synaptic vesicle transporter SVOP and related transporters (major facilitator superfamily)
e_gw1.36.9.1	82076	Not Significant	Not Significant	-4.00085	-3.00194	Carboxylesterase.	Acetylcholinesterase/Butyrylcholinesterase
fgenesh1_kg.7_#_17_#_isotig12049	167336	Not Significant	Not Significant	-4.27387	-4.68442	Protein-S isoprenylcysteine O-methyltransferase.	Farnesyl cysteine-carboxyl methyltransferase
gw1.63.76.1	55253	Not Significant	Not Significant	-1.48179	-1.09255
fgenesh1_kg.14_#_38_#_isotig06255	168983	1.03636	1.05961	-1.19504	-1.21829
estExt_Genewise1Plus.C_770009	119364	1.43828	1.84478	-1.20745	-1.61395
fgenesh1_kg.346_#_2_#_isotig00946	173020	5.29593	4.87084	-1.69628	-1.27118
estExt_Genemark1.C_860007	102032	1.40773	Not Significant	-1.49721	-1.05642		Ubiquitin/40S ribosomal protein S27a fusion
e_gw1.7.647.1	71969	Not Significant	1.72531	-1.29523	-2.10039		Pleiotropic regulator 1
estExt_Genemark1.C_180067	99864	Not Significant	Not Significant	-1.35544	-2.4185
gm1.10208_g	15637	Not Significant	Not Significant	-1.17597	-1.17985
fgenesh1_kg.6_#_11_#_isotig10639	167043	2.58409	2.16828	-1.62448	-1.20867
estExt_Genemark1.C_180103	99888	Not Significant	Not Significant	-1.4688	-1.33074	Branched-chain amino acid aminotransferase.	Branched chain aminotransferase BCAT1, pyridoxal phosphate enzymes type IV superfamily
estExt_Genewise1Plus.C_5_t10497	109603	Not Significant	Not Significant	-1.46937	-1.54583	Unspecific monooxygenase.	Cytochrome P450 CYP2 subfamily
gm1.7410_g	12839	Not Significant	Not Significant	-3.60477	-3.71193	Unspecific monooxygenase.	Cytochrome P450 CYP2 subfamily
estExt_Genemark1.C_180085	99875	Not Significant	Not Significant	-1.05508	-1.20298
fgenesh1_kg.30_#_33_#_isotig08530	170472	Not Significant	1.11993	-3.26284	-3.90326	Unspecific monooxygenase.	Cytochrome P450 CYP2 subfamily
estExt_Genemark1.C_25450001	104187	Not Significant	Not Significant	-1.17376	-1.56536	With NAD(+) or NADP(+) as acceptor.	Dehydrogenases with different specificities (related to short-chain alcohol dehydrogenases)
fgenesh1_kg.33_#_26_#_isotig00590	170725	2.5317	2.76228	-1.2979	-1.52848
fgenesh1_kg.399_#_5_#_isotig00788	173127	1.49842	2.96581	-2.21497	-3.68237
e_gw1.68.23.1	85219	1.36274	Not Significant	-3.37202	-1.84198
estExt_Genewise1.C_5970005	140045	Not Significant	Not Significant	-3.43464	-2.88848		Geranylgeranyl pyrophosphate synthase/Polyprenyl synthetase
estExt_Genemark1.C_4130002	102734	Not Significant	Not Significant	-1.84607	-1.09165
fgenesh1_kg.2_#_152_#_isotig01403	165618	1.39379	1.32047	-1.70075	-1.62743
fgenesh1_kg.73_#_21_#_isotig12684	172048	6.79923	6.5121	-2.02605	-1.73892
fgenesh1_kg.7_#_29_#_isotig09044	167348	Not Significant	Not Significant	-3.29602	-3.46318
fgenesh1_kg.56_#_32_#_isotig06730	171760	Not Significant	Not Significant	-1.04819	-1.32014
estExt_Genemark1.C_80004	97773	Not Significant	1.45384	-6.47422	-7.85876
gm1.7411_g	12840	Not Significant	Not Significant	-2.23915	-2.92662		Cytochrome P450 CYP2 subfamily
gm1.7739_g	13168	Not Significant	Not Significant	-1.15358	-1.30264
e_gw1.395.1.1	89461	1.14043	Not Significant	-2.07075	-1.20962
estExt_Genewise1Plus.C_120483	114072	Not Significant	Not Significant	-1.56536	-1.84923
gw1.2174.1.1	49709	Not Significant	1.09999	-1.66335	-1.84199
gw1.42.165.1	61611	Not Significant	Not Significant	-1.30052	-1.42218
e_gw1.86.33.1	86206	Not Significant	Not Significant	-1.14243	-1.03592		Threonine/serine dehydratases
gm1.7946_g	13375	Not Significant	Not Significant	-1.57031	-1.58472		Cytochrome P450 CYP4/CYP19/CYP26 subfamilies
fgenesh1_pm.4_#_91	161155	1.14385	Not Significant	-2.755	-1.8631	Dimethylaniline monooxygenase (N-oxide forming).	Flavin-containing monooxygenase
estExt_Genewise1.C_4230005	139592	Not Significant	Not Significant	-1.08296	-1.09256

## Sheet: Em down rlog counts
Rlog-transformed expression values of 60 unique P. involutus genes specifically down-regulated by EM symbiosis. Reference: Paxillus involutus ATCC 200175 genome (v1.0)
	Samples
Gene Model Name	NS Low Pi 1	NS Low Pi 2	NS Low Pi 3	NS High Pi 1	NS High Pi 2	NS High Pi 3	NS High Pi 4	NS High Pi 5	S Low Pi 1	S Low Pi 2	S Low Pi 3	S High Pi 1	S High Pi 2	S High Pi 3	S High Pi 4	S High Pi 5
estExt_Genemark1.C_160019	6.49313	6.58807	6.69867	6.60926	6.31725	6.58771	6.52439	6.36907	5.70255	5.5709	5.62608	5.67075	6.17395	5.85556	5.70425	5.69728
e_gw1.56.59.1	6.12092	6.38059	6.1135	6.61977	6.41176	6.85055	6.56974	6.67343	5.60752	5.74065	5.68737	5.29161	5.79388	5.58971	5.693	5.90678
gm1.14966_g	5.90764	5.82854	5.46915	5.76157	5.93632	5.48518	6.06817	5.91273	4.6908	4.8192	4.8714	4.88504	4.73207	5.10748	5.15267	5.1472
estExt_Genewise1.C_16490001	7.0731	6.86633	6.56493	7.5275	7.47289	7.39872	7.14003	7.41604	6.40752	6.31727	6.25864	5.9955	6.55467	6.23093	6.15458	6.48968
fgenesh1_kg.8_#_5_#_isotig12419	8.08481	7.93743	7.9806	7.52108	7.37668	7.41362	7.08176	7.20299	6.27927	6.43853	6.60584	6.06003	6.1536	6.14321	6.34107	7.13471
gm1.13796_g	5.23651	4.80885	5.18482	4.34307	4.52766	4.80423	4.61671	4.52526	4.5384	4.32475	4.59543	3.91118	4.18096	4.1926	4.29586	4.41762
estExt_Genewise1.C_330018	8.72945	8.46599	8.57266	8.85211	8.92955	8.79768	8.43675	8.49166	8.01974	7.89048	8.01233	8.07837	7.91657	7.95551	8.17154	7.95762
estExt_fgenesh1_pg.C_8500001	5.7749	5.74273	5.6056	6.0237	5.90043	5.89881	5.72194	5.83987	5.19693	5.06601	5.15767	4.9034	5.41431	5.20309	5.04832	5.55285
fgenesh1_pg.10_#_194	6.72614	7.17226	6.99505	5.88488	6.11272	6.18068	6.48569	6.60122	5.41891	5.6147	5.58597	4.92682	5.09992	5.29228	5.33013	5.94778
gm1.7564_g	12.9482	13.3447	12.378	13.0109	13.3896	12.5009	13.4549	13.4215	11.2487	11.3572	11.5384	11.192	11.0768	11.2393	10.9148	11.1762
gm1.16535_g	5.13435	5.13191	5.27654	5.42303	5.67093	5.56909	5.44138	5.43014	4.71044	4.55375	4.69827	4.7635	4.87966	5.13023	4.63959	4.55074
estExt_Genewise1.C_12_t10417	9.81845	9.70402	9.83751	8.96427	8.88533	8.86833	8.56028	8.6327	9.01518	8.94176	9.04108	7.9031	8.24268	7.86216	7.76988	8.35307
fgenesh1_kg.15_#_49_#_isotig11561	9.00186	9.12179	9.10107	6.97437	6.8693	6.92085	6.72735	6.93165	7.80167	7.87646	7.89773	6.10448	6.4722	5.9159	6.25624	6.09141
fgenesh1_kg.30_#_32_#_isotig08309	10.0553	10.046	9.58822	9.5754	9.95142	9.27121	9.81797	9.75227	9.00068	9.06026	9.21583	8.76743	9.1278	8.89193	8.97312	8.81147
fgenesh1_kg.17_#_37_#_isotig11726	8.07611	8.08032	8.05415	6.41404	6.54896	6.38828	6.31167	6.28811	7.3078	7.11985	7.34652	5.64799	5.96289	5.59282	5.72838	5.93133
gm1.12262_g	5.58378	5.27687	5.33856	5.89609	5.79232	5.57969	5.81216	5.74327	4.8229	4.86978	4.90542	4.67702	4.64345	4.82381	4.61742	4.97814
estExt_Genemark1.C_70031	7.69917	7.99435	8.03057	7.28688	7.21668	7.27962	7.30305	7.3383	7.22909	7.36001	7.2298	6.5138	6.93738	6.35092	6.24106	6.06692
gw1.636.3.1	8.68366	8.07097	7.57808	6.01034	6.11621	5.85252	5.79683	5.98517	6.08297	6.56942	6.58319	5.65889	5.78164	5.55916	5.17998	5.26323
estExt_Genemark1.C_23250001	3.6555	3.61557	3.98834	3.40855	3.43655	3.73471	3.64009	3.66375	3.21588	3.41727	3.07677	2.98025	3.28268	2.90433	2.97707	2.95972
gm1.8823_g	13.9749	13.6898	13.3364	14.0108	14.3853	14.0662	14.5567	14.499	12.7265	12.3256	12.1922	12.4341	12.2314	12.8649	12.919	12.4248
fgenesh1_kg.18_#_51_#_isotig00946	8.64848	8.85831	8.59849	6.48619	6.58996	6.42481	6.48536	6.48968	7.58961	7.09716	7.73422	6.06829	6.16025	6.12443	6.03377	5.90051
estExt_Genemark1.C_50215	15.5038	15.481	15.0165	15.2499	15.5416	14.8591	15.4825	15.5625	12.8773	13.0112	13.307	12.9749	12.9898	13.0689	12.9464	13.0385
estExt_Genewise1.C_260116	11.4364	11.5548	10.3341	10.5336	11.1699	10.6632	12.2373	12.1511	9.85996	9.29481	9.24042	9.41065	9.17794	9.82515	9.90368	10.2769
e_gw1.36.9.1	12.9939	12.9	12.1403	12.2667	12.2875	11.865	12.4978	12.5245	10.2207	10.4171	10.5549	10.4253	10.5909	10.4723	10.6428	10.7176
fgenesh1_kg.7_#_17_#_isotig12049	11.4457	11.7305	10.9002	11.934	12.158	11.5506	11.9006	12.1257	9.12687	9.16239	9.07401	9.0774	8.9182	9.34306	9.1607	9.61922
gw1.63.76.1	9.68574	9.75716	9.12137	9.47029	9.96458	9.32246	9.86074	10.0305	8.68147	8.81461	8.66627	8.96666	9.00112	9.01241	8.90638	9.52389
fgenesh1_kg.14_#_38_#_isotig06255	10.0917	9.97043	9.98188	9.30278	9.23547	9.44451	9.30308	9.48013	9.32354	9.16673	9.29076	8.21828	8.76961	8.27187	8.64242	9.18719
estExt_Genewise1Plus.C_770009	6.67074	6.84041	6.98809	6.17579	6.17341	6.04435	5.75001	5.77549	6.05436	6.26626	6.02614	5.35076	5.56919	5.37154	4.8314	5.20518
fgenesh1_kg.346_#_2_#_isotig00946	7.99943	8.08416	8.91886	5.27051	5.37716	5.30156	5.28449	5.13445	7.14254	6.83164	7.50344	4.71791	4.97294	4.95638	5.10783	5.00167
estExt_Genemark1.C_860007	6.77025	6.78032	6.74458	6.1622	5.76613	5.99659	5.90336	5.88572	5.99155	5.86667	5.85234	5.22169	6.09611	5.35851	5.10729	5.14447
e_gw1.7.647.1	5.00355	5.1782	5.01549	4.65661	4.53106	4.69808	4.57143	4.61211	4.54598	4.53335	4.25009	3.85405	4.21731	3.88962	3.67455	4.00695
estExt_Genemark1.C_180067	5.97541	5.98587	6.07286	6.50179	6.43596	6.45946	6.21687	6.33497	5.33787	5.42246	5.34968	5.19673	5.20786	5.17219	5.10758	5.45136
gm1.10208_g	8.14298	8.2657	8.1728	8.23834	8.29126	8.31238	8.07568	8.14638	7.51377	7.36268	7.67942	7.07788	7.47275	7.24145	7.4254	8.16218
fgenesh1_kg.6_#_11_#_isotig10639	8.45581	8.18257	7.85151	6.66907	6.76698	6.41784	6.5986	6.49476	7.04125	7.07788	7.26255	6.1717	6.13941	5.89478	5.96409	6.0742
estExt_Genemark1.C_180103	7.80084	7.39154	7.37703	8.30961	8.18577	7.83918	7.81624	7.86514	6.8522	6.70365	6.81829	7.2718	7.28324	7.47669	7.21394	6.81719
estExt_Genewise1Plus.C_5_t10497	12.6197	12.6074	12.2497	12.9242	13.0106	12.6275	12.8692	12.8631	11.6142	11.7413	11.6401	12.0217	11.9041	11.9788	11.8349	11.8859
gm1.7410_g	9.10154	8.81798	8.43251	7.9815	8.58589	7.62378	8.38319	8.4858	6.88207	6.60585	6.63226	6.45659	6.4695	6.24881	6.17668	6.47526
estExt_Genemark1.C_180085	7.06465	7.23248	7.04097	7.07604	6.99319	7.29199	7.25624	7.39289	6.38265	6.35156	6.84215	6.26519	6.64247	6.32479	6.46878	6.96968
fgenesh1_kg.30_#_33_#_isotig08530	13.2677	13.542	12.6769	12.9429	13.2355	12.2547	12.8278	12.9468	11.1485	11.1642	11.3341	10.6502	10.6367	10.8152	10.7122	10.7863
estExt_Genemark1.C_25450001	11.3659	11.3125	10.8236	11.5762	11.9414	11.2838	11.6342	11.5825	10.8925	10.4891	9.96175	10.6589	10.1116	10.684	10.9303	10.7992
fgenesh1_kg.33_#_26_#_isotig00590	9.99206	10.1517	9.85984	8.45327	8.55043	8.3046	8.29511	8.30401	9.10314	9.10636	9.17477	7.65497	7.66451	7.60481	7.47016	7.83727
fgenesh1_kg.399_#_5_#_isotig00788	12.9131	13.2015	12.0918	11.769	11.9726	11.1395	11.845	12.0474	11.0206	11.4477	11.5118	9.97703	10.0696	9.61052	9.76573	10.0658
e_gw1.68.23.1	8.49548	8.79139	8.01091	7.38972	7.8526	7.36852	7.57472	7.67715	6.50986	6.24196	6.78635	6.34966	6.48322	6.35609	6.58322	7.10544
estExt_Genewise1.C_5970005	14.3991	14.4671	13.9253	14.0932	14.4168	13.915	14.5289	14.5218	12.234	12.3157	12.4427	12.5056	12.3294	12.6162	12.6969	12.8172
estExt_Genemark1.C_4130002	8.94813	8.96158	8.88066	8.44482	8.35745	8.37267	8.29591	8.27536	8.01783	7.79967	7.6193	7.72572	8.24245	7.63244	7.54902	7.25571
fgenesh1_kg.2_#_152_#_isotig01403	10.3497	10.7711	10.0936	9.0839	9.44754	9.08302	9.9772	9.80926	9.3546	9.41976	9.30536	8.81369	8.66697	8.60688	8.452	8.7422
fgenesh1_kg.73_#_21_#_isotig12684	10.1105	9.93708	10.0317	6.38631	5.89319	5.75832	5.6495	5.58734	8.45805	8.09511	8.8474	5.53686	5.60016	5.51839	5.4315	5.64121
fgenesh1_kg.7_#_29_#_isotig09044	15.0871	15.286	14.2909	14.7486	14.8281	14.4999	14.8592	14.9815	12.9749	13.072	12.9055	12.4631	12.5882	12.5657	12.3394	13.4964
fgenesh1_kg.56_#_32_#_isotig06730	9.16765	9.42908	9.28947	10.0003	9.72282	9.68907	9.59722	9.5761	8.68185	8.73262	8.72972	8.77853	8.88186	8.90001	8.91072	9.18543
estExt_Genemark1.C_80004	10.8234	9.61303	10.6758	10.3437	10.4701	9.87381	10.6218	10.6888	7.35738	7.00552	6.98788	6.81052	6.82022	6.92053	6.89246	7.08118
gm1.7411_g	3.31688	3.35128	3.06598	2.87952	3.1712	2.75298	3.2111	3.13685	2.65453	2.69768	2.6782	2.53481	2.58635	2.45981	2.41456	2.72284
gm1.7739_g	6.2135	6.45845	6.24565	5.98674	6.11868	6.02041	5.90661	5.88191	5.70583	5.69184	5.69051	5.07012	5.75007	5.13675	5.12865	5.65353
e_gw1.395.1.1	4.51019	4.24171	4.77055	4.03594	3.8285	4.15455	3.9942	4.08823	3.71399	3.64385	3.84319	3.60484	3.74527	3.5255	3.55995	3.9145
estExt_Genewise1Plus.C_120483	10.5202	10.8629	10.4511	10.6173	10.7986	10.7818	11.0062	11.0985	9.87925	9.67225	9.58782	9.79246	9.88787	9.83033	9.60971	9.71818
gw1.2174.1.1	8.93731	8.94167	8.20465	7.95542	8.4446	7.54272	8.24971	8.3554	7.70304	7.70081	7.76235	7.36656	7.2152	7.16584	7.15276	6.84863
gw1.42.165.1	4.83531	4.83293	4.99934	4.91179	4.88575	5.18478	5.02292	4.91774	4.43525	4.49289	4.17854	4.03303	4.81728	4.18608	4.23016	4.54808
e_gw1.86.33.1	5.8925	5.83814	5.97723	5.59028	5.36979	5.64908	5.53426	5.57645	5.25565	4.96425	5.64498	4.69675	5.39537	4.94261	5.03749	5.25258
gm1.7946_g	12.3651	12.2061	11.6468	11.3653	11.8313	10.9001	11.6362	11.6721	11.1138	11.147	11.1113	10.7227	10.6536	10.6413	10.5516	10.5424
fgenesh1_pm.4_#_91	12.3132	11.9688	11.1192	10.8412	11.2935	10.7793	11.3621	11.2865	10.2057	10.1925	10.2074	10.2063	10.277	10.0534	9.99733	9.74122
estExt_Genewise1.C_4230005	7.89684	8.05653	8.20974	7.86279	7.60649	7.78912	7.62787	7.59619	7.34043	7.56766	7.33589	6.73594	7.60801	6.87919	7.03936	7.02645

## Sheet: Pi and EM up
26 unique up-regulated P. involutus genes co-regulated by Low Pi and EM symbiosis. Reference: Paxillus involutus ATCC 200175 genome (v1.0)
			Log2 Fold-Changes
Gene Model Name	Protein Id	NS Low Pi Vs NS High Pi	S Low Pi Vs S High Pi	S Low Pi Vs NS Low Pi	S High Pi Vs NS High Pi	EC	KOG
gm1.16031_g	21460	1.18814	1.2267	1.35093	1.31237		Chitinase
estExt_Genemark1.C_80159	97883	1.06482	1.22384	1.50874	1.34972		beta-1,6-N-acetylglucosaminyltransferase, contains WSC domain
fgenesh1_kg.16_#_80_#_AAT91249.1	169342	3.37421	3.09159	1.7249	2.00753
fgenesh1_kg.432_#_4_#_AAT91249.1	173209	1.24515	1.71612	1.76165	1.29068
gw1.865.2.1	51717	4.04627	3.78466	1.36693	1.62854
fgenesh1_kg.12_#_77_#_isotig10433	168731	1.50239	1.95381	1.46414	1.01272
gm1.9318_g	14747	3.48978	2.75685	1.25128	1.98422
fgenesh1_kg.6_#_47_#_isotig11298	167079	1.97329	1.97336	1.29256	1.29249
fgenesh1_kg.1_#_172_#_isotig04374	165004	1.86386	1.11654	1.00042	1.74774
estExt_Genemark1.C_320075	100832	1.40068	1.06528	1.49288	1.82828
gm1.6540_g	11969	1.07935	1.18635	1.30955	1.20255
gm1.9317_g	14746	3.14909	2.43329	1.17648	1.89228
fgenesh1_kg.2_#_274_#_isotig11827	165740	1.45432	1.26462	1.76284	1.95254
gm1.15190_g	20619	4.50966	6.58059	9.24583	7.1749
gw1.34.154.1	56330	1.23399	1.14794	1.70374	1.78979	Lanosterol synthase.	WD40 repeat-containing protein
fgenesh1_pg.2_#_74	152508	5.67397	4.77651	1.24157	2.13904		Fibrillins and related proteins containing Ca2+-binding EGF-like domains
gm1.4187_g	9616	1.33282	1.18542	1.00431	1.15172
e_gw1.1587.2.1	93350	2.01392	1.21333	1.04333	1.84392
			Log2 Fold-Changes
Gene Model Name	Protein Id	NS Low Pi Vs NS High Pi	S Low Pi Vs S High Pi	S Low Pi Vs NS Low Pi	S High Pi Vs NS High Pi	EC	KOG
estExt_Genewise1Plus.C_2_t30278	107074	1.98013	2.31649	1.10331	Not Significant
fgenesh1_kg.61_#_22_#_isotig12332	171833	1.40012	2.50846	1.02981	Not Significant
gw1.715.6.1	45033	1.88197	2.26508	2.04354	Not Significant		FOG: Ankyrin repeat
fgenesh1_kg.11_#_69_#_isotig06985	168505	2.22898	3.29475	1.38819	Not Significant
fgenesh1_pm.43_#_3	163925	1.05101	2.74806	1.63624	Not Significant
gw1.6.872.1	51773	3.34348	4.38049	1.4095	Not Significant		Ankyrin
fgenesh1_kg.11_#_108_#_isotig06135	168544	1.11364	2.05031	1.61784	Not Significant
e_gw1.17.251.1	78006	1.37535	1.87055	1.10295	Not Significant

## Sheet: Pi and EM up rlog counts
Rlog-tranformed expression values for 26 unique up-regulated P. involutus genes co-regulated by Low Pi and EM symbiosis. Reference: Paxillus involutus ATCC 200175 genome (v1.0)
	Samples
Gene Model Name	NS Low Pi 1	NS Low Pi 2	NS Low Pi 3	NS High Pi 1	NS High Pi 2	NS High Pi 3	NS High Pi 4	NS High Pi 5	S Low Pi 1	S Low Pi 2	S Low Pi 3	S High Pi 1	S High Pi 2	S High Pi 3	S High Pi 4	S High Pi 5
gm1.16031_g	10.8674	10.7664	10.4448	10.0039	10.107	10.0648	9.9805	10.0825	11.3732	11.6183	11.6992	10.6621	10.6401	10.6336	11.178	10.6834
estExt_Genemark1.C_80159	9.13838	9.17165	9.374	8.67777	8.57129	8.70256	8.7338	8.5881	10.2903	10.0692	10.1902	9.4148	9.48061	9.47325	9.06746	9.52281
fgenesh1_kg.16_#_80_#_AAT91249.1	10.7751	10.9513	11.0348	8.97401	9.19946	9.03867	9.13662	9.09075	12.7341	11.7789	11.5163	10.6739	9.37911	9.69591	9.29355	10.522
fgenesh1_kg.432_#_4_#_AAT91249.1	8.56261	8.78208	8.55163	7.7061	8.14215	7.82761	8.0826	8.00123	10.352	9.63188	8.84805	8.93181	7.88483	8.71635	8.69228	8.81369
gw1.865.2.1	4.28493	4.83305	4.18487	3.40908	3.45918	3.20769	3.24612	3.26324	5.3938	5.17543	5.26216	3.54552	3.62617	3.58416	3.44608	3.72404
fgenesh1_kg.12_#_77_#_isotig10433	11.4755	12.1114	11.7798	10.8124	10.8951	10.9437	11.1757	10.9661	12.9606	12.9808	12.3043	11.713	11.6798	11.2164	10.509	11.9519
gm1.9318_g	9.01641	9.32843	8.28453	7.00572	6.92747	7.00462	7.23062	7.33448	9.63566	9.59225	10.1522	8.2659	7.81479	7.89687	7.74734	8.33249
fgenesh1_kg.6_#_47_#_isotig11298	10.3838	10.1762	10.21	9.3017	9.18158	9.11384	9.17431	9.02685	11.1415	10.948	11.2433	9.93363	9.85474	9.87852	9.54761	9.98305
fgenesh1_kg.1_#_172_#_isotig04374	15.0943	15.0357	15.0519	13.9914	13.9928	13.9986	14.0848	14.0332	15.4818	15.6692	15.9395	14.9791	14.9252	14.7412	14.5801	15.4827
estExt_Genemark1.C_320075	8.04349	7.92746	7.90697	7.32878	7.3836	7.07347	7.23608	7.15655	9.14018	8.78422	8.70648	8.40794	8.43957	8.32976	7.60856	8.06551
gm1.6540_g	8.22704	8.47129	8.56752	7.62411	7.63378	7.88413	8.03271	7.99629	9.11198	9.28061	9.34648	8.05771	8.20494	8.24132	8.60241	9.08109
gm1.9317_g	9.50306	9.67906	8.6827	7.60915	7.46433	7.54511	7.87761	7.80088	9.93317	10.0114	10.4871	8.64995	8.39622	8.56135	8.36021	8.91797
fgenesh1_kg.2_#_274_#_isotig11827	9.91424	10.0285	9.85905	9.15491	9.21134	9.0229	9.26158	9.15969	10.9107	11.152	11.1257	10.0951	10.5226	9.89706	9.65879	10.6776
gm1.15190_g	4.38794	4.44503	4.44935	4.11858	4.17408	4.07198	4.12787	4.07171	12.6364	9.41862	10.6311	5.9024	4.63416	4.3087	4.30934	5.37516
gw1.34.154.1	7.03378	6.93584	6.87135	6.35619	6.21801	6.34599	6.41286	6.40878	8.13987	7.86329	7.92493	7.34511	7.07723	7.66334	6.85501	7.18017
fgenesh1_pg.2_#_74	10.9001	11.0975	11.1961	8.0858	8.07752	7.97159	8.17642	8.02962	11.7389	11.6903	12.3918	8.9435	9.33073	8.35273	8.33305	9.08695
gm1.4187_g	5.54854	5.71227	5.6048	4.95798	5.21313	5.07158	4.8995	5.03403	6.23705	6.19939	6.11033	5.62732	5.69445	5.4999	5.61768	4.98035
e_gw1.1587.2.1	10.7945	10.9546	11.0303	9.5943	9.83178	9.7044	9.98057	9.94463	11.3894	11.6259	11.7869	10.7511	10.72	10.7047	11.2263	10.6022
Gene Model Name	NS Low Pi 1	NS Low Pi 2	NS Low Pi 3	NS High Pi 1	NS High Pi 2	NS High Pi 3	NS High Pi 4	NS High Pi 5	S Low Pi 1	S Low Pi 2	S Low Pi 3	S High Pi 1	S High Pi 2	S High Pi 3	S High Pi 4	S High Pi 5
estExt_Genewise1Plus.C_2_t30278	7.60814	7.57287	7.39523	6.63244	6.68395	6.28855	6.4326	6.25714	8.26867	8.11012	8.35286	7.14523	6.92312	6.54514	6.35139	7.04888
fgenesh1_kg.61_#_22_#_isotig12332	5.95094	5.92173	5.93985	5.23276	5.51535	4.98446	5.21024	5.27296	6.5406	6.74537	6.35571	5.50103	5.31102	5.32611	4.81533	4.98916
gw1.715.6.1	2.0356	2.31462	2.28453	1.98315	2.00341	2.02459	2.05009	1.96624	2.71902	3.10379	2.48419	2.20767	2.25352	2.27131	2.09703	2.0079
fgenesh1_kg.11_#_69_#_isotig06985	10.3375	10.3224	10.5884	9.22601	9.09647	9.10517	9.15808	9.08663	11.3139	10.9866	11.7133	9.20557	9.1069	9.28068	9.24353	9.60121
fgenesh1_pm.43_#_3	9.02454	9.21787	8.46189	8.40457	8.38629	8.27768	8.38489	8.26515	10.4802	9.98617	9.31972	8.52292	8.34417	8.40947	8.20256	8.00588
gw1.6.872.1	3.1333	3.77103	3.41918	2.65344	2.75295	2.74497	2.72352	2.68782	4.20572	4.21574	4.12472	2.64806	2.92869	2.74162	2.70823	2.74161
fgenesh1_kg.11_#_108_#_isotig06135	9.22099	9.66717	9.95031	8.94129	9.02153	9.02775	9.06916	9.08264	10.5714	10.6733	10.8592	9.3061	9.63616	9.13889	8.99704	9.73816
e_gw1.17.251.1	8.44435	8.74944	8.54115	7.73896	7.88851	7.67105	7.83853	7.92915	9.30911	9.35821	9.22139	8.27207	8.33144	8.14135	7.87026	7.9939

[truncated: 2 more sheets: Pi and EM down, Pi and EM down rlog counts]
